# Supplementary material for: Tracking microbial colonization in fecal microbiota transplantation experiments via genome-resolved metagenomics
Source: Microbiome. 2017 May 4;5:50. doi: 10.1186/s40168-017-0270-x (PMC5418705; doi:10.1186/s40168-017-0270-x)
Supplement: Supplementary file 1 — Phylogenomic relationships between our MAGs and a collection of 1758 reference genomes. (XLSX 775 kb) [file 40168_2017_270_MOESM1_ESM.xlsx]

## Sheet: Ensembl reference genomes
genome_id	superkingdom	phylum	order	class	family	genus	species
Aeromonas_salmonicida_1293	Bacteria	Proteobacteria	Aeromonadales	Gammaproteobacteria	Aeromonadaceae	Aeromonas	Aeromonas_salmonicida
Listeria_monocytogenes_12530	Bacteria	Firmicutes	Bacillales	Bacilli	Listeriaceae	Listeria	Listeria_monocytogenes
Rhodobacter_capsulatus_20818	Bacteria	Proteobacteria	Rhodobacterales	Alphaproteobacteria	Rhodobacteraceae	Rhodobacter	Rhodobacter_capsulatus
Chlorobium_limicola_4922	Bacteria	Chlorobi	Chlorobiales	Chlorobia	Chlorobiaceae	Chlorobium	Chlorobium_limicola
Burkholderia_thailandensis_4170	Bacteria	Proteobacteria	Burkholderiales	Betaproteobacteria	Burkholderiaceae	Burkholderia	Burkholderia_thailandensis
Weissella_ceti_38560	Bacteria	Firmicutes	Lactobacillales	Bacilli	Leuconostocaceae	Weissella
Pseudomonas_mendocina_20374	Bacteria	Proteobacteria	Pseudomonadales	Gammaproteobacteria	Pseudomonadaceae	Pseudomonas	Pseudomonas_mendocina
Xanthomonas_campestris_38655	Bacteria	Proteobacteria	Xanthomonadales	Gammaproteobacteria	Xanthomonadaceae	Xanthomonas	Xanthomonas_campestris
Burkholderia_pseudomallei_4035	Bacteria	Proteobacteria	Burkholderiales	Betaproteobacteria	Burkholderiaceae	Burkholderia	Burkholderia_pseudomallei
Brucella_melitensis_3561	Bacteria	Proteobacteria	Rhizobiales	Alphaproteobacteria	Brucellaceae	Brucella	Brucella_melitensis
Emticicia_oligotrophica_5747	Bacteria	Bacteroidetes	Cytophagales	Cytophagia	Cytophagaceae	Emticicia	Emticicia_oligotrophica
Rickettsia_slovaca_20978	Bacteria	Proteobacteria	Rickettsiales	Alphaproteobacteria	Rickettsiaceae	Rickettsia	Rickettsia_slovaca
Klebsiella_pneumoniae_11342	Bacteria	Proteobacteria	Enterobacterales	Gammaproteobacteria	Enterobacteriaceae	Klebsiella	Klebsiella_pneumoniae
Thermocrinis_albus_37573	Bacteria	Aquificae	Aquificales	Aquificae	Aquificaceae	Thermocrinis	Thermocrinis_albus
Staphylococcus_aureus_25837	Bacteria	Firmicutes	Bacillales	Bacilli	Staphylococcaceae	Staphylococcus
Treponema_brennaborense_37677	Bacteria	Spirochaetes	Spirochaetales	Spirochaetia	Spirochaetaceae	Treponema	Treponema_brennaborense
Mycobacterium_intracellulare_13813	Bacteria	Actinobacteria	Corynebacteriales	Actinobacteria	Mycobacteriaceae	Mycobacterium	Mycobacterium_intracellulare
Truepera_radiovictrix_37730	Bacteria	Deinococcus-Thermus	Deinococcales	Deinococci	Trueperaceae	Truepera	Truepera_radiovictrix
Streptococcus_pyogenes_36777	Bacteria	Firmicutes	Lactobacillales	Bacilli	Streptococcaceae	Streptococcus
Pseudomonas_brassicacearum_20290	Bacteria	Proteobacteria	Pseudomonadales	Gammaproteobacteria	Pseudomonadaceae	Pseudomonas	Pseudomonas_brassicacearum
Collimonas_fungivorans_5235	Bacteria	Proteobacteria	Burkholderiales	Betaproteobacteria	Oxalobacteraceae	Collimonas	Collimonas_fungivorans
Thermaerobacter_marianensis_37524	Bacteria	Firmicutes	Clostridiales	Clostridia	Clostridiales_Family_XVII._Incertae_Sedis	Thermaerobacter	Thermaerobacter_marianensis
Sphaerochaeta_coccoides_25734	Bacteria	Spirochaetes	Spirochaetales	Spirochaetia	Spirochaetaceae	Sphaerochaeta	Sphaerochaeta_coccoides
Carboxydothermus_hydrogenoformans_4650	Bacteria	Firmicutes	Thermoanaerobacterales	Clostridia	Thermoanaerobacteraceae	Carboxydothermus	Carboxydothermus_hydrogenoformans
Thioalkalivibrio_sulfidiphilus_37642	Bacteria	Proteobacteria	Chromatiales	Gammaproteobacteria	Ectothiorhodospiraceae	Thioalkalivibrio	Thioalkalivibrio_sulfidiphilus
Pseudonocardia_dioxanivorans_20663	Bacteria	Actinobacteria	Pseudonocardiales	Actinobacteria	Pseudonocardiaceae	Pseudonocardia	Pseudonocardia_dioxanivorans
Helicobacter_pylori_10387	Bacteria	Proteobacteria	Campylobacterales	Epsilonproteobacteria	Helicobacteraceae	Helicobacter	Helicobacter_pylori
Corynebacterium_pseudotuberculosis_5389	Bacteria	Actinobacteria	Corynebacteriales	Actinobacteria	Corynebacteriaceae	Corynebacterium	Corynebacterium_pseudotuberculosis
Lactobacillus_amylovorus_11537	Bacteria	Firmicutes	Lactobacillales	Bacilli	Lactobacillaceae	Lactobacillus	Lactobacillus_amylovorus
Bacillus_cereus_1803	Bacteria	Firmicutes	Bacillales	Bacilli	Bacillaceae	Bacillus
Chlamydia_psittaci_4767	Bacteria	Chlamydiae	Chlamydiales	Chlamydiia	Chlamydiaceae	Chlamydia	Chlamydia_psittaci
Acidovorax_sp_133	Bacteria	Proteobacteria	Burkholderiales	Betaproteobacteria	Comamonadaceae	Acidovorax
Lactobacillus_acidophilus_11525	Bacteria	Firmicutes	Lactobacillales	Bacilli	Lactobacillaceae	Lactobacillus
Campylobacter_jejuni_4373	Bacteria	Proteobacteria	Campylobacterales	Epsilonproteobacteria	Campylobacteraceae	Campylobacter	Campylobacter_jejuni
Paenibacillus_sp_18386	Bacteria	Firmicutes	Bacillales	Bacilli	Paenibacillaceae	Paenibacillus
Desulfitobacterium_hafniense_5572	Bacteria	Firmicutes	Clostridiales	Clostridia	Peptococcaceae	Desulfitobacterium	Desulfitobacterium_hafniense
Frankia_sp_9746	Bacteria	Actinobacteria	Frankiales	Actinobacteria	Frankiaceae	Frankia
Thioalkalivibrio_nitratireducens_37639	Bacteria	Proteobacteria	Chromatiales	Gammaproteobacteria	Ectothiorhodospiraceae	Thioalkalivibrio	Thioalkalivibrio_nitratireducens
Bacillus_thuringiensis_2240	Bacteria	Firmicutes	Bacillales	Bacilli	Bacillaceae	Bacillus
Mycobacterium_tuberculosis_15710	Bacteria	Actinobacteria	Corynebacteriales	Actinobacteria	Mycobacteriaceae	Mycobacterium	Mycobacterium_tuberculosis
Thermus_thermophilus_37633	Bacteria	Deinococcus-Thermus	Thermales	Deinococci	Thermaceae	Thermus	Thermus_thermophilus
Vulcanisaeta_distributa_38555	Archaea	Crenarchaeota	Thermoproteales	Thermoprotei	Thermoproteaceae	Vulcanisaeta	Vulcanisaeta_distributa
Mycobacterium_kansasii_13821	Bacteria	Actinobacteria	Corynebacteriales	Actinobacteria	Mycobacteriaceae	Mycobacterium	Mycobacterium_kansasii
Candidatus_Portiera_aleyrodidarum_4575	Bacteria	Proteobacteria	Oceanospirillales	Gammaproteobacteria	Halomonadaceae	Candidatus_Portiera	Candidatus_Portiera_aleyrodidarum
Caulobacter_sp_4671	Bacteria	Proteobacteria	Caulobacterales	Alphaproteobacteria	Caulobacteraceae	Caulobacter
Tepidanaerobacter_acetatoxydans_37483	Bacteria	Firmicutes	Thermoanaerobacterales	Clostridia	Thermoanaerobacteraceae	Tepidanaerobacter	Tepidanaerobacter_acetatoxydans
Streptococcus_anginosus_31489	Bacteria	Firmicutes	Lactobacillales	Bacilli	Streptococcaceae	Streptococcus	Streptococcus_anginosus
Metallosphaera_cuprina_12830	Archaea	Crenarchaeota	Sulfolobales	Thermoprotei	Sulfolobaceae	Metallosphaera	Metallosphaera_cuprina
Verminephrobacter_eiseniae_37791	Bacteria	Proteobacteria	Burkholderiales	Betaproteobacteria	Comamonadaceae	Verminephrobacter	Verminephrobacter_eiseniae
Acidithiobacillus_ferrooxidans_120	Bacteria	Proteobacteria	Acidithiobacillales	Acidithiobacillia	Acidithiobacillaceae	Acidithiobacillus	Acidithiobacillus_ferrooxidans
Streptococcus_agalactiae_31015	Bacteria	Firmicutes	Lactobacillales	Bacilli	Streptococcaceae	Streptococcus
Campylobacter_coli_4269	Bacteria	Proteobacteria	Campylobacterales	Epsilonproteobacteria	Campylobacteraceae	Campylobacter	Campylobacter_coli
Brachyspira_murdochii_3280	Bacteria	Spirochaetes	Brachyspirales	Spirochaetia	Brachyspiraceae	Brachyspira	Brachyspira_murdochii
Barnesiella_viscericola_2490	Bacteria	Bacteroidetes	Bacteroidales	Bacteroidia	Porphyromonadaceae	Barnesiella	Barnesiella_viscericola
Yersinia_pestis_39123	Bacteria	Proteobacteria	Enterobacterales	Gammaproteobacteria	Yersiniaceae	Yersinia	Yersinia_pestis
Chlamydia_avium_4708	Bacteria	Chlamydiae	Chlamydiales	Chlamydiia	Chlamydiaceae	Chlamydia	Chlamydia_avium
Leptothrix_cholodnii_12176	Bacteria	Proteobacteria	Burkholderiales	Betaproteobacteria		Leptothrix	Leptothrix_cholodnii
Clostridium_perfringens_5166	Bacteria	Firmicutes	Clostridiales	Clostridia	Clostridiaceae	Clostridium	Clostridium_perfringens
Actinobacillus_pleuropneumoniae_1188	Bacteria	Proteobacteria	Pasteurellales	Gammaproteobacteria	Pasteurellaceae	Actinobacillus	Actinobacillus_pleuropneumoniae
Magnetococcus_marinus_12635	Bacteria	Proteobacteria	Magnetococcales	Alphaproteobacteria	Magnetococcaceae	Magnetococcus	Magnetococcus_marinus
Segniliparus_rotundus_24941	Bacteria	Actinobacteria	Corynebacteriales	Actinobacteria	Segniliparaceae	Segniliparus	Segniliparus_rotundus
Haemophilus_parasuis_10120	Bacteria	Proteobacteria	Pasteurellales	Gammaproteobacteria	Pasteurellaceae	Haemophilus	[Haemophilus]_parasuis
Candidatus_Sodalis_pierantonius_4600	Bacteria	Proteobacteria	Enterobacterales	Gammaproteobacteria	Pectobacteriaceae	Sodalis	Candidatus_Sodalis_pierantonius
Streptococcus_mutans_31878	Bacteria	Firmicutes	Lactobacillales	Bacilli	Streptococcaceae	Streptococcus	Streptococcus_mutans
Echinicola_vietnamensis_5692	Bacteria	Bacteroidetes	Cytophagales	Cytophagia	Cyclobacteriaceae	Echinicola	Echinicola_vietnamensis
Escherichia_coli_6940	Bacteria	Proteobacteria	Enterobacterales	Gammaproteobacteria	Enterobacteriaceae	Escherichia
Nostoc_azollae_3	Bacteria	Cyanobacteria	Nostocales		Nostocaceae	Trichormus	Trichormus_azollae
Pandoraea_apista_18428	Bacteria	Proteobacteria	Burkholderiales	Betaproteobacteria	Burkholderiaceae	Pandoraea
Moraxella_bovoculi_13385	Bacteria	Proteobacteria	Pseudomonadales	Gammaproteobacteria	Moraxellaceae	Moraxella
Singulisphaera_acidiphila_25690	Bacteria	Planctomycetes	Planctomycetales	Planctomycetia	Isosphaeraceae	Singulisphaera	Singulisphaera_acidiphila
Altererythrobacter_marensis_1419	Bacteria	Proteobacteria	Sphingomonadales	Alphaproteobacteria	Erythrobacteraceae	Altererythrobacter
Streptococcus_suis_37098	Bacteria	Firmicutes	Lactobacillales	Bacilli	Streptococcaceae	Streptococcus	Streptococcus_suis
Pectobacterium_sp_19076	Bacteria	Proteobacteria	Enterobacterales	Gammaproteobacteria	Pectobacteriaceae	Pectobacterium
Clostridium_cellulosi_39324	Bacteria	Firmicutes	Clostridiales	Clostridia	Ruminococcaceae	Ruminiclostridium
Pectobacterium_wasabiae_19080	Bacteria	Proteobacteria	Enterobacterales	Gammaproteobacteria	Pectobacteriaceae	Pectobacterium	Pectobacterium_parmentieri
gamma_proteobacterium_39562	Bacteria	Proteobacteria		Gammaproteobacteria
Salmonella_enterica_21537	Bacteria	Proteobacteria	Enterobacterales	Gammaproteobacteria	Enterobacteriaceae	Salmonella	Salmonella_enterica
Eggerthella_sp_5712	Bacteria	Actinobacteria	Eggerthellales	Coriobacteriia	Eggerthellaceae	Eggerthella
Agrobacterium_vitis_1362	Bacteria	Proteobacteria	Rhizobiales	Alphaproteobacteria	Rhizobiaceae	Agrobacterium	Agrobacterium_vitis
Geobacter_sulfurreducens_9940	Bacteria	Proteobacteria	Desulfuromonadales	Deltaproteobacteria	Geobacteraceae	Geobacter	Geobacter_sulfurreducens
Brucella_suis_3663	Bacteria	Proteobacteria	Rhizobiales	Alphaproteobacteria	Brucellaceae	Brucella	Brucella_suis
Mycoplasma_californicum_17307	Bacteria	Tenericutes	Mycoplasmatales	Mollicutes	Mycoplasmataceae	Mycoplasma
Beutenbergia_cavernae_2579	Bacteria	Actinobacteria	Micrococcales	Actinobacteria	Beutenbergiaceae	Beutenbergia	Beutenbergia_cavernae
Thermoproteus_tenax_37592	Archaea	Crenarchaeota	Thermoproteales	Thermoprotei	Thermoproteaceae	Thermoproteus	Thermoproteus_tenax
Methanosarcina_sp_12969	Archaea	Euryarchaeota	Methanosarcinales	Methanomicrobia	Methanosarcinaceae	Methanosarcina
Mycobacterium_smegmatis_13856	Bacteria	Actinobacteria	Corynebacteriales	Actinobacteria	Mycobacteriaceae	Mycobacterium	Mycobacterium_smegmatis
Candidatus_Ishikawaella_capsulata_4501	Bacteria	Proteobacteria	Enterobacterales	Gammaproteobacteria	Enterobacteriaceae	Candidatus_Ishikawaella	Candidatus_Ishikawaella_capsulata
Lactobacillus_hokkaidonensis_11672	Bacteria	Firmicutes	Lactobacillales	Bacilli	Lactobacillaceae	Lactobacillus	Lactobacillus_hokkaidonensis
Francisella_tularensis_9729	Bacteria	Proteobacteria	Thiotrichales	Gammaproteobacteria	Francisellaceae	Francisella	Francisella_tularensis
Edwardsiella_tarda_5707	Bacteria	Proteobacteria	Enterobacterales	Gammaproteobacteria	Hafniaceae	Edwardsiella	Edwardsiella_tarda
Azotobacter_vinelandii_1643	Bacteria	Proteobacteria	Pseudomonadales	Gammaproteobacteria	Pseudomonadaceae	Azotobacter	Azotobacter_vinelandii
Lactobacillus_plantarum_11800	Bacteria	Firmicutes	Lactobacillales	Bacilli	Lactobacillaceae	Lactobacillus	Lactobacillus_plantarum
Salinibacter_ruber_21099	Bacteria	Bacteroidetes	Bacteroidetes_Order_II._Incertae_sedis		Rhodothermaceae	Salinibacter	Salinibacter_ruber
Shewanella_putrefaciens_25047	Bacteria	Proteobacteria	Alteromonadales	Gammaproteobacteria	Shewanellaceae	Shewanella	Shewanella_putrefaciens
Arcobacter_nitrofigilis_1562	Bacteria	Proteobacteria	Campylobacterales	Epsilonproteobacteria	Campylobacteraceae	Arcobacter	Arcobacter_nitrofigilis
Vibrio_campbellii_37819	Bacteria	Proteobacteria	Vibrionales	Gammaproteobacteria	Vibrionaceae	Vibrio	Vibrio_campbellii
Caldisphaera_lagunensis_4209	Archaea	Crenarchaeota	Acidilobales	Thermoprotei	Caldisphaeraceae	Caldisphaera	Caldisphaera_lagunensis
Vibrio_fischeri_38200	Bacteria	Proteobacteria	Vibrionales	Gammaproteobacteria	Vibrionaceae	Aliivibrio	Aliivibrio_fischeri
Bartonella_bovis_2507	Bacteria	Proteobacteria	Rhizobiales	Alphaproteobacteria	Bartonellaceae	Bartonella	Bartonella_bovis
Campylobacter_volucris_4438	Bacteria	Proteobacteria	Campylobacterales	Epsilonproteobacteria	Campylobacteraceae	Campylobacter	Campylobacter_volucris
Simkania_negevensis_25688	Bacteria	Chlamydiae	Chlamydiales	Chlamydiia	Simkaniaceae	Simkania	Simkania_negevensis
Metallosphaera_sedula_12832	Archaea	Crenarchaeota	Sulfolobales	Thermoprotei	Sulfolobaceae	Metallosphaera	Metallosphaera_sedula
Ochrobactrum_anthropi_18223	Bacteria	Proteobacteria	Rhizobiales	Alphaproteobacteria	Brucellaceae	Ochrobactrum
Klebsiella_oxytoca_10790	Bacteria	Proteobacteria	Enterobacterales	Gammaproteobacteria	Enterobacteriaceae	Klebsiella	Klebsiella_oxytoca
Bradyrhizobium_sp_3297	Bacteria	Proteobacteria	Rhizobiales	Alphaproteobacteria	Bradyrhizobiaceae	Bradyrhizobium
Bifidobacterium_catenulatum_2681	Bacteria	Actinobacteria	Bifidobacteriales	Actinobacteria	Bifidobacteriaceae	Bifidobacterium	Bifidobacterium_catenulatum
Rickettsia_canadensis_20931	Bacteria	Proteobacteria	Rickettsiales	Alphaproteobacteria	Rickettsiaceae	Rickettsia	Rickettsia_canadensis
Enterobacter_aerogenes_5807	Bacteria	Proteobacteria	Enterobacterales	Gammaproteobacteria	Enterobacteriaceae	Klebsiella	[Enterobacter]_aerogenes
Natronococcus_occultus_17449	Archaea	Euryarchaeota	Natrialbales	Halobacteria	Natrialbaceae	Natronococcus	Natronococcus_occultus
Flexibacter_litoralis_9656	Bacteria	Bacteroidetes	Cytophagales	Cytophagia	Cytophagaceae	Flexibacter	Flexibacter_litoralis
Halomonas_elongata_10211	Bacteria	Proteobacteria	Oceanospirillales	Gammaproteobacteria	Halomonadaceae	Halomonas	Halomonas_elongata
Nitrosomonas_sp_18149	Bacteria	Proteobacteria	Nitrosomonadales	Betaproteobacteria	Nitrosomonadaceae	Nitrosomonas
Desulfurivibrio_alkaliphilus_5634	Bacteria	Proteobacteria	Desulfobacterales	Deltaproteobacteria	Desulfobulbaceae	Desulfurivibrio	Desulfurivibrio_alkaliphilus
Marinobacter_hydrocarbonoclasticus_12690	Bacteria	Proteobacteria	Alteromonadales	Gammaproteobacteria	Alteromonadaceae	Marinobacter	Marinobacter_hydrocarbonoclasticus
Kyrpidia_tusciae_11479	Bacteria	Firmicutes	Bacillales	Bacilli	Alicyclobacillaceae	Kyrpidia	Kyrpidia_tusciae
Gluconacetobacter_diazotrophicus_9968	Bacteria	Proteobacteria	Rhodospirillales	Alphaproteobacteria	Acetobacteraceae	Gluconacetobacter	Gluconacetobacter_diazotrophicus
Streptomyces_coelicolor_37184	Bacteria	Actinobacteria	Streptomycetales	Actinobacteria	Streptomycetaceae	Streptomyces	Streptomyces_coelicolor
Frankia_symbiont_9756	Bacteria	Actinobacteria	Frankiales	Actinobacteria	Frankiaceae	Frankia
Thiobacillus_denitrificans_37644	Bacteria	Proteobacteria	Hydrogenophilales	Betaproteobacteria	Hydrogenophilaceae	Thiobacillus	Thiobacillus_denitrificans
Octadecabacter_antarcticus_18231	Bacteria	Proteobacteria	Rhodobacterales	Alphaproteobacteria	Rhodobacteraceae	Octadecabacter	Octadecabacter_antarcticus
Corynebacterium_aurimucosum_5294	Bacteria	Actinobacteria	Corynebacteriales	Actinobacteria	Corynebacteriaceae	Corynebacterium	Corynebacterium_aurimucosum
Isoptericola_variabilis_10717	Bacteria	Actinobacteria	Micrococcales	Actinobacteria	Promicromonosporaceae	Isoptericola	Isoptericola_variabilis
Devosia_sp_5652	Bacteria	Proteobacteria	Rhizobiales	Alphaproteobacteria	Hyphomicrobiaceae	Devosia
Acidaminococcus_intestini_99	Bacteria	Firmicutes	Acidaminococcales	Negativicutes	Acidaminococcaceae	Acidaminococcus	Acidaminococcus_intestini
Sulfuricurvum_kujiense_37389	Bacteria	Proteobacteria	Campylobacterales	Epsilonproteobacteria	Helicobacteraceae	Sulfuricurvum	Sulfuricurvum_kujiense
Xylella_fastidiosa_38888	Bacteria	Proteobacteria	Xanthomonadales	Gammaproteobacteria	Xanthomonadaceae	Xylella	Xylella_fastidiosa
Granulicella_tundricola_10019	Bacteria	Acidobacteria	Acidobacteriales	Acidobacteriia	Acidobacteriaceae	Granulicella	Granulicella_tundricola
Candidatus_Evansia_muelleri_4486	Bacteria	Proteobacteria	Oceanospirillales	Gammaproteobacteria	Halomonadaceae	Candidatus_Evansia
Delftia_acidovorans_5553	Bacteria	Proteobacteria	Burkholderiales	Betaproteobacteria	Comamonadaceae	Delftia	Delftia_acidovorans
Blattabacterium_sp_2775	Bacteria	Bacteroidetes	Flavobacteriales	Flavobacteriia	Blattabacteriaceae	Blattabacterium
Corallococcus_coralloides_5284	Bacteria	Proteobacteria	Myxococcales	Deltaproteobacteria	Myxococcaceae	Corallococcus	Corallococcus_coralloides
Acinetobacter_baumannii_905	Bacteria	Proteobacteria	Pseudomonadales	Gammaproteobacteria	Moraxellaceae	Acinetobacter	Acinetobacter_baumannii
Campylobacter_sp_4432	Bacteria	Proteobacteria	Campylobacterales	Epsilonproteobacteria	Campylobacteraceae	Campylobacter
Thermoanaerobacter_wiegelii_37547	Bacteria	Firmicutes	Thermoanaerobacterales	Clostridia	Thermoanaerobacteraceae	Thermoanaerobacter	Thermoanaerobacter_wiegelii
Dehalococcoides_mccartyi_5528	Bacteria	Chloroflexi	Dehalococcoidales	Dehalococcoidia	Dehalococcoidaceae	Dehalococcoides	Dehalococcoides_mccartyi
Prevotella_dentalis_19591	Bacteria	Bacteroidetes	Bacteroidales	Bacteroidia	Prevotellaceae	Prevotella	Prevotella_dentalis
Bacillus_subtilis_2217	Bacteria	Firmicutes	Bacillales	Bacilli	Bacillaceae	Bacillus	Bacillus_subtilis
Clostridium_sordellii_39395	Bacteria	Firmicutes	Clostridiales	Clostridia	Peptostreptococcaceae	Paeniclostridium
Aciduliprofundum_boonei_140	Archaea	Euryarchaeota				Aciduliprofundum	Aciduliprofundum_boonei
Acidovorax_ebreus_131	Bacteria	Proteobacteria	Burkholderiales	Betaproteobacteria	Comamonadaceae	Acidovorax	Acidovorax_ebreus
Spirochaeta_smaragdinae_25797	Bacteria	Spirochaetes	Spirochaetales	Spirochaetia	Spirochaetaceae	Sediminispirochaeta	Sediminispirochaeta_smaragdinae
Shewanella_oneidensis_25044	Bacteria	Proteobacteria	Alteromonadales	Gammaproteobacteria	Shewanellaceae	Shewanella	Shewanella_oneidensis
Bacillus_methylotrophicus_2050	Bacteria	Firmicutes	Bacillales	Bacilli	Bacillaceae	Bacillus	Bacillus_velezensis
Mycoplasma_synoviae_17410	Bacteria	Tenericutes	Mycoplasmatales	Mollicutes	Mycoplasmataceae	Mycoplasma	Mycoplasma_synoviae
Kangiella_geojedonensis_10746	Bacteria	Proteobacteria	Oceanospirillales	Gammaproteobacteria	Alcanivoracaceae	Kangiella
Shewanella_woodyi_25060	Bacteria	Proteobacteria	Alteromonadales	Gammaproteobacteria	Shewanellaceae	Shewanella	Shewanella_woodyi
Photorhabdus_asymbiotica_19449	Bacteria	Proteobacteria	Enterobacterales	Gammaproteobacteria	Morganellaceae	Photorhabdus
Streptococcus_dysgalactiae_31520	Bacteria	Firmicutes	Lactobacillales	Bacilli	Streptococcaceae	Streptococcus	Streptococcus_dysgalactiae
Desulfurococcus_kamchatkensis_5637	Archaea	Crenarchaeota	Desulfurococcales	Thermoprotei	Desulfurococcaceae	Desulfurococcus	Desulfurococcus_kamchatkensis
Synechococcus_sp_37442	Bacteria	Cyanobacteria	Synechococcales		Synechococcaceae	Synechococcus
Pseudomonas_aeruginosa_20206	Bacteria	Proteobacteria	Pseudomonadales	Gammaproteobacteria	Pseudomonadaceae	Pseudomonas	Pseudomonas_aeruginosa
Bacteroides_coprosuis_2317	Bacteria	Bacteroidetes	Bacteroidales	Bacteroidia	Bacteroidaceae	Bacteroides	Bacteroides_coprosuis
Desulfobacca_acetoxidans_5576	Bacteria	Proteobacteria	Syntrophobacterales	Deltaproteobacteria	Syntrophaceae	Desulfobacca	Desulfobacca_acetoxidans
Caldicellulosiruptor_kristjanssonii_4200	Bacteria	Firmicutes	Thermoanaerobacterales	Clostridia	Thermoanaerobacterales_Family_III._Incertae_Sedis	Caldicellulosiruptor	Caldicellulosiruptor_kristjanssonii
Gloeocapsa_sp_9967	Bacteria	Cyanobacteria	Chroococcales		Chroococcaceae	Gloeocapsa
Leuconostoc_sp_12213	Bacteria	Firmicutes	Lactobacillales	Bacilli	Leuconostocaceae	Leuconostoc
Bifidobacterium_coryneforme_2683	Bacteria	Actinobacteria	Bifidobacteriales	Actinobacteria	Bifidobacteriaceae	Bifidobacterium
Archaeoglobus_veneficus_1548	Archaea	Euryarchaeota	Archaeoglobales	Archaeoglobi	Archaeoglobaceae	Archaeoglobus	Archaeoglobus_veneficus
Helicobacter_hepaticus_10298	Bacteria	Proteobacteria	Campylobacterales	Epsilonproteobacteria	Helicobacteraceae	Helicobacter	Helicobacter_hepaticus
Thermoanaerobacter_mathranii_37539	Bacteria	Firmicutes	Thermoanaerobacterales	Clostridia	Thermoanaerobacteraceae	Thermoanaerobacter	Thermoanaerobacter_mathranii
Staphylococcus_argenteus_25829	Bacteria	Firmicutes	Bacillales	Bacilli	Staphylococcaceae	Staphylococcus
Pectobacterium_atrosepticum_19032	Bacteria	Proteobacteria	Enterobacterales	Gammaproteobacteria	Pectobacteriaceae	Pectobacterium
Borrelia_crocidurae_3225	Bacteria	Spirochaetes	Spirochaetales	Spirochaetia	Borreliaceae	Borrelia	Borrelia_crocidurae
Natrialba_magadii_17435	Archaea	Euryarchaeota	Natrialbales	Halobacteria	Natrialbaceae	Natrialba	Natrialba_magadii
Listeria_welshimeri_12585	Bacteria	Firmicutes	Bacillales	Bacilli	Listeriaceae	Listeria	Listeria_welshimeri
Brucella_abortus_3351	Bacteria	Proteobacteria	Rhizobiales	Alphaproteobacteria	Brucellaceae	Brucella
Ralstonia_solanacearum_20732	Bacteria	Proteobacteria	Burkholderiales	Betaproteobacteria	Burkholderiaceae	Ralstonia	Ralstonia_solanacearum
Chlamydia_pneumoniae_4732	Bacteria	Chlamydiae	Chlamydiales	Chlamydiia	Chlamydiaceae	Chlamydia
Chlamydia_pecorum_4729	Bacteria	Chlamydiae	Chlamydiales	Chlamydiia	Chlamydiaceae	Chlamydia	Chlamydia_pecorum
Polaromonas_sp_19503	Bacteria	Proteobacteria	Burkholderiales	Betaproteobacteria	Comamonadaceae	Polaromonas
Streptococcus_pneumoniae_36559	Bacteria	Firmicutes	Lactobacillales	Bacilli	Streptococcaceae	Streptococcus	Streptococcus_pneumoniae
Bifidobacterium_longum_2736	Bacteria	Actinobacteria	Bifidobacteriales	Actinobacteria	Bifidobacteriaceae	Bifidobacterium	Bifidobacterium_longum
Lactobacillus_johnsonii_11697	Bacteria	Firmicutes	Lactobacillales	Bacilli	Lactobacillaceae	Lactobacillus	Lactobacillus_johnsonii
Psychrobacter_sp_20677	Bacteria	Proteobacteria	Pseudomonadales	Gammaproteobacteria	Moraxellaceae	Psychrobacter
Trueperella_pyogenes_37732	Bacteria	Actinobacteria	Actinomycetales	Actinobacteria	Actinomycetaceae	Trueperella	Trueperella_pyogenes
Maribacter_sp_12670	Bacteria	Bacteroidetes	Flavobacteriales	Flavobacteriia	Flavobacteriaceae	Maribacter
Desulfosporosinus_orientis_5593	Bacteria	Firmicutes	Clostridiales	Clostridia	Peptococcaceae	Desulfosporosinus	Desulfosporosinus_orientis
Neisseria_gonorrhoeae_17728	Bacteria	Proteobacteria	Neisseriales	Betaproteobacteria	Neisseriaceae	Neisseria	Neisseria_gonorrhoeae
Spiroplasma_culicicola_25805	Bacteria	Tenericutes	Entomoplasmatales	Mollicutes	Spiroplasmataceae	Spiroplasma	Spiroplasma_culicicola
Vibrio_cholerae_38119	Bacteria	Proteobacteria	Vibrionales	Gammaproteobacteria	Vibrionaceae	Vibrio	Vibrio_cholerae
Pseudoxanthomonas_spadix_20670	Bacteria	Proteobacteria	Xanthomonadales	Gammaproteobacteria	Xanthomonadaceae	Pseudoxanthomonas	Pseudoxanthomonas_spadix
Nocardiopsis_alba_18175	Bacteria	Actinobacteria	Streptosporangiales	Actinobacteria	Nocardiopsaceae	Nocardiopsis	Nocardiopsis_alba
Nonlabens_marinus_18180	Bacteria	Bacteroidetes	Flavobacteriales	Flavobacteriia	Flavobacteriaceae	Nonlabens	Nonlabens_marinus
Erysipelothrix_rhusiopathiae_6898	Bacteria	Firmicutes	Erysipelotrichales	Erysipelotrichia	Erysipelotrichaceae	Erysipelothrix	Erysipelothrix_rhusiopathiae
Halothiobacillus_neapolitanus_10262	Bacteria	Proteobacteria	Chromatiales	Gammaproteobacteria	Halothiobacillaceae	Halothiobacillus	Halothiobacillus_neapolitanus
Ehrlichia_chaffeensis_5716	Bacteria	Proteobacteria	Rickettsiales	Alphaproteobacteria	Anaplasmataceae	Ehrlichia	Ehrlichia_chaffeensis
Desulfobulbus_propionicus_5580	Bacteria	Proteobacteria	Desulfobacterales	Deltaproteobacteria	Desulfobulbaceae	Desulfobulbus	Desulfobulbus_propionicus
Pasteurella_multocida_19025	Bacteria	Proteobacteria	Pasteurellales	Gammaproteobacteria	Pasteurellaceae	Pasteurella	Pasteurella_multocida
Streptococcus_thermophilus_37113	Bacteria	Firmicutes	Lactobacillales	Bacilli	Streptococcaceae	Streptococcus
Sorangium_cellulosum_25731	Bacteria	Proteobacteria	Myxococcales	Deltaproteobacteria	Polyangiaceae	Sorangium	Sorangium_cellulosum
Rickettsia_montanensis_20945	Bacteria	Proteobacteria	Rickettsiales	Alphaproteobacteria	Rickettsiaceae	Rickettsia	Rickettsia_montanensis
Treponema_sp_37723	Bacteria	Spirochaetes	Spirochaetales	Spirochaetia	Spirochaetaceae	Treponema
Chryseobacterium_gallinarum_4949	Bacteria	Bacteroidetes	Flavobacteriales	Flavobacteriia	Flavobacteriaceae	Chryseobacterium
Bacteroides_thetaiotaomicron_2465	Bacteria	Bacteroidetes	Bacteroidales	Bacteroidia	Bacteroidaceae	Bacteroides	Bacteroides_thetaiotaomicron
Gordonia_sp_10002	Bacteria	Actinobacteria	Corynebacteriales	Actinobacteria	Gordoniaceae	Gordonia
Mycobacterium_abscessus_13639	Bacteria	Actinobacteria	Corynebacteriales	Actinobacteria	Mycobacteriaceae	Mycobacterium	Mycobacterium_abscessus
Mesoplasma_florum_12759	Bacteria	Tenericutes	Entomoplasmatales	Mollicutes	Entomoplasmataceae	Mesoplasma	Mesoplasma_florum
Vibrio_vulnificus_38533	Bacteria	Proteobacteria	Vibrionales	Gammaproteobacteria	Vibrionaceae	Vibrio
Sphingomonas_sanxanigenens_25776	Bacteria	Proteobacteria	Sphingomonadales	Alphaproteobacteria	Sphingomonadaceae	Sphingomonas	Sphingomonas_sanxanigenens
Arthrobacter_phenanthrenivorans_1584	Bacteria	Actinobacteria	Micrococcales	Actinobacteria	Micrococcaceae	Pseudarthrobacter	Pseudarthrobacter_phenanthrenivorans
Yersinia_pseudotuberculosis_39237	Bacteria	Proteobacteria	Enterobacterales	Gammaproteobacteria	Yersiniaceae	Yersinia
Pseudothermotoga_thermarum_20667	Bacteria	Thermotogae	Thermotogales	Thermotogae	Thermotogaceae	Pseudothermotoga	Pseudothermotoga_thermarum
Hyphomonas_neptunium_10688	Bacteria	Proteobacteria	Rhodobacterales	Alphaproteobacteria	Hyphomonadaceae	Hyphomonas	Hyphomonas_neptunium
Xanthomonas_oryzae_38784	Bacteria	Proteobacteria	Xanthomonadales	Gammaproteobacteria	Xanthomonadaceae	Xanthomonas	Xanthomonas_oryzae
Pontibacter_korlensis_19513	Bacteria	Bacteroidetes	Cytophagales	Cytophagia	Hymenobacteraceae	Pontibacter
Streptococcus_sp_37069	Bacteria	Firmicutes	Lactobacillales	Bacilli	Streptococcaceae	Streptococcus
Burkholderia_sp_4144	Bacteria	Proteobacteria	Burkholderiales	Betaproteobacteria	Burkholderiaceae	Burkholderia
Caldanaerobacter_subterraneus_4196	Bacteria	Firmicutes	Thermoanaerobacterales	Clostridia	Thermoanaerobacteraceae	Caldanaerobacter	Caldanaerobacter_subterraneus
Candidatus_Ruthia_magnifica_4593	Bacteria	Proteobacteria		Gammaproteobacteria		Candidatus_Ruthia	Candidatus_Ruthia_magnifica
Palaeococcus_pacificus_18425	Archaea	Euryarchaeota	Thermococcales	Thermococci	Thermococcaceae	Palaeococcus	Palaeococcus_pacificus
Halalkalicoccus_jeotgali_10145	Archaea	Euryarchaeota	Halobacteriales	Halobacteria	Halobacteriaceae	Halalkalicoccus	Halalkalicoccus_jeotgali
Thermococcus_sp_37571	Archaea	Euryarchaeota	Thermococcales	Thermococci	Thermococcaceae	Thermococcus
Chlamydia_trachomatis_4856	Bacteria	Chlamydiae	Chlamydiales	Chlamydiia	Chlamydiaceae	Chlamydia	Chlamydia_trachomatis
Salmonella_bongori_21113	Bacteria	Proteobacteria	Enterobacterales	Gammaproteobacteria	Enterobacteriaceae	Salmonella	Salmonella_bongori
Cyanothece_sp_5501	Bacteria	Cyanobacteria	Oscillatoriales		Cyanothecaceae	Cyanothece
Leptospira_interrogans_12029	Bacteria	Spirochaetes		Spirochaetia	Leptospiraceae	Leptospira	Leptospira_interrogans
Bacillus_anthracis_1694	Bacteria	Firmicutes	Bacillales	Bacilli	Bacillaceae	Bacillus
Methanosarcina_thermophila_12973	Archaea	Euryarchaeota	Methanosarcinales	Methanomicrobia	Methanosarcinaceae	Methanosarcina	Methanosarcina_thermophila
Martelella_endophytica_12721	Bacteria	Proteobacteria	Rhizobiales	Alphaproteobacteria	Aurantimonadaceae	Martelella
Desulfurispirillum_indicum_5633	Bacteria	Chrysiogenetes	Chrysiogenales	Chrysiogenetes	Chrysiogenaceae	Desulfurispirillum	Desulfurispirillum_indicum
Bordetella_pertussis_3162	Bacteria	Proteobacteria	Burkholderiales	Betaproteobacteria	Alcaligenaceae	Bordetella	Bordetella_pertussis
Enterobacter_cloacae_5866	Bacteria	Proteobacteria	Enterobacterales	Gammaproteobacteria	Enterobacteriaceae	Enterobacter
Ureaplasma_urealyticum_37750	Bacteria	Tenericutes	Mycoplasmatales	Mollicutes	Mycoplasmataceae	Ureaplasma	Ureaplasma_urealyticum
Bacillus_pumilus_2081	Bacteria	Firmicutes	Bacillales	Bacilli	Bacillaceae	Bacillus
Pandoraea_oxalativorans_18432	Bacteria	Proteobacteria	Burkholderiales	Betaproteobacteria	Burkholderiaceae	Pandoraea
Oceanobacillus_iheyensis_18219	Bacteria	Firmicutes	Bacillales	Bacilli	Bacillaceae	Oceanobacillus	Oceanobacillus_iheyensis
Methyloceanibacter_caenitepidi_13015	Bacteria	Proteobacteria	Rhizobiales	Alphaproteobacteria		Methyloceanibacter
Mannheimia_succiniciproducens_12665	Bacteria	Proteobacteria	Pasteurellales	Gammaproteobacteria	Pasteurellaceae	Basfia	[Mannheimia]_succiniciproducens
Mycoplasma_ovis_17396	Bacteria	Tenericutes	Mycoplasmatales	Mollicutes	Mycoplasmataceae	Mycoplasma	Mycoplasma_ovis
Prevotella_sp_19640	Bacteria	Bacteroidetes	Bacteroidales	Bacteroidia	Prevotellaceae	Prevotella	Prevotella_sp._oral_taxon_299
Mycobacterium_avium_13700	Bacteria	Actinobacteria	Corynebacteriales	Actinobacteria	Mycobacteriaceae	Mycobacterium	Mycobacterium_avium
Natronomonas_pharaonis_17452	Archaea	Euryarchaeota	Halobacteriales	Halobacteria	Halobacteriaceae	Natronomonas	Natronomonas_pharaonis
Rhodococcus_equi_20846	Bacteria	Actinobacteria	Corynebacteriales	Actinobacteria	Nocardiaceae	Rhodococcus	Rhodococcus_equi
Thermacetogenium_phaeum_37523	Bacteria	Firmicutes	Thermoanaerobacterales	Clostridia	Thermoanaerobacteraceae	Thermacetogenium	Thermacetogenium_phaeum
Chloroflexus_sp_4931	Bacteria	Chloroflexi	Chloroflexales	Chloroflexia	Chloroflexaceae	Chloroflexus
Xenorhabdus_poinarii_38868	Bacteria	Proteobacteria	Enterobacterales	Gammaproteobacteria	Morganellaceae	Xenorhabdus	Xenorhabdus_poinarii
Borrelia_recurrentis_3245	Bacteria	Spirochaetes	Spirochaetales	Spirochaetia	Borreliaceae	Borrelia	Borrelia_recurrentis
Desulfosporosinus_youngiae_5597	Bacteria	Firmicutes	Clostridiales	Clostridia	Peptococcaceae	Desulfosporosinus	Desulfosporosinus_youngiae
Shewanella_baltica_25029	Bacteria	Proteobacteria	Alteromonadales	Gammaproteobacteria	Shewanellaceae	Shewanella	Shewanella_baltica
Neorickettsia_helminthoeca_18115	Bacteria	Proteobacteria	Rickettsiales	Alphaproteobacteria	Anaplasmataceae	Neorickettsia	Neorickettsia_helminthoeca
Legionella_pneumophila_11970	Bacteria	Proteobacteria	Legionellales	Gammaproteobacteria	Legionellaceae	Legionella	Legionella_pneumophila
Campylobacter_hominis_4294	Bacteria	Proteobacteria	Campylobacterales	Epsilonproteobacteria	Campylobacteraceae	Campylobacter	Campylobacter_hominis
Mycoplasma_conjunctivae_17326	Bacteria	Tenericutes	Mycoplasmatales	Mollicutes	Mycoplasmataceae	Mycoplasma
Methanothermobacter_thermautotrophicus_12980	Archaea	Euryarchaeota	Methanobacteriales	Methanobacteria	Methanobacteriaceae	Methanothermobacter	Methanothermobacter_thermautotrophicus
Meiothermus_ruber_12742	Bacteria	Deinococcus-Thermus	Thermales	Deinococci	Thermaceae	Meiothermus	Meiothermus_ruber
Clostridium_botulinum_5102	Bacteria	Firmicutes	Clostridiales	Clostridia	Clostridiaceae	Clostridium	Clostridium_botulinum
Mycoplasma_hominis_17360	Bacteria	Tenericutes	Mycoplasmatales	Mollicutes	Mycoplasmataceae	Mycoplasma	Mycoplasma_hominis
Lysinibacillus_sphaericus_12621	Bacteria	Firmicutes	Bacillales	Bacilli	Bacillaceae	Lysinibacillus	Lysinibacillus_sphaericus
Prochlorococcus_marinus_19670	Bacteria	Cyanobacteria	Synechococcales		Prochloraceae	Prochlorococcus	Prochlorococcus_marinus
Thermoanaerobacter_italicus_37537	Bacteria	Firmicutes	Thermoanaerobacterales	Clostridia	Thermoanaerobacteraceae	Thermoanaerobacter	Thermoanaerobacter_italicus
Nitrosomonas_communis_18145	Bacteria	Proteobacteria	Nitrosomonadales	Betaproteobacteria	Nitrosomonadaceae	Nitrosomonas
Treponema_caldarium_37678	Bacteria	Spirochaetes	Spirochaetales	Spirochaetia	Spirochaetaceae	Treponema	Treponema_caldarium
Desulfohalobium_retbaense_5586	Bacteria	Proteobacteria	Desulfovibrionales	Deltaproteobacteria	Desulfohalobiaceae	Desulfohalobium	Desulfohalobium_retbaense
Clostridium_sp_5211	Bacteria	Firmicutes	Clostridiales	Clostridia	Clostridiaceae	Clostridium
Yersinia_aldovae_38893	Bacteria	Proteobacteria	Enterobacterales	Gammaproteobacteria	Yersiniaceae	Yersinia	Yersinia_aldovae
Mycoplasma_fermentans_17331	Bacteria	Tenericutes	Mycoplasmatales	Mollicutes	Mycoplasmataceae	Mycoplasma	Mycoplasma_fermentans
Bordetella_hinzii_2856	Bacteria	Proteobacteria	Burkholderiales	Betaproteobacteria	Alcaligenaceae	Bordetella
Riemerella_anatipestifer_20986	Bacteria	Bacteroidetes	Flavobacteriales	Flavobacteriia	Flavobacteriaceae	Riemerella	Riemerella_anatipestifer
Gallibacterium_anatis_9839	Bacteria	Proteobacteria	Pasteurellales	Gammaproteobacteria	Pasteurellaceae	Gallibacterium	Gallibacterium_anatis
Zymomonas_mobilis_39300	Bacteria	Proteobacteria	Sphingomonadales	Alphaproteobacteria	Sphingomonadaceae	Zymomonas	Zymomonas_mobilis
Pseudomonas_fluorescens_20354	Bacteria	Proteobacteria	Pseudomonadales	Gammaproteobacteria	Pseudomonadaceae	Pseudomonas	Pseudomonas_fluorescens
Providencia_rettgeri_19860	Bacteria	Proteobacteria	Enterobacterales	Gammaproteobacteria	Morganellaceae	Providencia	Providencia_rettgeri
Micromonospora_aurantiaca_13351	Bacteria	Actinobacteria	Micromonosporales	Actinobacteria	Micromonosporaceae	Micromonospora	Micromonospora_aurantiaca
Planktothrix_agardhii_19471	Bacteria	Cyanobacteria	Oscillatoriales		Microcoleaceae	Planktothrix	Planktothrix_agardhii
Pseudomonas_synxantha_20556	Bacteria	Proteobacteria	Pseudomonadales	Gammaproteobacteria	Pseudomonadaceae	Pseudomonas	Pseudomonas_synxantha
Shewanella_sp_25056	Bacteria	Proteobacteria	Alteromonadales	Gammaproteobacteria	Shewanellaceae	Shewanella
Legionella_longbeachae_11948	Bacteria	Proteobacteria	Legionellales	Gammaproteobacteria	Legionellaceae	Legionella	Legionella_longbeachae
Erwinia_pyrifoliae_6888	Bacteria	Proteobacteria	Enterobacterales	Gammaproteobacteria	Erwiniaceae	Erwinia	Erwinia_pyrifoliae
Thermotoga_sp_37613	Bacteria	Thermotogae	Thermotogales	Thermotogae	Thermotogaceae	Thermotoga
Tetragenococcus_halophilus_37492	Bacteria	Firmicutes	Lactobacillales	Bacilli	Enterococcaceae	Tetragenococcus	Tetragenococcus_halophilus
Thermodesulfovibrio_yellowstonii_37579	Bacteria	Nitrospirae	Nitrospirales	Nitrospira	Nitrospiraceae	Thermodesulfovibrio	Thermodesulfovibrio_yellowstonii
Deinococcus_peraridilitoris_5544	Bacteria	Deinococcus-Thermus	Deinococcales	Deinococci	Deinococcaceae	Deinococcus	Deinococcus_peraridilitoris
Natranaerobius_thermophilus_17430	Bacteria	Firmicutes	Natranaerobiales	Clostridia	Natranaerobiaceae	Natranaerobius	Natranaerobius_thermophilus
Clostridium_tetani_5227	Bacteria	Firmicutes	Clostridiales	Clostridia	Clostridiaceae	Clostridium	Clostridium_tetani
Methanolacinia_petrolearia_12873	Archaea	Euryarchaeota	Methanomicrobiales	Methanomicrobia	Methanomicrobiaceae	Methanolacinia	Methanolacinia_petrolearia
Enterococcus_faecium_6590	Bacteria	Firmicutes	Lactobacillales	Bacilli	Enterococcaceae	Enterococcus	Enterococcus_faecium
Mycobacterium_sp_13865	Bacteria	Actinobacteria	Corynebacteriales	Actinobacteria	Mycobacteriaceae	Mycobacterium
Gloeobacter_kilaueensis_9964	Bacteria	Cyanobacteria	Gloeobacterales	Gloeobacteria	Gloeobacteraceae	Gloeobacter	Gloeobacter_kilaueensis
Shigella_sonnei_25671	Bacteria	Proteobacteria	Enterobacterales	Gammaproteobacteria	Enterobacteriaceae	Shigella	Shigella_sonnei
Aminomonas_paucivorans_1443	Bacteria	Synergistetes	Synergistales	Synergistia	Synergistaceae	Aminomonas	Aminomonas_paucivorans
Roseobacter_litoralis_21012	Bacteria	Proteobacteria	Rhodobacterales	Alphaproteobacteria	Rhodobacteraceae	Roseobacter	Roseobacter_litoralis
Roseiflexus_castenholzii_21005	Bacteria	Chloroflexi	Chloroflexales	Chloroflexia	Roseiflexaceae	Roseiflexus	Roseiflexus_castenholzii
Rhodoferax_ferrireducens_20886	Bacteria	Proteobacteria	Burkholderiales	Betaproteobacteria	Comamonadaceae	Rhodoferax	Rhodoferax_ferrireducens
Serratia_marcescens_24987	Bacteria	Proteobacteria	Enterobacterales	Gammaproteobacteria	Yersiniaceae	Serratia	Serratia_marcescens
Gardnerella_vaginalis_9857	Bacteria	Actinobacteria	Bifidobacteriales	Actinobacteria	Bifidobacteriaceae	Gardnerella	Gardnerella_vaginalis
Corynebacterium_atypicum_5293	Bacteria	Actinobacteria	Corynebacteriales	Actinobacteria	Corynebacteriaceae	Corynebacterium
Sphingobacterium_sp_25739	Bacteria	Bacteroidetes	Sphingobacteriales	Sphingobacteriia	Sphingobacteriaceae	Sphingobacterium
Modestobacter_marinus_13374	Bacteria	Actinobacteria	Geodermatophilales	Actinobacteria	Geodermatophilaceae	Modestobacter
Desulfovibrio_vulgaris_5630	Bacteria	Proteobacteria	Desulfovibrionales	Deltaproteobacteria	Desulfovibrionaceae	Desulfovibrio	Desulfovibrio_vulgaris
Mycoplasma_genitalium_17349	Bacteria	Tenericutes	Mycoplasmatales	Mollicutes	Mycoplasmataceae	Mycoplasma	Mycoplasma_genitalium
Alicycliphilus_denitrificans_1387	Bacteria	Proteobacteria	Burkholderiales	Betaproteobacteria	Comamonadaceae	Alicycliphilus	Alicycliphilus_denitrificans
Serratia_liquefaciens_24965	Bacteria	Proteobacteria	Enterobacterales	Gammaproteobacteria	Yersiniaceae	Serratia
Tropheryma_whipplei_37729	Bacteria	Actinobacteria	Micrococcales	Actinobacteria		Tropheryma	Tropheryma_whipplei
Borrelia_burgdorferi_3217	Bacteria	Spirochaetes	Spirochaetales	Spirochaetia	Borreliaceae	Borreliella	Borreliella_burgdorferi
Leptospira_borgpetersenii_12004	Bacteria	Spirochaetes		Spirochaetia	Leptospiraceae	Leptospira	Leptospira_borgpetersenii
Campylobacter_lari_4418	Bacteria	Proteobacteria	Campylobacterales	Epsilonproteobacteria	Campylobacteraceae	Campylobacter	Campylobacter_lari
Azoarcus_sp_1633	Bacteria	Proteobacteria	Rhodocyclales	Betaproteobacteria	Rhodocyclaceae	Azoarcus
Carnobacterium_maltaromaticum_4655	Bacteria	Firmicutes	Lactobacillales	Bacilli	Carnobacteriaceae	Carnobacterium	Carnobacterium_maltaromaticum
Burkholderia_rhizoxinica_4129	Bacteria	Proteobacteria	Burkholderiales	Betaproteobacteria	Burkholderiaceae	Paraburkholderia	Paraburkholderia_rhizoxinica
Syntrophothermus_lipocalidus_37459	Bacteria	Firmicutes	Clostridiales	Clostridia	Syntrophomonadaceae	Syntrophothermus	Syntrophothermus_lipocalidus
Planktomarina_temperata_19469	Bacteria	Proteobacteria	Rhodobacterales	Alphaproteobacteria	Rhodobacteraceae	Planktomarina	Planktomarina_temperata
Nitratiruptor_sp_18129	Bacteria	Proteobacteria		Epsilonproteobacteria		Nitratiruptor
Desulfotomaculum_ruminis_5606	Bacteria	Firmicutes	Clostridiales	Clostridia	Peptococcaceae	Desulfotomaculum	Desulfotomaculum_ruminis
Variovorax_paradoxus_37770	Bacteria	Proteobacteria	Burkholderiales	Betaproteobacteria	Comamonadaceae	Variovorax	Variovorax_paradoxus
Anaerococcus_prevotii_1472	Bacteria	Firmicutes	Tissierellales	Tissierellia	Peptoniphilaceae	Anaerococcus	Anaerococcus_prevotii
Leifsonia_xyli_11976	Bacteria	Actinobacteria	Micrococcales	Actinobacteria	Microbacteriaceae	Leifsonia	Leifsonia_xyli
Kutzneria_albida_11477	Bacteria	Actinobacteria	Pseudonocardiales	Actinobacteria	Pseudonocardiaceae	Kutzneria	Kutzneria_albida
Pseudomonas_syringae_20638	Bacteria	Proteobacteria	Pseudomonadales	Gammaproteobacteria	Pseudomonadaceae	Pseudomonas	Pseudomonas_syringae
Candidatus_Tremblaya_princeps_4617	Bacteria	Proteobacteria		Betaproteobacteria		Candidatus_Tremblaya	Candidatus_Tremblaya_princeps
Lactobacillus_brevis_11551	Bacteria	Firmicutes	Lactobacillales	Bacilli	Lactobacillaceae	Lactobacillus	Lactobacillus_brevis
Spirochaeta_thermophila_25800	Bacteria	Spirochaetes	Spirochaetales	Spirochaetia	Spirochaetaceae	Spirochaeta	Spirochaeta_thermophila
Clostridium_beijerinckii_5055	Bacteria	Firmicutes	Clostridiales	Clostridia	Clostridiaceae	Clostridium	Clostridium_beijerinckii
Thermus_sp_37630	Bacteria	Deinococcus-Thermus	Thermales	Deinococci	Thermaceae	Thermus
Pseudoalteromonas_sp_19903	Bacteria	Proteobacteria	Alteromonadales	Gammaproteobacteria	Pseudoalteromonadaceae	Pseudoalteromonas
Mycoplasma_penetrans_17398	Bacteria	Tenericutes	Mycoplasmatales	Mollicutes	Mycoplasmataceae	Mycoplasma	Mycoplasma_penetrans
Vibrio_parahaemolyticus_38451	Bacteria	Proteobacteria	Vibrionales	Gammaproteobacteria	Vibrionaceae	Vibrio	Vibrio_parahaemolyticus
Streptococcus_salivarius_37002	Bacteria	Firmicutes	Lactobacillales	Bacilli	Streptococcaceae	Streptococcus
Providencia_sneebia_19862	Bacteria	Proteobacteria	Enterobacterales	Gammaproteobacteria	Morganellaceae	Providencia	Providencia_sneebia
Lactobacillus_reuteri_11818	Bacteria	Firmicutes	Lactobacillales	Bacilli	Lactobacillaceae	Lactobacillus	Lactobacillus_reuteri
Erwinia_amylovora_6873	Bacteria	Proteobacteria	Enterobacterales	Gammaproteobacteria	Erwiniaceae	Erwinia	Erwinia_amylovora
Idiomarina_loihiensis_10698	Bacteria	Proteobacteria	Alteromonadales	Gammaproteobacteria	Idiomarinaceae	Idiomarina	Idiomarina_loihiensis
Aciduliprofundum_sp_141	Archaea	Euryarchaeota				Aciduliprofundum
Cyanobium_gracile_5496	Bacteria	Cyanobacteria	Synechococcales		Synechococcaceae	Cyanobium	Cyanobium_gracile
Spirosoma_radiotolerans_25817	Bacteria	Bacteroidetes	Cytophagales	Cytophagia	Cytophagaceae	Spirosoma
Mannheimia_haemolytica_12644	Bacteria	Proteobacteria	Pasteurellales	Gammaproteobacteria	Pasteurellaceae	Mannheimia
Lactobacillus_fermentum_11631	Bacteria	Firmicutes	Lactobacillales	Bacilli	Lactobacillaceae	Lactobacillus	Lactobacillus_fermentum
Geoglobus_acetivorans_9945	Archaea	Euryarchaeota	Archaeoglobales	Archaeoglobi	Archaeoglobaceae	Geoglobus
Ruegeria_sp_21047	Bacteria	Proteobacteria	Rhodobacterales	Alphaproteobacteria	Rhodobacteraceae	Ruegeria
Serratia_symbiotica_25025	Bacteria	Proteobacteria	Enterobacterales	Gammaproteobacteria	Yersiniaceae	Serratia	Serratia_symbiotica
Candidatus_Saccharibacteria_oral_4598	Bacteria	Candidatus_Saccharibacteria
Ensifer_adhaerens_5757	Bacteria	Proteobacteria	Rhizobiales	Alphaproteobacteria	Rhizobiaceae	Ensifer	Ensifer_adhaerens
Elizabethkingia_anophelis_5736	Bacteria	Bacteroidetes	Flavobacteriales	Flavobacteriia	Flavobacteriaceae	Elizabethkingia	Elizabethkingia_anophelis
Candidatus_Mycoplasma_haemolamae_4536	Bacteria	Tenericutes	Mycoplasmatales	Mollicutes	Mycoplasmataceae	Mycoplasma	Candidatus_Mycoplasma_haemolamae
Exiguobacterium_sp_9559	Bacteria	Firmicutes	Bacillales	Bacilli		Exiguobacterium
Syntrophobacter_fumaroxidans_37455	Bacteria	Proteobacteria	Syntrophobacterales	Deltaproteobacteria	Syntrophobacteraceae	Syntrophobacter	Syntrophobacter_fumaroxidans
Streptococcus_parauberis_31943	Bacteria	Firmicutes	Lactobacillales	Bacilli	Streptococcaceae	Streptococcus	Streptococcus_parauberis
Gemmatimonas_aurantiaca_9889	Bacteria	Gemmatimonadetes	Gemmatimonadales	Gemmatimonadetes	Gemmatimonadaceae	Gemmatimonas	Gemmatimonas_aurantiaca
Mycobacterium_indicus_13807	Bacteria	Actinobacteria	Corynebacteriales	Actinobacteria	Mycobacteriaceae	Mycobacterium	Mycobacterium_indicus_pranii
Macrococcus_caseolyticus_12633	Bacteria	Firmicutes	Bacillales	Bacilli	Staphylococcaceae	Macrococcus	Macrococcus_caseolyticus
Vibrio_antiquarius_37815	Bacteria	Proteobacteria	Vibrionales	Gammaproteobacteria	Vibrionaceae	Vibrio
Geobacillus_stearothermophilus_9921	Bacteria	Firmicutes	Bacillales	Bacilli	Bacillaceae	Parageobacillus
Staphylococcus_capitis_30809	Bacteria	Firmicutes	Bacillales	Bacilli	Staphylococcaceae	Staphylococcus	Staphylococcus_capitis
Croceicoccus_naphthovorans_5457	Bacteria	Proteobacteria	Sphingomonadales	Alphaproteobacteria	Erythrobacteraceae	Croceicoccus
Bifidobacterium_adolescentis_2590	Bacteria	Actinobacteria	Bifidobacteriales	Actinobacteria	Bifidobacteriaceae	Bifidobacterium	Bifidobacterium_adolescentis
Methylobacterium_nodulans_13001	Bacteria	Proteobacteria	Rhizobiales	Alphaproteobacteria	Methylobacteriaceae	Methylobacterium	Methylobacterium_nodulans
Treponema_pallidum_37702	Bacteria	Spirochaetes	Spirochaetales	Spirochaetia	Spirochaetaceae	Treponema	Treponema_pallidum
Nitrosomonas_europaea_18146	Bacteria	Proteobacteria	Nitrosomonadales	Betaproteobacteria	Nitrosomonadaceae	Nitrosomonas	Nitrosomonas_europaea
Bordetella_petrii_3197	Bacteria	Proteobacteria	Burkholderiales	Betaproteobacteria	Alcaligenaceae	Bordetella
Pelobacter_propionicus_19107	Bacteria	Proteobacteria	Desulfuromonadales	Deltaproteobacteria	Desulfuromonadaceae	Pelobacter	Pelobacter_propionicus
Neisseria_meningitidis_17995	Bacteria	Proteobacteria	Neisseriales	Betaproteobacteria	Neisseriaceae	Neisseria	Neisseria_meningitidis
Mycoplasma_haemofelis_17355	Bacteria	Tenericutes	Mycoplasmatales	Mollicutes	Mycoplasmataceae	Mycoplasma	Mycoplasma_haemofelis
Streptomyces_collinus_37185	Bacteria	Actinobacteria	Streptomycetales	Actinobacteria	Streptomycetaceae	Streptomyces	Streptomyces_collinus
Zunongwangia_profunda_39298	Bacteria	Bacteroidetes	Flavobacteriales	Flavobacteriia	Flavobacteriaceae	Zunongwangia	Zunongwangia_profunda
Acinetobacter_calcoaceticus_1035	Bacteria	Proteobacteria	Pseudomonadales	Gammaproteobacteria	Moraxellaceae	Acinetobacter	Acinetobacter_pittii
Acidiphilium_multivorum_107	Bacteria	Proteobacteria	Rhodospirillales	Alphaproteobacteria	Acetobacteraceae	Acidiphilium	Acidiphilium_multivorum
Polaromonas_naphthalenivorans_19500	Bacteria	Proteobacteria	Burkholderiales	Betaproteobacteria	Comamonadaceae	Polaromonas	Polaromonas_naphthalenivorans
Runella_slithyformis_21074	Bacteria	Bacteroidetes	Cytophagales	Cytophagia	Cytophagaceae	Runella	Runella_slithyformis
Hoeflea_sp_10648	Bacteria	Proteobacteria	Rhizobiales	Alphaproteobacteria	Phyllobacteriaceae	Hoeflea
Caldicellulosiruptor_bescii_4198	Bacteria	Firmicutes	Thermoanaerobacterales	Clostridia	Thermoanaerobacterales_Family_III._Incertae_Sedis	Caldicellulosiruptor	Caldicellulosiruptor_bescii
Desulfovibrio_piezophilus_5618	Bacteria	Proteobacteria	Desulfovibrionales	Deltaproteobacteria	Desulfovibrionaceae	Desulfovibrio	Desulfovibrio_piezophilus
Thermotoga_maritima_37607	Bacteria	Thermotogae	Thermotogales	Thermotogae	Thermotogaceae	Thermotoga	Thermotoga_maritima
Hymenobacter_swuensis_10675	Bacteria	Bacteroidetes	Cytophagales	Cytophagia	Hymenobacteraceae	Hymenobacter	Hymenobacter_swuensis
Porphyromonas_asaccharolytica_19521	Bacteria	Bacteroidetes	Bacteroidales	Bacteroidia	Porphyromonadaceae	Porphyromonas	Porphyromonas_asaccharolytica
Desulfurococcus_fermentans_5636	Archaea	Crenarchaeota	Desulfurococcales	Thermoprotei	Desulfurococcaceae	Desulfurococcus	Desulfurococcus_fermentans
Anabaena_sp_1463	Bacteria	Cyanobacteria	Nostocales		Nostocaceae	Anabaena
Streptomyces_scabiei_37249	Bacteria	Actinobacteria	Streptomycetales	Actinobacteria	Streptomycetaceae	Streptomyces	Streptomyces_scabiei
Clostridium_cellulolyticum_39323	Bacteria	Firmicutes	Clostridiales	Clostridia	Ruminococcaceae	Ruminiclostridium	[Clostridium]_cellulolyticum
Lactobacillus_ruminis_11859	Bacteria	Firmicutes	Lactobacillales	Bacilli	Lactobacillaceae	Lactobacillus	Lactobacillus_ruminis
Lactobacillus_buchneri_11555	Bacteria	Firmicutes	Lactobacillales	Bacilli	Lactobacillaceae	Lactobacillus	Lactobacillus_buchneri
Methanocella_arvoryzae_12852	Archaea	Euryarchaeota	Methanocellales	Methanomicrobia	Methanocellaceae	Methanocella	Methanocella_arvoryzae
Dactylococcopsis_salina_5517	Bacteria	Cyanobacteria	Synechococcales		Synechococcaceae	Dactylococcopsis	Dactylococcopsis_salina
Flavobacteriaceae_bacterium_9606	Bacteria	Bacteroidetes	Flavobacteriales	Flavobacteriia	Flavobacteriaceae
Spiroplasma_sabaudiense_25813	Bacteria	Tenericutes	Entomoplasmatales	Mollicutes	Spiroplasmataceae	Spiroplasma	Spiroplasma_sabaudiense
Tannerella_forsythia_37464	Bacteria	Bacteroidetes	Bacteroidales	Bacteroidia	Porphyromonadaceae	Tannerella	Tannerella_forsythia
Rhodococcus_jostii_20857	Bacteria	Actinobacteria	Corynebacteriales	Actinobacteria	Nocardiaceae	Rhodococcus	Rhodococcus_jostii
Spiroplasma_atrichopogonis_25803	Bacteria	Tenericutes	Entomoplasmatales	Mollicutes	Spiroplasmataceae	Spiroplasma
Azospirillum_sp_1639	Bacteria	Proteobacteria	Rhodospirillales	Alphaproteobacteria	Rhodospirillaceae	Azospirillum	Azospirillum_lipoferum
Thiomicrospira_crunogena_37655	Bacteria	Proteobacteria	Thiotrichales	Gammaproteobacteria	Piscirickettsiaceae	Thiomicrospira	Thiomicrospira_crunogena
Xenorhabdus_doucetiae_38859	Bacteria	Proteobacteria	Enterobacterales	Gammaproteobacteria	Morganellaceae	Xenorhabdus
Bartonella_vinsonii_2549	Bacteria	Proteobacteria	Rhizobiales	Alphaproteobacteria	Bartonellaceae	Bartonella	Bartonella_vinsonii
Fluviicola_taffensis_9658	Bacteria	Bacteroidetes	Flavobacteriales	Flavobacteriia	Crocinitomicaceae	Fluviicola	Fluviicola_taffensis
Burkholderia_cenocepacia_3699	Bacteria	Proteobacteria	Burkholderiales	Betaproteobacteria	Burkholderiaceae	Burkholderia
Mycoplasma_gallinaceum_17336	Bacteria	Tenericutes	Mycoplasmatales	Mollicutes	Mycoplasmataceae	Mycoplasma
Coprothermobacter_proteolyticus_5282	Bacteria	Firmicutes	Thermoanaerobacterales	Clostridia	Thermodesulfobiaceae	Coprothermobacter	Coprothermobacter_proteolyticus
Desulfovibrio_africanus_5609	Bacteria	Proteobacteria	Desulfovibrionales	Deltaproteobacteria	Desulfovibrionaceae	Desulfovibrio	Desulfovibrio_africanus
Myxococcus_stipitatus_17426	Bacteria	Proteobacteria	Myxococcales	Deltaproteobacteria	Myxococcaceae	Myxococcus	Myxococcus_stipitatus
Aequorivita_sublithincola_1254	Bacteria	Bacteroidetes	Flavobacteriales	Flavobacteriia	Flavobacteriaceae	Aequorivita	Aequorivita_sublithincola
Halobacterium_sp_10174	Archaea	Euryarchaeota	Halobacteriales	Halobacteria	Halobacteriaceae	Halobacterium	Halobacterium_salinarum
Candidatus_Nitrososphaera_gargensis_4550	Archaea	Thaumarchaeota	Nitrososphaerales	Nitrososphaeria	Nitrososphaeraceae	Nitrososphaera	Candidatus_Nitrososphaera_gargensis
Methylacidiphilum_infernorum_12986	Bacteria	Verrucomicrobia	Methylacidiphilales		Methylacidiphilaceae	Methylacidiphilum	Methylacidiphilum_infernorum
Bifidobacterium_dentium_2689	Bacteria	Actinobacteria	Bifidobacteriales	Actinobacteria	Bifidobacteriaceae	Bifidobacterium	Bifidobacterium_dentium
Candidatus_Hodgkinia_cicadicola_4496	Bacteria	Proteobacteria	Rhizobiales	Alphaproteobacteria		Candidatus_Hodgkinia
Candidatus_Kinetoplastibacterium_desouzaii_4507	Bacteria	Proteobacteria		Betaproteobacteria		Kinetoplastibacterium	Candidatus_Kinetoplastibacterium_desouzaii
Sulfurospirillum_multivorans_37402	Bacteria	Proteobacteria	Campylobacterales	Epsilonproteobacteria	Campylobacteraceae	Sulfurospirillum	Sulfurospirillum_multivorans
Acidimicrobium_ferrooxidans_105	Bacteria	Actinobacteria	Acidimicrobiales	Acidimicrobiia	Acidimicrobiaceae	Acidimicrobium	Acidimicrobium_ferrooxidans
Methanosaeta_thermophila_12883	Archaea	Euryarchaeota	Methanosarcinales	Methanomicrobia	Methanosaetaceae	Methanosaeta	Methanosaeta_thermophila
Thermomonospora_curvata_37585	Bacteria	Actinobacteria	Streptosporangiales	Actinobacteria	Thermomonosporaceae	Thermomonospora	Thermomonospora_curvata
Halanaerobium_hydrogeniformans_10148	Bacteria	Firmicutes	Halanaerobiales	Clostridia	Halanaerobiaceae	Halanaerobium
Parvimonas_micra_18984	Bacteria	Firmicutes	Tissierellales	Tissierellia	Peptoniphilaceae	Parvimonas
Corynebacterium_glutamicum_5338	Bacteria	Actinobacteria	Corynebacteriales	Actinobacteria	Corynebacteriaceae	Corynebacterium	Corynebacterium_glutamicum
Methanosphaerula_palustris_12976	Archaea	Euryarchaeota	Methanomicrobiales	Methanomicrobia	Methanoregulaceae	Methanosphaerula	Methanosphaerula_palustris
Pusillimonas_sp_20689	Bacteria	Proteobacteria	Burkholderiales	Betaproteobacteria	Alcaligenaceae	Pusillimonas
Citrobacter_rodentium_5006	Bacteria	Proteobacteria	Enterobacterales	Gammaproteobacteria	Enterobacteriaceae	Citrobacter	Citrobacter_rodentium
Rhodococcus_erythropolis_20849	Bacteria	Actinobacteria	Corynebacteriales	Actinobacteria	Nocardiaceae	Rhodococcus
Spiroplasma_mirum_25810	Bacteria	Tenericutes	Entomoplasmatales	Mollicutes	Spiroplasmataceae	Spiroplasma	Spiroplasma_mirum
Geobacter_bemidjiensis_9929	Bacteria	Proteobacteria	Desulfuromonadales	Deltaproteobacteria	Geobacteraceae	Geobacter	Geobacter_bemidjiensis
Polynucleobacter_necessarius_19507	Bacteria	Proteobacteria	Burkholderiales	Betaproteobacteria	Burkholderiaceae	Polynucleobacter	Polynucleobacter_necessarius
Mycobacterium_africanum_13662	Bacteria	Actinobacteria	Corynebacteriales	Actinobacteria	Mycobacteriaceae	Mycobacterium	Mycobacterium_africanum
Haloarcula_marismortui_10160	Archaea	Euryarchaeota	Halobacteriales	Halobacteria	Halobacteriaceae	Haloarcula	Haloarcula_marismortui
Bacteroides_salanitronis_2438	Bacteria	Bacteroidetes	Bacteroidales	Bacteroidia	Bacteroidaceae	Bacteroides	Bacteroides_salanitronis
Rickettsia_prowazekii_20958	Bacteria	Proteobacteria	Rickettsiales	Alphaproteobacteria	Rickettsiaceae	Rickettsia	Rickettsia_prowazekii
Francisella_sp_9678	Bacteria	Proteobacteria	Thiotrichales	Gammaproteobacteria	Francisellaceae	Francisella
Liberibacter_crescens_12215	Bacteria	Proteobacteria	Rhizobiales	Alphaproteobacteria	Rhizobiaceae	Candidatus_Liberibacter	Liberibacter_crescens
Marinitoga_piezophila_12683	Bacteria	Thermotogae	Petrotogales	Thermotogae		Marinitoga	Marinitoga_piezophila
Saccharothrix_espanaensis_21093	Bacteria	Actinobacteria	Pseudonocardiales	Actinobacteria	Pseudonocardiaceae	Saccharothrix	Saccharothrix_espanaensis
Aeropyrum_camini_1302	Archaea	Crenarchaeota	Desulfurococcales	Thermoprotei	Desulfurococcaceae	Aeropyrum	Aeropyrum_camini
Candidatus_Blochmannia_floridanus_4461	Bacteria	Proteobacteria	Enterobacterales	Gammaproteobacteria	Enterobacteriaceae	Candidatus_Blochmannia
Thioalkalivibrio_versutus_37643	Bacteria	Proteobacteria	Chromatiales	Gammaproteobacteria	Ectothiorhodospiraceae	Thioalkalivibrio
Baumannia_cicadellinicola_2555	Bacteria	Proteobacteria		Gammaproteobacteria			Candidatus_Baumannia_cicadellinicola
Xanthomonas_fuscans_38748	Bacteria	Proteobacteria	Xanthomonadales	Gammaproteobacteria	Xanthomonadaceae	Xanthomonas	Xanthomonas_fuscans
Chlamydophila_pecorum_4912	Bacteria	Chlamydiae	Chlamydiales	Chlamydiia	Chlamydiaceae	Chlamydia	Chlamydia_pecorum
Halorhodospira_halophila_10235	Bacteria	Proteobacteria	Chromatiales	Gammaproteobacteria	Ectothiorhodospiraceae	Halorhodospira	Halorhodospira_halophila
Thermoproteus_uzoniensis_37593	Archaea	Crenarchaeota	Thermoproteales	Thermoprotei	Thermoproteaceae	Thermoproteus	Thermoproteus_uzoniensis
Bifidobacterium_animalis_2622	Bacteria	Actinobacteria	Bifidobacteriales	Actinobacteria	Bifidobacteriaceae	Bifidobacterium	Bifidobacterium_animalis
Pantoea_vagans_18488	Bacteria	Proteobacteria	Enterobacterales	Gammaproteobacteria	Erwiniaceae	Pantoea	Pantoea_vagans
Pedobacter_saltans_19097	Bacteria	Bacteroidetes	Sphingobacteriales	Sphingobacteriia	Sphingobacteriaceae	Pseudopedobacter	Pseudopedobacter_saltans
Pseudomonas_protegens_20388	Bacteria	Proteobacteria	Pseudomonadales	Gammaproteobacteria	Pseudomonadaceae	Pseudomonas	Pseudomonas_protegens
Rickettsia_philipii_20951	Bacteria	Proteobacteria	Rickettsiales	Alphaproteobacteria	Rickettsiaceae	Rickettsia	Rickettsia_philipii
Chlamydophila_abortus_4909	Bacteria	Chlamydiae	Chlamydiales	Chlamydiia	Chlamydiaceae	Chlamydia
Methanohalophilus_mahii_12872	Archaea	Euryarchaeota	Methanosarcinales	Methanomicrobia	Methanosarcinaceae	Methanohalophilus	Methanohalophilus_mahii
Borrelia_parkeri_3243	Bacteria	Spirochaetes	Spirochaetales	Spirochaetia	Borreliaceae	Borrelia	Borrelia_parkeri
Actinoplanes_sp_1241	Bacteria	Actinobacteria	Micromonosporales	Actinobacteria	Micromonosporaceae	Actinoplanes
Acidovorax_citrulli_129	Bacteria	Proteobacteria	Burkholderiales	Betaproteobacteria	Comamonadaceae	Acidovorax	Acidovorax_citrulli
Streptomyces_albus_37166	Bacteria	Actinobacteria	Streptomycetales	Actinobacteria	Streptomycetaceae	Streptomyces	Streptomyces_albus
Ilyobacter_polytropus_10709	Bacteria	Fusobacteria	Fusobacteriales	Fusobacteriia	Fusobacteriaceae	Ilyobacter	Ilyobacter_polytropus
Azospirillum_brasilense_1637	Bacteria	Proteobacteria	Rhodospirillales	Alphaproteobacteria	Rhodospirillaceae	Azospirillum	Azospirillum_brasilense
Desulfotomaculum_gibsoniae_5602	Bacteria	Firmicutes	Clostridiales	Clostridia	Peptococcaceae	Desulfotomaculum	Desulfotomaculum_gibsoniae
Flavobacterium_indicum_9622	Bacteria	Bacteroidetes	Flavobacteriales	Flavobacteriia	Flavobacteriaceae	Flavobacterium	Flavobacterium_indicum
Acetobacter_pasteurianus_22	Bacteria	Proteobacteria	Rhodospirillales	Alphaproteobacteria	Acetobacteraceae	Acetobacter	Acetobacter_pasteurianus
Bacillus_weihenstephanensis_2300	Bacteria	Firmicutes	Bacillales	Bacilli	Bacillaceae	Bacillus
Staphylococcus_pseudintermedius_30947	Bacteria	Firmicutes	Bacillales	Bacilli	Staphylococcaceae	Staphylococcus	Staphylococcus_pseudintermedius
Acinetobacter_oleivorans_1074	Bacteria	Proteobacteria	Pseudomonadales	Gammaproteobacteria	Moraxellaceae	Acinetobacter	Acinetobacter_oleivorans
Thermosediminibacter_oceani_37594	Bacteria	Firmicutes	Thermoanaerobacterales	Clostridia	Thermoanaerobacterales_Family_III._Incertae_Sedis	Thermosediminibacter	Thermosediminibacter_oceani
Methanobacterium_formicicum_12835	Archaea	Euryarchaeota	Methanobacteriales	Methanobacteria	Methanobacteriaceae	Methanobacterium
Brevibacillus_brevis_3319	Bacteria	Firmicutes	Bacillales	Bacilli	Paenibacillaceae	Brevibacillus	Brevibacillus_brevis
Corynebacterium_mustelae_5363	Bacteria	Actinobacteria	Corynebacteriales	Actinobacteria	Corynebacteriaceae	Corynebacterium
Ornithobacterium_rhinotracheale_18328	Bacteria	Bacteroidetes	Flavobacteriales	Flavobacteriia	Flavobacteriaceae	Ornithobacterium	Ornithobacterium_rhinotracheale
Desulfitobacterium_dehalogenans_5569	Bacteria	Firmicutes	Clostridiales	Clostridia	Peptococcaceae	Desulfitobacterium	Desulfitobacterium_dehalogenans
Lactobacillus_helveticus_11667	Bacteria	Firmicutes	Lactobacillales	Bacilli	Lactobacillaceae	Lactobacillus	Lactobacillus_helveticus
Cyanobacterium_stanieri_5495	Bacteria	Cyanobacteria	Chroococcales		Cyanobacteriaceae	Cyanobacterium	Cyanobacterium_stanieri
Candidatus_Zinderia_insecticola_4622	Bacteria	Proteobacteria	Burkholderiales	Betaproteobacteria	Oxalobacteraceae	Candidatus_Zinderia	Candidatus_Zinderia_insecticola
Chlamydia_muridarum_4719	Bacteria	Chlamydiae	Chlamydiales	Chlamydiia	Chlamydiaceae	Chlamydia	Chlamydia_muridarum
Bartonella_australis_2492	Bacteria	Proteobacteria	Rhizobiales	Alphaproteobacteria	Bartonellaceae	Bartonella	Bartonella_australis
Campylobacter_concisus_4275	Bacteria	Proteobacteria	Campylobacterales	Epsilonproteobacteria	Campylobacteraceae	Campylobacter	Campylobacter_concisus
Verrucosispora_maris_37795	Bacteria	Actinobacteria	Micromonosporales	Actinobacteria	Micromonosporaceae	Verrucosispora	Verrucosispora_maris
Candidatus_Pelagibacter_sp_4557	Bacteria	Proteobacteria	Pelagibacterales	Alphaproteobacteria	Pelagibacteraceae	Candidatus_Pelagibacter
Bifidobacterium_pseudolongum_2748	Bacteria	Actinobacteria	Bifidobacteriales	Actinobacteria	Bifidobacteriaceae	Bifidobacterium	Bifidobacterium_pseudolongum
Paenibacillus_terrae_18420	Bacteria	Firmicutes	Bacillales	Bacilli	Paenibacillaceae	Paenibacillus	Paenibacillus_terrae
Burkholderia_fungorum_3728	Bacteria	Proteobacteria	Burkholderiales	Betaproteobacteria	Burkholderiaceae	Paraburkholderia
Kitasatospora_setae_10760	Bacteria	Actinobacteria	Streptomycetales	Actinobacteria	Streptomycetaceae	Kitasatospora	Kitasatospora_setae
Oenococcus_kitaharae_18236	Bacteria	Firmicutes	Lactobacillales	Bacilli	Leuconostocaceae	Oenococcus	Oenococcus_kitaharae
Mycobacterium_sinense_13850	Bacteria	Actinobacteria	Corynebacteriales	Actinobacteria	Mycobacteriaceae	Mycobacterium
Pseudomonas_sp_20527	Bacteria	Proteobacteria	Pseudomonadales	Gammaproteobacteria	Pseudomonadaceae	Pseudomonas
Pantoea_sp_18471	Bacteria	Proteobacteria	Enterobacterales	Gammaproteobacteria	Erwiniaceae	Pantoea
Methanocorpusculum_labreanum_12865	Archaea	Euryarchaeota	Methanomicrobiales	Methanomicrobia	Methanocorpusculaceae	Methanocorpusculum	Methanocorpusculum_labreanum
Candidatus_Saccharimonas_aalborgensis_4599	Bacteria	Candidatus_Saccharibacteria				Candidatus_Saccharimonas
Alteromonas_sp_1440	Bacteria	Proteobacteria	Alteromonadales	Gammaproteobacteria	Alteromonadaceae	Alteromonas
Desulfovibrio_alaskensis_5610	Bacteria	Proteobacteria	Desulfovibrionales	Deltaproteobacteria	Desulfovibrionaceae	Desulfovibrio	Desulfovibrio_alaskensis
Pimelobacter_simplex_19463	Bacteria	Actinobacteria	Propionibacteriales	Actinobacteria	Nocardioidaceae	Pimelobacter
Candidatus_Sulcia_muelleri_4603	Bacteria	Bacteroidetes	Flavobacteriales	Flavobacteriia		Candidatus_Sulcia
Marinomonas_mediterranea_12708	Bacteria	Proteobacteria	Oceanospirillales	Gammaproteobacteria	Oceanospirillaceae	Marinomonas	Marinomonas_mediterranea
Pragia_fontium_19572	Bacteria	Proteobacteria	Enterobacterales	Gammaproteobacteria	Budviciaceae	Pragia
Leptospirillum_sp_12175	Bacteria	Nitrospirae	Nitrospirales	Nitrospira	Nitrospiraceae	Leptospirillum
Corynebacterium_singulare_5393	Bacteria	Actinobacteria	Corynebacteriales	Actinobacteria	Corynebacteriaceae	Corynebacterium
Wolbachia_38577	Bacteria	Proteobacteria	Rickettsiales	Alphaproteobacteria	Anaplasmataceae
Sulfolobus_acidocaldarius_37367	Archaea	Crenarchaeota	Sulfolobales	Thermoprotei	Sulfolobaceae	Sulfolobus	Sulfolobus_acidocaldarius
Bordetella_parapertussis_2883	Bacteria	Proteobacteria	Burkholderiales	Betaproteobacteria	Alcaligenaceae	Bordetella	Bordetella_parapertussis
Peptoclostridium_difficile_19161	Bacteria	Firmicutes	Clostridiales	Clostridia	Peptostreptococcaceae	Clostridioides	Clostridioides_difficile
Rhizobium_leguminosarum_20774	Bacteria	Proteobacteria	Rhizobiales	Alphaproteobacteria	Rhizobiaceae	Rhizobium	Rhizobium_leguminosarum
Rhizobium_sp_20798	Bacteria	Proteobacteria	Rhizobiales	Alphaproteobacteria	Rhizobiaceae	Rhizobium
Capnocytophaga_ochracea_4635	Bacteria	Bacteroidetes	Flavobacteriales	Flavobacteriia	Flavobacteriaceae	Capnocytophaga	Capnocytophaga_ochracea
Synechocystis_sp_37450	Bacteria	Cyanobacteria	Synechococcales		Merismopediaceae	Synechocystis	Synechocystis_sp._PCC_6803
Enterococcus_faecalis_6250	Bacteria	Firmicutes	Lactobacillales	Bacilli	Enterococcaceae	Enterococcus	Enterococcus_faecalis
Mesorhizobium_opportunistum_12769	Bacteria	Proteobacteria	Rhizobiales	Alphaproteobacteria	Phyllobacteriaceae	Mesorhizobium	Mesorhizobium_opportunistum
Belliella_baltica_2566	Bacteria	Bacteroidetes	Cytophagales	Cytophagia	Cyclobacteriaceae	Belliella	Belliella_baltica
Syntrophomonas_wolfei_37457	Bacteria	Firmicutes	Clostridiales	Clostridia	Syntrophomonadaceae	Syntrophomonas	Syntrophomonas_wolfei
Paenibacillus_larvae_18359	Bacteria	Firmicutes	Bacillales	Bacilli	Paenibacillaceae	Paenibacillus	Paenibacillus_larvae
Listeria_ivanovii_12235	Bacteria	Firmicutes	Bacillales	Bacilli	Listeriaceae	Listeria	Listeria_ivanovii
Pseudomonas_balearica_20286	Bacteria	Proteobacteria	Pseudomonadales	Gammaproteobacteria	Pseudomonadaceae	Pseudomonas	Pseudomonas_balearica
Rhodococcus_pyridinivorans_20863	Bacteria	Actinobacteria	Corynebacteriales	Actinobacteria	Nocardiaceae	Rhodococcus	Rhodococcus_pyridinivorans
Arcobacter_butzleri_1550	Bacteria	Proteobacteria	Campylobacterales	Epsilonproteobacteria	Campylobacteraceae	Arcobacter	Arcobacter_butzleri
Corynebacterium_resistens_5392	Bacteria	Actinobacteria	Corynebacteriales	Actinobacteria	Corynebacteriaceae	Corynebacterium	Corynebacterium_resistens
Leuconostoc_citreum_12191	Bacteria	Firmicutes	Lactobacillales	Bacilli	Leuconostocaceae	Leuconostoc	Leuconostoc_citreum
Dictyoglomus_turgidum_5671	Bacteria	Dictyoglomi	Dictyoglomales	Dictyoglomia	Dictyoglomaceae	Dictyoglomus	Dictyoglomus_turgidum
Herbinix_sp_10640	Bacteria	Firmicutes	Clostridiales	Clostridia	Lachnospiraceae	Herbinix
Myxococcus_sp_17425	Bacteria	Proteobacteria	Myxococcales	Deltaproteobacteria	Myxococcaceae	Myxococcus
Pandoraea_sputorum_18440	Bacteria	Proteobacteria	Burkholderiales	Betaproteobacteria	Burkholderiaceae	Pandoraea
Nocardia_nova_18166	Bacteria	Actinobacteria	Corynebacteriales	Actinobacteria	Nocardiaceae	Nocardia	Nocardia_nova
Rickettsia_rickettsii_20970	Bacteria	Proteobacteria	Rickettsiales	Alphaproteobacteria	Rickettsiaceae	Rickettsia	Rickettsia_rickettsii
Rhizobium_etli_20767	Bacteria	Proteobacteria	Rhizobiales	Alphaproteobacteria	Rhizobiaceae	Rhizobium	Rhizobium_etli
Bifidobacterium_scardovii_2758	Bacteria	Actinobacteria	Bifidobacteriales	Actinobacteria	Bifidobacteriaceae	Bifidobacterium	Bifidobacterium_scardovii
Geobacter_lovleyi_9931	Bacteria	Proteobacteria	Desulfuromonadales	Deltaproteobacteria	Geobacteraceae	Geobacter	Geobacter_lovleyi
Haloquadratum_walsbyi_10229	Archaea	Euryarchaeota	Haloferacales	Halobacteria	Haloferacaceae	Haloquadratum	Haloquadratum_walsbyi
Kangiella_koreensis_10747	Bacteria	Proteobacteria	Oceanospirillales	Gammaproteobacteria	Alcanivoracaceae	Kangiella	Kangiella_koreensis
Bifidobacterium_thermophilum_2767	Bacteria	Actinobacteria	Bifidobacteriales	Actinobacteria	Bifidobacteriaceae	Bifidobacterium	Bifidobacterium_thermophilum
Streptomyces_sviceus_37335	Bacteria	Actinobacteria	Streptomycetales	Actinobacteria	Streptomycetaceae	Streptomyces	Streptomyces_sviceus
Candidatus_Arthromitus_sp_4451	Bacteria	Firmicutes	Clostridiales	Clostridia	Clostridiaceae	Candidatus_Arthromitus
Veillonella_parvula_37780	Bacteria	Firmicutes	Veillonellales	Negativicutes	Veillonellaceae	Veillonella	Veillonella_parvula
Rhodococcus_aetherivorans_20844	Bacteria	Actinobacteria	Corynebacteriales	Actinobacteria	Nocardiaceae	Rhodococcus
Lactococcus_lactis_11926	Bacteria	Firmicutes	Lactobacillales	Bacilli	Streptococcaceae	Lactococcus	Lactococcus_lactis
Myxococcus_fulvus_17424	Bacteria	Proteobacteria	Myxococcales	Deltaproteobacteria	Myxococcaceae	Myxococcus	Myxococcus_fulvus
Paracoccus_denitrificans_18518	Bacteria	Proteobacteria	Rhodobacterales	Alphaproteobacteria	Rhodobacteraceae	Paracoccus	Paracoccus_denitrificans
Dechlorosoma_suillum_5519	Bacteria	Proteobacteria	Rhodocyclales	Betaproteobacteria	Rhodocyclaceae	Azospira	Azospira_oryzae
Vibrio_alginolyticus_37812	Bacteria	Proteobacteria	Vibrionales	Gammaproteobacteria	Vibrionaceae	Vibrio	Vibrio_alginolyticus
Elizabethkingia_sp_5744	Bacteria	Bacteroidetes	Flavobacteriales	Flavobacteriia	Flavobacteriaceae	Elizabethkingia
Halobacterium_salinarum_10172	Archaea	Euryarchaeota	Halobacteriales	Halobacteria	Halobacteriaceae	Halobacterium	Halobacterium_salinarum
Yersinia_similis_39288	Bacteria	Proteobacteria	Enterobacterales	Gammaproteobacteria	Yersiniaceae	Yersinia
Mycoplasma_bovoculi_17306	Bacteria	Tenericutes	Mycoplasmatales	Mollicutes	Mycoplasmataceae	Mycoplasma	Mycoplasma_bovoculi
Rhizobium_gallicum_20771	Bacteria	Proteobacteria	Rhizobiales	Alphaproteobacteria	Rhizobiaceae	Rhizobium	Rhizobium_gallicum
Spiroplasma_taiwanense_25815	Bacteria	Tenericutes	Entomoplasmatales	Mollicutes	Spiroplasmataceae	Spiroplasma	Spiroplasma_taiwanense
Serratia_proteamaculans_25013	Bacteria	Proteobacteria	Enterobacterales	Gammaproteobacteria	Yersiniaceae	Serratia	Serratia_proteamaculans
Salinispora_arenicola_21107	Bacteria	Actinobacteria	Micromonosporales	Actinobacteria	Micromonosporaceae	Salinispora	Salinispora_arenicola
Parvularcula_bermudensis_18988	Bacteria	Proteobacteria	Parvularculales	Alphaproteobacteria	Parvularculaceae	Parvularcula	Parvularcula_bermudensis
Komagataeibacter_hansenii_11460	Bacteria	Proteobacteria	Rhodospirillales	Alphaproteobacteria	Acetobacteraceae	Komagataeibacter	Komagataeibacter_hansenii
Methanosarcina_barkeri_12888	Archaea	Euryarchaeota	Methanosarcinales	Methanomicrobia	Methanosarcinaceae	Methanosarcina	Methanosarcina_barkeri
Thermodesulfobacterium_commune_37576	Bacteria	Thermodesulfobacteria	Thermodesulfobacteriales	Thermodesulfobacteria	Thermodesulfobacteriaceae	Thermodesulfobacterium	Thermodesulfobacterium_commune
Marinobacter_psychrophilus_12694	Bacteria	Proteobacteria	Alteromonadales	Gammaproteobacteria	Alteromonadaceae	Marinobacter
Fusobacterium_nucleatum_9802	Bacteria	Fusobacteria	Fusobacteriales	Fusobacteriia	Fusobacteriaceae	Fusobacterium	Fusobacterium_nucleatum
Methylococcus_capsulatus_13018	Bacteria	Proteobacteria	Methylococcales	Gammaproteobacteria	Methylococcaceae	Methylococcus	Methylococcus_capsulatus
Halomonas_sp_10221	Bacteria	Proteobacteria	Oceanospirillales	Gammaproteobacteria	Halomonadaceae	Halomonas
Marinomonas_sp_12712	Bacteria	Proteobacteria	Oceanospirillales	Gammaproteobacteria	Oceanospirillaceae	Marinomonas
Francisella_noatunensis_9668	Bacteria	Proteobacteria	Thiotrichales	Gammaproteobacteria	Francisellaceae	Francisella	Francisella_noatunensis
Burkholderia_cepacia_3720	Bacteria	Proteobacteria	Burkholderiales	Betaproteobacteria	Burkholderiaceae	Burkholderia	Burkholderia_cepacia
Halothece_sp_10260	Bacteria	Cyanobacteria	Chroococcales		Aphanothecaceae	Halothece
Candidatus_Moranella_endobia_4534	Bacteria	Proteobacteria	Enterobacterales	Gammaproteobacteria	Enterobacteriaceae	Candidatus_Moranella	Candidatus_Moranella_endobia
Pseudomonas_stutzeri_20550	Bacteria	Proteobacteria	Pseudomonadales	Gammaproteobacteria	Pseudomonadaceae	Pseudomonas	Pseudomonas_stutzeri
Pedobacter_heparinus_19095	Bacteria	Bacteroidetes	Sphingobacteriales	Sphingobacteriia	Sphingobacteriaceae	Pedobacter	Pedobacter_heparinus
Stigmatella_aurantiaca_31008	Bacteria	Proteobacteria	Myxococcales	Deltaproteobacteria	Cystobacteraceae	Stigmatella	Stigmatella_aurantiaca
Brachyspira_intermedia_3279	Bacteria	Spirochaetes	Brachyspirales	Spirochaetia	Brachyspiraceae	Brachyspira	Brachyspira_intermedia
Pseudomonas_cichorii_20302	Bacteria	Proteobacteria	Pseudomonadales	Gammaproteobacteria	Pseudomonadaceae	Pseudomonas	Pseudomonas_cichorii
Nitrosospira_multiformis_18154	Bacteria	Proteobacteria	Nitrosomonadales	Betaproteobacteria	Nitrosomonadaceae	Nitrosospira	Nitrosospira_multiformis
Dyadobacter_fermentans_5686	Bacteria	Bacteroidetes	Cytophagales	Cytophagia	Cytophagaceae	Dyadobacter	Dyadobacter_fermentans
Pelosinus_fermentans_19112	Bacteria	Firmicutes	Selenomonadales	Negativicutes	Sporomusaceae	Pelosinus	Pelosinus_fermentans
Polymorphum_gilvum_19504	Bacteria	Proteobacteria		Alphaproteobacteria		Polymorphum	Polymorphum_gilvum
Candidatus_Endolissoclinum_faulkneri_4483	Bacteria	Proteobacteria	Rhodospirillales	Alphaproteobacteria	Rhodospirillaceae	Candidatus_Endolissoclinum	Candidatus_Endolissoclinum_faulkneri
Teredinibacter_turnerae_37486	Bacteria	Proteobacteria	Cellvibrionales	Gammaproteobacteria	Cellvibrionaceae	Teredinibacter	Teredinibacter_turnerae
Ralstonia_eutropha_20711	Bacteria	Proteobacteria	Burkholderiales	Betaproteobacteria	Burkholderiaceae	Cupriavidus	Cupriavidus_necator
Chloroflexus_aurantiacus_4930	Bacteria	Chloroflexi	Chloroflexales	Chloroflexia	Chloroflexaceae	Chloroflexus	Chloroflexus_aurantiacus
Treponema_denticola_37679	Bacteria	Spirochaetes	Spirochaetales	Spirochaetia	Spirochaetaceae	Treponema	Treponema_denticola
Allochromatium_vinosum_1414	Bacteria	Proteobacteria	Chromatiales	Gammaproteobacteria	Chromatiaceae	Allochromatium	Allochromatium_vinosum
Congregibacter_litoralis_5268	Bacteria	Proteobacteria	Cellvibrionales	Gammaproteobacteria	Halieaceae	Congregibacter	Congregibacter_litoralis
Pseudomonas_monteilii_20377	Bacteria	Proteobacteria	Pseudomonadales	Gammaproteobacteria	Pseudomonadaceae	Pseudomonas	Pseudomonas_monteilii
Burkholderia_mallei_3748	Bacteria	Proteobacteria	Burkholderiales	Betaproteobacteria	Burkholderiaceae	Burkholderia
Acholeplasma_laidlawii_36	Bacteria	Tenericutes	Acholeplasmatales	Mollicutes	Acholeplasmataceae	Acholeplasma	Acholeplasma_laidlawii
Pseudomonas_parafulva_20382	Bacteria	Proteobacteria	Pseudomonadales	Gammaproteobacteria	Pseudomonadaceae	Pseudomonas
Saccharophagus_degradans_21089	Bacteria	Proteobacteria	Cellvibrionales	Gammaproteobacteria	Cellvibrionaceae	Saccharophagus	Saccharophagus_degradans
Enterobacter_sp_6182	Bacteria	Proteobacteria	Enterobacterales	Gammaproteobacteria	Enterobacteriaceae	Enterobacter
Streptomyces_glaucescens_37195	Bacteria	Actinobacteria	Streptomycetales	Actinobacteria	Streptomycetaceae	Streptomyces
Porphyromonadaceae_bacterium_19520	Bacteria	Bacteroidetes	Bacteroidales	Bacteroidia	Porphyromonadaceae	Fermentimonas
Terribacillus_aidingensis_37488	Bacteria	Firmicutes	Bacillales	Bacilli	Bacillaceae	Terribacillus
Basilea_psittacipulmonis_2552	Bacteria	Proteobacteria	Burkholderiales	Betaproteobacteria	Alcaligenaceae	Basilea	Basilea_psittacipulmonis
Geobacillus_sp_9914	Bacteria	Firmicutes	Bacillales	Bacilli	Bacillaceae	Geobacillus
Advenella_kashmirensis_1252	Bacteria	Proteobacteria	Burkholderiales	Betaproteobacteria	Alcaligenaceae	Advenella	Advenella_kashmirensis
Dermacoccus_nishinomiyaensis_5562	Bacteria	Actinobacteria	Micrococcales	Actinobacteria	Dermacoccaceae	Dermacoccus
Desulfurella_acetivorans_5632	Bacteria	Proteobacteria	Desulfurellales	Deltaproteobacteria	Desulfurellaceae	Desulfurella	Desulfurella_acetivorans
Exiguobacterium_antarcticum_9554	Bacteria	Firmicutes	Bacillales	Bacilli		Exiguobacterium	Exiguobacterium_antarcticum
Candidatus_Accumulibacter_phosphatis_4439	Bacteria	Proteobacteria		Betaproteobacteria		Candidatus_Accumulibacter	Candidatus_Accumulibacter_phosphatis
Mycoplasma_hyopneumoniae_17362	Bacteria	Tenericutes	Mycoplasmatales	Mollicutes	Mycoplasmataceae	Mycoplasma	Mycoplasma_hyopneumoniae
Weissella_koreensis_38567	Bacteria	Firmicutes	Lactobacillales	Bacilli	Leuconostocaceae	Weissella	Weissella_koreensis
Rhodomicrobium_vannielii_20889	Bacteria	Proteobacteria	Rhizobiales	Alphaproteobacteria	Hyphomicrobiaceae	Rhodomicrobium	Rhodomicrobium_vannielii
Sebaldella_termitidis_24939	Bacteria	Fusobacteria	Fusobacteriales	Fusobacteriia	Leptotrichiaceae	Sebaldella	Sebaldella_termitidis
Streptomyces_hygroscopicus_37204	Bacteria	Actinobacteria	Streptomycetales	Actinobacteria	Streptomycetaceae	Streptomyces	Streptomyces_hygroscopicus
Haemophilus_somnus_10130	Bacteria	Proteobacteria	Pasteurellales	Gammaproteobacteria	Pasteurellaceae	Histophilus	Histophilus_somni
Saprospira_grandis_24932	Bacteria	Bacteroidetes	Chitinophagales	Chitinophagia	Saprospiraceae	Saprospira	Saprospira_grandis
Lactobacillus_salivarius_11869	Bacteria	Firmicutes	Lactobacillales	Bacilli	Lactobacillaceae	Lactobacillus	Lactobacillus_salivarius
Arthrospira_platensis_1600	Bacteria	Cyanobacteria	Oscillatoriales		Microcoleaceae	Arthrospira	Arthrospira_platensis
Candidatus_Amoebophilus_asiaticus_4441	Bacteria	Bacteroidetes	Cytophagales	Cytophagia	Amoebophilaceae	Candidatus_Amoebophilus	Candidatus_Amoebophilus_asiaticus
Campylobacter_fetus_4289	Bacteria	Proteobacteria	Campylobacterales	Epsilonproteobacteria	Campylobacteraceae	Campylobacter	Campylobacter_fetus
Mycobacterium_gilvum_13787	Bacteria	Actinobacteria	Corynebacteriales	Actinobacteria	Mycobacteriaceae	Mycobacterium	Mycobacterium_gilvum
Mycoplasma_flocculare_17334	Bacteria	Tenericutes	Mycoplasmatales	Mollicutes	Mycoplasmataceae	Mycoplasma	Mycoplasma_flocculare
Mycobacterium_marinum_13830	Bacteria	Actinobacteria	Corynebacteriales	Actinobacteria	Mycobacteriaceae	Mycobacterium	Mycobacterium_marinum
Paenibacillus_polymyxa_18374	Bacteria	Firmicutes	Bacillales	Bacilli	Paenibacillaceae	Paenibacillus	Paenibacillus_polymyxa
Methylobacterium_oryzae_13002	Bacteria	Proteobacteria	Rhizobiales	Alphaproteobacteria	Methylobacteriaceae	Methylobacterium	Methylobacterium_oryzae
Chlorobaculum_parvum_4919	Bacteria	Chlorobi	Chlorobiales	Chlorobia	Chlorobiaceae	Chlorobaculum	Chlorobaculum_parvum
Leisingera_methylohalidivorans_11977	Bacteria	Proteobacteria	Rhodobacterales	Alphaproteobacteria	Rhodobacteraceae	Leisingera	Leisingera_methylohalidivorans
Shewanella_amazonensis_25028	Bacteria	Proteobacteria	Alteromonadales	Gammaproteobacteria	Shewanellaceae	Shewanella	Shewanella_amazonensis
Jeotgalibacillus_sp_10738	Bacteria	Firmicutes	Bacillales	Bacilli	Planococcaceae	Jeotgalibacillus
Borrelia_hermsii_3238	Bacteria	Spirochaetes	Spirochaetales	Spirochaetia	Borreliaceae	Borrelia	Borrelia_hermsii
Thermococcus_sibiricus_37569	Archaea	Euryarchaeota	Thermococcales	Thermococci	Thermococcaceae	Thermococcus	Thermococcus_sibiricus
beta_proteobacterium_39458	Bacteria	Proteobacteria		Betaproteobacteria
Rickettsia_bellii_20926	Bacteria	Proteobacteria	Rickettsiales	Alphaproteobacteria	Rickettsiaceae	Rickettsia	Rickettsia_bellii
Acholeplasma_palmae_38	Bacteria	Tenericutes	Acholeplasmatales	Mollicutes	Acholeplasmataceae	Acholeplasma	Acholeplasma_palmae
Celeribacter_indicus_4679	Bacteria	Proteobacteria	Rhodobacterales	Alphaproteobacteria	Rhodobacteraceae	Celeribacter
Neisseria_elongata_17462	Bacteria	Proteobacteria	Neisseriales	Betaproteobacteria	Neisseriaceae	Neisseria	Neisseria_elongata
candidate_division_WWE_39548	Bacteria	candidate_division_WWE3
Marinovum_algicola_12716	Bacteria	Proteobacteria	Rhodobacterales	Alphaproteobacteria	Rhodobacteraceae	Marinovum	Marinovum_algicola
Mycoplasma_gallisepticum_17339	Bacteria	Tenericutes	Mycoplasmatales	Mollicutes	Mycoplasmataceae	Mycoplasma	Mycoplasma_gallisepticum
Kosmotoga_pacifica_11473	Bacteria	Thermotogae	Kosmotogales	Thermotogae	Kosmotogaceae	Kosmotoga
Staphylococcus_saprophyticus_30950	Bacteria	Firmicutes	Bacillales	Bacilli	Staphylococcaceae	Staphylococcus	Staphylococcus_saprophyticus
Methanothermus_fervidus_12982	Archaea	Euryarchaeota	Methanobacteriales	Methanobacteria	Methanothermaceae	Methanothermus	Methanothermus_fervidus
Plautia_stali_19480	Bacteria	Proteobacteria	Enterobacterales	Gammaproteobacteria	Enterobacteriaceae
Lawsonia_intracellularis_11936	Bacteria	Proteobacteria	Desulfovibrionales	Deltaproteobacteria	Desulfovibrionaceae	Lawsonia	Lawsonia_intracellularis
Prevotella_ruminicola_19623	Bacteria	Bacteroidetes	Bacteroidales	Bacteroidia	Prevotellaceae	Prevotella	Prevotella_ruminicola
Bradyrhizobium_japonicum_3291	Bacteria	Proteobacteria	Rhizobiales	Alphaproteobacteria	Bradyrhizobiaceae	Bradyrhizobium
Legionella_hackeliae_11946	Bacteria	Proteobacteria	Legionellales	Gammaproteobacteria	Legionellaceae	Legionella
Clostridium_lentocellum_5150	Bacteria	Firmicutes	Clostridiales	Clostridia	Lachnospiraceae	Cellulosilyticum	Cellulosilyticum_lentocellum
Thermovibrio_ammonificans_37621	Bacteria	Aquificae	Desulfurobacteriales	Aquificae	Desulfurobacteriaceae	Thermovibrio	Thermovibrio_ammonificans
Candidatus_Carsonella_ruddii_4478	Bacteria	Proteobacteria	Oceanospirillales	Gammaproteobacteria	Halomonadaceae	Candidatus_Carsonella	Candidatus_Carsonella_ruddii
Streptococcus_gallolyticus_31774	Bacteria	Firmicutes	Lactobacillales	Bacilli	Streptococcaceae	Streptococcus	Streptococcus_gallolyticus
Solitalea_canadensis_25729	Bacteria	Bacteroidetes	Sphingobacteriales	Sphingobacteriia	Sphingobacteriaceae	Solitalea	Solitalea_canadensis
Mesorhizobium_ciceri_12764	Bacteria	Proteobacteria	Rhizobiales	Alphaproteobacteria	Phyllobacteriaceae	Mesorhizobium	Mesorhizobium_ciceri
Xenorhabdus_bovienii_38847	Bacteria	Proteobacteria	Enterobacterales	Gammaproteobacteria	Morganellaceae	Xenorhabdus
Calditerrivibrio_nitroreducens_4210	Bacteria	Deferribacteres	Deferribacterales	Deferribacteres	Deferribacteraceae	Calditerrivibrio	Calditerrivibrio_nitroreducens
Castellaniella_defragrans_4659	Bacteria	Proteobacteria	Burkholderiales	Betaproteobacteria	Alcaligenaceae	Castellaniella	Castellaniella_defragrans
Deinococcus_gobiensis_5542	Bacteria	Deinococcus-Thermus	Deinococcales	Deinococci	Deinococcaceae	Deinococcus	Deinococcus_gobiensis
Yersinia_frederiksenii_39058	Bacteria	Proteobacteria	Enterobacterales	Gammaproteobacteria	Yersiniaceae	Yersinia	Yersinia_frederiksenii
Streptococcus_mitis_31836	Bacteria	Firmicutes	Lactobacillales	Bacilli	Streptococcaceae	Streptococcus	Streptococcus_mitis
Verrucomicrobia_bacterium_37793	Bacteria	Verrucomicrobia
Staphylococcus_pasteuri_30945	Bacteria	Firmicutes	Bacillales	Bacilli	Staphylococcaceae	Staphylococcus	Staphylococcus_pasteuri
Corynebacterium_falsenii_5329	Bacteria	Actinobacteria	Corynebacteriales	Actinobacteria	Corynebacteriaceae	Corynebacterium	Corynebacterium_falsenii
Corynebacterium_testudinoris_5418	Bacteria	Actinobacteria	Corynebacteriales	Actinobacteria	Corynebacteriaceae	Corynebacterium
Candidatus_Pantoea_carbekii_4554	Bacteria	Proteobacteria	Enterobacterales	Gammaproteobacteria	Erwiniaceae	Pantoea
Haemophilus_influenzae_10092	Bacteria	Proteobacteria	Pasteurellales	Gammaproteobacteria	Pasteurellaceae	Haemophilus	Haemophilus_influenzae
Anabaena_cylindrica_1462	Bacteria	Cyanobacteria	Nostocales		Nostocaceae	Anabaena	Anabaena_cylindrica
Aeromonas_hydrophila_1272	Bacteria	Proteobacteria	Aeromonadales	Gammaproteobacteria	Aeromonadaceae	Aeromonas
Haloarcula_sp_10162	Archaea	Euryarchaeota	Halobacteriales	Halobacteria	Halobacteriaceae	Haloarcula
Enterobacter_lignolyticus_6087	Bacteria	Proteobacteria	Enterobacterales	Gammaproteobacteria	Enterobacteriaceae	Enterobacter	Enterobacter_lignolyticus
Ruminococcus_albus_21058	Bacteria	Firmicutes	Clostridiales	Clostridia	Ruminococcaceae	Ruminococcus	Ruminococcus_albus
halophilic_archaeon_39568	Archaea
Alcanivorax_borkumensis_1371	Bacteria	Proteobacteria	Oceanospirillales	Gammaproteobacteria	Alcanivoracaceae	Alcanivorax	Alcanivorax_borkumensis
Methylobacillus_flagellatus_12992	Bacteria	Proteobacteria	Methylophilales	Betaproteobacteria	Methylophilaceae	Methylobacillus	Methylobacillus_flagellatus
Aromatoleum_aromaticum_1572	Bacteria	Proteobacteria	Rhodocyclales	Betaproteobacteria	Rhodocyclaceae	Aromatoleum	Aromatoleum_aromaticum
Bacillus_coagulans_1998	Bacteria	Firmicutes	Bacillales	Bacilli	Bacillaceae	Bacillus	Bacillus_coagulans
Paenibacillus_borealis_18349	Bacteria	Firmicutes	Bacillales	Bacilli	Paenibacillaceae	Paenibacillus
Shewanella_loihica_25043	Bacteria	Proteobacteria	Alteromonadales	Gammaproteobacteria	Shewanellaceae	Shewanella	Shewanella_loihica
Lactococcus_garvieae_11890	Bacteria	Firmicutes	Lactobacillales	Bacilli	Streptococcaceae	Lactococcus	Lactococcus_garvieae
Lactobacillus_rhamnosus_11849	Bacteria	Firmicutes	Lactobacillales	Bacilli	Lactobacillaceae	Lactobacillus	Lactobacillus_rhamnosus
Shigella_boydii_25069	Bacteria	Proteobacteria	Enterobacterales	Gammaproteobacteria	Enterobacteriaceae	Shigella	Shigella_boydii
Burkholderia_oklahomensis_3796	Bacteria	Proteobacteria	Burkholderiales	Betaproteobacteria	Burkholderiaceae	Burkholderia	Burkholderia_oklahomensis
Brachybacterium_faecium_3253	Bacteria	Actinobacteria	Micrococcales	Actinobacteria	Dermabacteraceae	Brachybacterium	Brachybacterium_faecium
Neorickettsia_sennetsu_18117	Bacteria	Proteobacteria	Rickettsiales	Alphaproteobacteria	Anaplasmataceae	Neorickettsia	Neorickettsia_sennetsu
Candidatus_Korarchaeum_cryptofilum_4510	Archaea	Candidatus_Korarchaeota				Candidatus_Korarchaeum	Candidatus_Korarchaeum_cryptofilum
Candidatus_Caedibacter_acanthamoebae_4473	Bacteria	Proteobacteria	Rickettsiales	Alphaproteobacteria		Caedibacter
Acinetobacter_sp_1095	Bacteria	Proteobacteria	Pseudomonadales	Gammaproteobacteria	Moraxellaceae	Acinetobacter
Borrelia_anserina_3204	Bacteria	Spirochaetes	Spirochaetales	Spirochaetia	Borreliaceae	Borrelia	Borrelia_anserina
Nitrosococcus_oceani_18142	Bacteria	Proteobacteria	Chromatiales	Gammaproteobacteria	Chromatiaceae	Nitrosococcus	Nitrosococcus_oceani
Rhodoluna_lacicola_20887	Bacteria	Actinobacteria	Micrococcales	Actinobacteria	Microbacteriaceae	Rhodoluna
Comamonadaceae_bacterium_5244	Bacteria	Proteobacteria	Burkholderiales	Betaproteobacteria	Comamonadaceae
Photobacterium_profundum_19446	Bacteria	Proteobacteria	Vibrionales	Gammaproteobacteria	Vibrionaceae	Photobacterium	Photobacterium_profundum
Microcoleus_sp_13079	Bacteria	Cyanobacteria	Oscillatoriales		Microcoleaceae	Microcoleus
Anaerolinea_thermophila_1477	Bacteria	Chloroflexi	Anaerolineales	Anaerolineae	Anaerolineaceae	Anaerolinea	Anaerolinea_thermophila
Brevibacterium_flavum_39310	Bacteria	Actinobacteria	Corynebacteriales	Actinobacteria	Corynebacteriaceae	Corynebacterium
Bordetella_bronchiseptica_2791	Bacteria	Proteobacteria	Burkholderiales	Betaproteobacteria	Alcaligenaceae	Bordetella
Rivularia_sp_20993	Bacteria	Cyanobacteria	Nostocales		Rivulariaceae	Rivularia
Prochlorococcus_sp_19683	Bacteria	Cyanobacteria	Synechococcales		Prochloraceae	Prochlorococcus
Mycobacterium_leprae_13824	Bacteria	Actinobacteria	Corynebacteriales	Actinobacteria	Mycobacteriaceae	Mycobacterium	Mycobacterium_leprae
Caldisericum_exile_4208	Bacteria	Caldiserica	Caldisericales	Caldisericia	Caldisericaceae	Caldisericum	Caldisericum_exile
Streptococcus_iniae_31795	Bacteria	Firmicutes	Lactobacillales	Bacilli	Streptococcaceae	Streptococcus	Streptococcus_iniae
Stenotrophomonas_maltophilia_30997	Bacteria	Proteobacteria	Xanthomonadales	Gammaproteobacteria	Xanthomonadaceae	Stenotrophomonas	Stenotrophomonas_maltophilia
Bacillus_endophyticus_2003	Bacteria	Firmicutes	Bacillales	Bacilli	Bacillaceae	Bacillus
Chloracidobacterium_thermophilum_4918	Bacteria	Acidobacteria		Blastocatellia		Chloracidobacterium	Chloracidobacterium_thermophilum
Herbaspirillum_seropedicae_10635	Bacteria	Proteobacteria	Burkholderiales	Betaproteobacteria	Oxalobacteraceae	Herbaspirillum	Herbaspirillum_seropedicae
Novosphingobium_aromaticivorans_18190	Bacteria	Proteobacteria	Sphingomonadales	Alphaproteobacteria	Sphingomonadaceae	Novosphingobium	Novosphingobium_aromaticivorans
Trichodesmium_erythraeum_37727	Bacteria	Cyanobacteria	Oscillatoriales		Microcoleaceae	Trichodesmium	Trichodesmium_erythraeum
Acetobacterium_woodii_32	Bacteria	Firmicutes	Clostridiales	Clostridia	Eubacteriaceae	Acetobacterium	Acetobacterium_woodii
Microlunatus_phosphovorus_13350	Bacteria	Actinobacteria	Propionibacteriales	Actinobacteria	Propionibacteriaceae	Microlunatus	Microlunatus_phosphovorus
Psychrobacter_cryohalolentis_20675	Bacteria	Proteobacteria	Pseudomonadales	Gammaproteobacteria	Moraxellaceae	Psychrobacter	Psychrobacter_cryohalolentis
Amycolatopsis_methanolica_1456	Bacteria	Actinobacteria	Pseudonocardiales	Actinobacteria	Pseudonocardiaceae	Amycolatopsis	Amycolatopsis_methanolica
Rickettsia_massiliae_20942	Bacteria	Proteobacteria	Rickettsiales	Alphaproteobacteria	Rickettsiaceae	Rickettsia	Rickettsia_massiliae
Mycoplasma_putrefaciens_17404	Bacteria	Tenericutes	Mycoplasmatales	Mollicutes	Mycoplasmataceae	Mycoplasma	Mycoplasma_putrefaciens
Candidatus_Paracaedibacter_acanthamoebae_4555	Bacteria	Proteobacteria	Rickettsiales	Alphaproteobacteria	Candidatus_Paracaedibacteraceae	Candidatus_Paracaedibacter
Acidobacterium_capsulatum_123	Bacteria	Acidobacteria	Acidobacteriales	Acidobacteriia	Acidobacteriaceae	Acidobacterium	Acidobacterium_capsulatum
Corynebacterium_ureicelerivorans_5438	Bacteria	Actinobacteria	Corynebacteriales	Actinobacteria	Corynebacteriaceae	Corynebacterium
Spiribacter_sp_25795	Bacteria	Proteobacteria	Chromatiales	Gammaproteobacteria	Ectothiorhodospiraceae	Spiribacter
Anaeromyxobacter_dehalogenans_1479	Bacteria	Proteobacteria	Myxococcales	Deltaproteobacteria	Anaeromyxobacteraceae	Anaeromyxobacter	Anaeromyxobacter_dehalogenans
Yersinia_aleksiciae_38896	Bacteria	Proteobacteria	Enterobacterales	Gammaproteobacteria	Yersiniaceae	Yersinia
Desulfovibrio_magneticus_5617	Bacteria	Proteobacteria	Desulfovibrionales	Deltaproteobacteria	Desulfovibrionaceae	Desulfovibrio	Desulfovibrio_magneticus
Desulfocapsa_sulfexigens_5582	Bacteria	Proteobacteria	Desulfobacterales	Deltaproteobacteria	Desulfobulbaceae	Desulfocapsa	Desulfocapsa_sulfexigens
Alteromonas_macleodii_1436	Bacteria	Proteobacteria	Alteromonadales	Gammaproteobacteria	Alteromonadaceae	Alteromonas	Alteromonas_mediterranea
Pseudomonas_chlororaphis_20297	Bacteria	Proteobacteria	Pseudomonadales	Gammaproteobacteria	Pseudomonadaceae	Pseudomonas
Porphyromonas_gingivalis_19546	Bacteria	Bacteroidetes	Bacteroidales	Bacteroidia	Porphyromonadaceae	Porphyromonas	Porphyromonas_gingivalis
Archaeoglobus_sulfaticallidus_1547	Archaea	Euryarchaeota	Archaeoglobales	Archaeoglobi	Archaeoglobaceae	Archaeoglobus	Archaeoglobus_sulfaticallidus
Hydrogenobaculum_sp_10665	Bacteria	Aquificae	Aquificales	Aquificae	Aquificaceae	Hydrogenobaculum
Pyrococcus_abyssi_20699	Archaea	Euryarchaeota	Thermococcales	Thermococci	Thermococcaceae	Pyrococcus	Pyrococcus_abyssi
Eubacterium_cellulosolvens_9537	Bacteria	Firmicutes	Clostridiales	Clostridia	Eubacteriaceae	Eubacterium	[Eubacterium]_cellulosolvens
Corynebacterium_kroppenstedtii_5354	Bacteria	Actinobacteria	Corynebacteriales	Actinobacteria	Corynebacteriaceae	Corynebacterium	Corynebacterium_kroppenstedtii
Klebsiella_variicola_11444	Bacteria	Proteobacteria	Enterobacterales	Gammaproteobacteria	Enterobacteriaceae	Klebsiella	Klebsiella_variicola
Dinoroseobacter_shibae_5674	Bacteria	Proteobacteria	Rhodobacterales	Alphaproteobacteria	Rhodobacteraceae	Dinoroseobacter	Dinoroseobacter_shibae
Ammonifex_degensii_1444	Bacteria	Firmicutes	Thermoanaerobacterales	Clostridia	Thermoanaerobacteraceae	Ammonifex	Ammonifex_degensii
Oscillibacter_valericigenes_18337	Bacteria	Firmicutes	Clostridiales	Clostridia	Oscillospiraceae	Oscillibacter	Oscillibacter_valericigenes
Bacillus_pseudofirmus_2071	Bacteria	Firmicutes	Bacillales	Bacilli	Bacillaceae	Bacillus	Bacillus_pseudofirmus
Bifidobacterium_breve_2656	Bacteria	Actinobacteria	Bifidobacteriales	Actinobacteria	Bifidobacteriaceae	Bifidobacterium	Bifidobacterium_breve
Citrobacter_koseri_5004	Bacteria	Proteobacteria	Enterobacterales	Gammaproteobacteria	Enterobacteriaceae	Citrobacter	Citrobacter_koseri
Thalassolituus_oleivorans_37503	Bacteria	Proteobacteria	Oceanospirillales	Gammaproteobacteria	Oceanospirillaceae	Thalassolituus	Thalassolituus_oleivorans
Bifidobacterium_indicum_2694	Bacteria	Actinobacteria	Bifidobacteriales	Actinobacteria	Bifidobacteriaceae	Bifidobacterium	Bifidobacterium_indicum
Methanosalsum_zhilinae_12884	Archaea	Euryarchaeota	Methanosarcinales	Methanomicrobia	Methanosarcinaceae	Methanosalsum	Methanosalsum_zhilinae
Methanobrevibacter_sp_12844	Archaea	Euryarchaeota	Methanobacteriales	Methanobacteria	Methanobacteriaceae	Methanobrevibacter
Archaeoglobus_profundus_1546	Archaea	Euryarchaeota	Archaeoglobales	Archaeoglobi	Archaeoglobaceae	Archaeoglobus	Archaeoglobus_profundus
Capnocytophaga_canimorsus_4629	Bacteria	Bacteroidetes	Flavobacteriales	Flavobacteriia	Flavobacteriaceae	Capnocytophaga	Capnocytophaga_canimorsus
Bordetella_holmesii_2869	Bacteria	Proteobacteria	Burkholderiales	Betaproteobacteria	Alcaligenaceae	Bordetella	Bordetella_holmesii
Ehrlichia_ruminantium_5726	Bacteria	Proteobacteria	Rickettsiales	Alphaproteobacteria	Anaplasmataceae	Ehrlichia	Ehrlichia_ruminantium
Rathayibacter_toxicus_20754	Bacteria	Actinobacteria	Micrococcales	Actinobacteria	Microbacteriaceae	Rathayibacter
Sulfolobus_islandicus_37376	Archaea	Crenarchaeota	Sulfolobales	Thermoprotei	Sulfolobaceae	Sulfolobus	Sulfolobus_islandicus
Pyrococcus_furiosus_20700	Archaea	Euryarchaeota	Thermococcales	Thermococci	Thermococcaceae	Pyrococcus	Pyrococcus_furiosus
Caldilinea_aerophila_4206	Bacteria	Chloroflexi	Caldilineales	Caldilineae	Caldilineaceae	Caldilinea	Caldilinea_aerophila
Mycoplasma_cynos_17328	Bacteria	Tenericutes	Mycoplasmatales	Mollicutes	Mycoplasmataceae	Mycoplasma	Mycoplasma_cynos
Prevotella_intermedia_19600	Bacteria	Bacteroidetes	Bacteroidales	Bacteroidia	Prevotellaceae	Prevotella	Prevotella_intermedia
Photorhabdus_luminescens_19453	Bacteria	Proteobacteria	Enterobacterales	Gammaproteobacteria	Morganellaceae	Photorhabdus	Photorhabdus_luminescens
Bradyrhizobium_oligotrophicum_3296	Bacteria	Proteobacteria	Rhizobiales	Alphaproteobacteria	Bradyrhizobiaceae	Bradyrhizobium	Bradyrhizobium_oligotrophicum
Alcanivorax_pacificus_1376	Bacteria	Proteobacteria	Oceanospirillales	Gammaproteobacteria	Alcanivoracaceae	Alcanivorax	Alcanivorax_pacificus
Elizabethkingia_meningoseptica_5742	Bacteria	Bacteroidetes	Flavobacteriales	Flavobacteriia	Flavobacteriaceae	Elizabethkingia	Elizabethkingia_anophelis
Coxiella_burnetii_5449	Bacteria	Proteobacteria	Legionellales	Gammaproteobacteria	Coxiellaceae	Coxiella	Coxiella_burnetii
Pseudomonas_denitrificans_20316	Bacteria	Proteobacteria	Pseudomonadales	Gammaproteobacteria	Pseudomonadaceae	Pseudomonas	Pseudomonas_denitrificans
Natronobacterium_gregoryi_17445	Archaea	Euryarchaeota	Natrialbales	Halobacteria	Natrialbaceae	Natronobacterium	Natronobacterium_gregoryi
Phenylobacterium_zucineum_19404	Bacteria	Proteobacteria	Caulobacterales	Alphaproteobacteria	Caulobacteraceae	Phenylobacterium	Phenylobacterium_zucineum
Cellulophaga_algicola_4687	Bacteria	Bacteroidetes	Flavobacteriales	Flavobacteriia	Flavobacteriaceae	Cellulophaga	Cellulophaga_algicola
Edwardsiella_piscicida_5699	Bacteria	Proteobacteria	Enterobacterales	Gammaproteobacteria	Hafniaceae	Edwardsiella	Edwardsiella_piscicida
Listeria_innocua_12232	Bacteria	Firmicutes	Bacillales	Bacilli	Listeriaceae	Listeria	Listeria_innocua
Streptomyces_bingchenggensis_37174	Bacteria	Actinobacteria	Streptomycetales	Actinobacteria	Streptomycetaceae	Streptomyces	Streptomyces_bingchenggensis
Lactobacillus_delbrueckii_11605	Bacteria	Firmicutes	Lactobacillales	Bacilli	Lactobacillaceae	Lactobacillus	Lactobacillus_delbrueckii
Spirosoma_linguale_25816	Bacteria	Bacteroidetes	Cytophagales	Cytophagia	Cytophagaceae	Spirosoma	Spirosoma_linguale
Sandaracinus_amylolyticus_24927	Bacteria	Proteobacteria	Myxococcales	Deltaproteobacteria	Sandaracinaceae	Sandaracinus
Rickettsia_rhipicephali_20964	Bacteria	Proteobacteria	Rickettsiales	Alphaproteobacteria	Rickettsiaceae	Rickettsia	Rickettsia_rhipicephali
Leptospirillum_ferriphilum_12173	Bacteria	Nitrospirae	Nitrospirales	Nitrospira	Nitrospiraceae	Leptospirillum	Leptospirillum_ferriphilum
Methylophaga_nitratireducenticrescens_13028	Bacteria	Proteobacteria	Thiotrichales	Gammaproteobacteria	Piscirickettsiaceae	Methylophaga
Burkholderia_ambifaria_3695	Bacteria	Proteobacteria	Burkholderiales	Betaproteobacteria	Burkholderiaceae	Burkholderia	Burkholderia_ambifaria
Bacillus_methanolicus_2042	Bacteria	Firmicutes	Bacillales	Bacilli	Bacillaceae	Bacillus	Bacillus_methanolicus
Thermomicrobium_roseum_37584	Bacteria	Chloroflexi	Thermomicrobiales	Thermomicrobia	Thermomicrobiaceae	Thermomicrobium	Thermomicrobium_roseum
Methylotenera_versatilis_13038	Bacteria	Proteobacteria	Methylophilales	Betaproteobacteria	Methylophilaceae	Methylotenera	Methylotenera_versatilis
Thermodesulfatator_indicus_37575	Bacteria	Thermodesulfobacteria	Thermodesulfobacteriales	Thermodesulfobacteria	Thermodesulfobacteriaceae	Thermodesulfatator	Thermodesulfatator_indicus
Streptococcus_gordonii_31779	Bacteria	Firmicutes	Lactobacillales	Bacilli	Streptococcaceae	Streptococcus	Streptococcus_gordonii
Candidatus_Liberibacter_africanus_4512	Bacteria	Proteobacteria	Rhizobiales	Alphaproteobacteria	Rhizobiaceae	Candidatus_Liberibacter	Candidatus_Liberibacter_africanus
Methanoregula_boonei_12879	Archaea	Euryarchaeota	Methanomicrobiales	Methanomicrobia	Methanoregulaceae	Methanoregula	Methanoregula_boonei
Mycobacterium_canettii_13763	Bacteria	Actinobacteria	Corynebacteriales	Actinobacteria	Mycobacteriaceae	Mycobacterium	Mycobacterium_canettii
Staphylococcus_xylosus_30970	Bacteria	Firmicutes	Bacillales	Bacilli	Staphylococcaceae	Staphylococcus
Methanococcus_maripaludis_12860	Archaea	Euryarchaeota	Methanococcales	Methanococci	Methanococcaceae	Methanococcus	Methanococcus_maripaludis
Clostridium_kluyveri_5149	Bacteria	Firmicutes	Clostridiales	Clostridia	Clostridiaceae	Clostridium	Clostridium_kluyveri
Komagataeibacter_medellinensis_11464	Bacteria	Proteobacteria	Rhodospirillales	Alphaproteobacteria	Acetobacteraceae	Komagataeibacter	Komagataeibacter_medellinensis
Rhodospirillum_rubrum_20913	Bacteria	Proteobacteria	Rhodospirillales	Alphaproteobacteria	Rhodospirillaceae	Rhodospirillum	Rhodospirillum_rubrum
Thermobacillus_composti_37554	Bacteria	Firmicutes	Bacillales	Bacilli	Paenibacillaceae	Thermobacillus	Thermobacillus_composti
Desulfovibrio_aespoeensis_5607	Bacteria	Proteobacteria	Desulfovibrionales	Deltaproteobacteria	Desulfovibrionaceae	Desulfovibrio	Desulfovibrio_aespoeensis
Acidianus_hospitalis_103	Archaea	Crenarchaeota	Sulfolobales	Thermoprotei	Sulfolobaceae	Acidianus	Acidianus_hospitalis
Methanopyrus_kandleri_12878	Archaea	Euryarchaeota	Methanopyrales	Methanopyri	Methanopyraceae	Methanopyrus	Methanopyrus_kandleri
Enterococcus_mundtii_6841	Bacteria	Firmicutes	Lactobacillales	Bacilli	Enterococcaceae	Enterococcus	Enterococcus_mundtii
Xenorhabdus_nematophila_38863	Bacteria	Proteobacteria	Enterobacterales	Gammaproteobacteria	Morganellaceae	Xenorhabdus	Xenorhabdus_nematophila
Halomonas_campaniensis_10210	Bacteria	Proteobacteria	Oceanospirillales	Gammaproteobacteria	Halomonadaceae	Halomonas
Psychrobacter_arcticus_20674	Bacteria	Proteobacteria	Pseudomonadales	Gammaproteobacteria	Moraxellaceae	Psychrobacter	Psychrobacter_arcticus
Thioalkalimicrobium_cyclicum_37638	Bacteria	Proteobacteria	Thiotrichales	Gammaproteobacteria	Piscirickettsiaceae	Thioalkalimicrobium	Thioalkalimicrobium_cyclicum
Gordonia_polyisoprenivorans_9997	Bacteria	Actinobacteria	Corynebacteriales	Actinobacteria	Gordoniaceae	Gordonia	Gordonia_polyisoprenivorans
Granulibacter_bethesdensis_10014	Bacteria	Proteobacteria	Rhodospirillales	Alphaproteobacteria	Acetobacteraceae	Granulibacter	Granulibacter_bethesdensis
Chelativorans_sp_4704	Bacteria	Proteobacteria	Rhizobiales	Alphaproteobacteria	Phyllobacteriaceae	Chelativorans
Planococcus_sp_19476	Bacteria	Firmicutes	Bacillales	Bacilli	Planococcaceae	Planococcus
Nanoarchaeum_equitans_17429	Archaea	Nanoarchaeota	Nanoarchaeales		Nanoarchaeaceae	Nanoarchaeum	Nanoarchaeum_equitans
Burkholderia_contaminans_3722	Bacteria	Proteobacteria	Burkholderiales	Betaproteobacteria	Burkholderiaceae	Burkholderia
Propionibacterium_acnes_19772	Bacteria	Actinobacteria	Propionibacteriales	Actinobacteria	Propionibacteriaceae	Propionibacterium	Propionibacterium_acnes
Mycobacterium_chubuense_13776	Bacteria	Actinobacteria	Corynebacteriales	Actinobacteria	Mycobacteriaceae	Mycobacterium	Mycobacterium_chubuense
Robiginitalea_biformata_20994	Bacteria	Bacteroidetes	Flavobacteriales	Flavobacteriia	Flavobacteriaceae	Robiginitalea	Robiginitalea_biformata
Denitrovibrio_acetiphilus_5559	Bacteria	Deferribacteres	Deferribacterales	Deferribacteres	Deferribacteraceae	Denitrovibrio	Denitrovibrio_acetiphilus
Thauera_sp_37518	Bacteria	Proteobacteria	Rhodocyclales	Betaproteobacteria	Rhodocyclaceae	Thauera
Corynebacterium_ulcerans_5434	Bacteria	Actinobacteria	Corynebacteriales	Actinobacteria	Corynebacteriaceae	Corynebacterium	Corynebacterium_ulcerans
Myxococcus_xanthus_17427	Bacteria	Proteobacteria	Myxococcales	Deltaproteobacteria	Myxococcaceae	Myxococcus	Myxococcus_xanthus
Actinosynnema_mirum_1245	Bacteria	Actinobacteria	Pseudonocardiales	Actinobacteria	Pseudonocardiaceae	Actinosynnema	Actinosynnema_mirum
Deferribacter_desulfuricans_5520	Bacteria	Deferribacteres	Deferribacterales	Deferribacteres	Deferribacteraceae	Deferribacter	Deferribacter_desulfuricans
Meiothermus_silvanus_12744	Bacteria	Deinococcus-Thermus	Thermales	Deinococci	Thermaceae	Meiothermus	Meiothermus_silvanus
Bdellovibrio_exovorus_2561	Bacteria	Proteobacteria	Bdellovibrionales	Deltaproteobacteria	Bdellovibrionaceae	Bdellovibrio	Bdellovibrio_exovorus
Sulfurihydrogenibium_sp_37392	Bacteria	Aquificae	Aquificales	Aquificae	Hydrogenothermaceae	Sulfurihydrogenibium
Methanosarcina_lacustris_12893	Archaea	Euryarchaeota	Methanosarcinales	Methanomicrobia	Methanosarcinaceae	Methanosarcina	Methanosarcina_lacustris
Sulfolobus_tokodaii_37386	Archaea	Crenarchaeota	Sulfolobales	Thermoprotei	Sulfolobaceae	Sulfolobus	Sulfolobus_tokodaii
Rhodospirillum_centenum_20910	Bacteria	Proteobacteria	Rhodospirillales	Alphaproteobacteria	Rhodospirillaceae	Rhodospirillum	Rhodospirillum_centenum
Calothrix_sp_4217	Bacteria	Cyanobacteria	Nostocales		Rivulariaceae	Calothrix	Calothrix_parietina
Streptomyces_cattleya_37178	Bacteria	Actinobacteria	Streptomycetales	Actinobacteria	Streptomycetaceae	Streptomyces	Streptomyces_cattleya
Corynebacterium_jeikeium_5353	Bacteria	Actinobacteria	Corynebacteriales	Actinobacteria	Corynebacteriaceae	Corynebacterium	Corynebacterium_jeikeium
Marichromatium_purpuratum_12672	Bacteria	Proteobacteria	Chromatiales	Gammaproteobacteria	Chromatiaceae	Marichromatium	Marichromatium_purpuratum
Adlercreutzia_equolifaciens_1250	Bacteria	Actinobacteria	Eggerthellales	Coriobacteriia	Eggerthellaceae	Adlercreutzia	Adlercreutzia_equolifaciens
Clostridium_saccharobutylicum_5177	Bacteria	Firmicutes	Clostridiales	Clostridia	Clostridiaceae	Clostridium	Clostridium_saccharobutylicum
Leuconostoc_carnosum_12188	Bacteria	Firmicutes	Lactobacillales	Bacilli	Leuconostocaceae	Leuconostoc	Leuconostoc_carnosum
Rhodobacter_sphaeroides_20828	Bacteria	Proteobacteria	Rhodobacterales	Alphaproteobacteria	Rhodobacteraceae	Rhodobacter	Rhodobacter_sphaeroides
Methanosphaera_stadtmanae_12975	Archaea	Euryarchaeota	Methanobacteriales	Methanobacteria	Methanobacteriaceae	Methanosphaera	Methanosphaera_stadtmanae
Hyphomicrobium_sp_10680	Bacteria	Proteobacteria	Rhizobiales	Alphaproteobacteria	Hyphomicrobiaceae	Hyphomicrobium
Sulfurihydrogenibium_azorense_37391	Bacteria	Aquificae	Aquificales	Aquificae	Hydrogenothermaceae	Sulfurihydrogenibium	Sulfurihydrogenibium_azorense
Candidatus_Azobacteroides_pseudotrichonymphae_4457	Bacteria	Bacteroidetes	Bacteroidales	Bacteroidia		Candidatus_Azobacteroides	Candidatus_Azobacteroides_pseudotrichonymphae
Myroides_odoratus_17420	Bacteria	Bacteroidetes	Flavobacteriales	Flavobacteriia	Flavobacteriaceae	Myroides	Myroides_odoratus
Candidatus_Vesicomyosocius_okutanii_4620	Bacteria	Proteobacteria		Gammaproteobacteria			Calyptogena_okutanii_thioautotrophic_gill_symbiont
Pseudoalteromonas_atlantica_19872	Bacteria	Proteobacteria	Alteromonadales	Gammaproteobacteria	Pseudoalteromonadaceae	Pseudoalteromonas	Pseudoalteromonas_atlantica
Clostridium_baratii_5053	Bacteria	Firmicutes	Clostridiales	Clostridia	Clostridiaceae	Clostridium	Clostridium_baratii
Picrophilus_torridus_19462	Archaea	Euryarchaeota	Thermoplasmatales	Thermoplasmata	Picrophilaceae	Picrophilus	Picrophilus_torridus
Bartonella_bacilliformis_2498	Bacteria	Proteobacteria	Rhizobiales	Alphaproteobacteria	Bartonellaceae	Bartonella	Bartonella_bacilliformis
Hahella_chejuensis_10143	Bacteria	Proteobacteria	Oceanospirillales	Gammaproteobacteria	Hahellaceae	Hahella	Hahella_chejuensis
Nitrosopumilus_maritimus_18150	Archaea	Thaumarchaeota	Nitrosopumilales		Nitrosopumilaceae	Nitrosopumilus	Nitrosopumilus_maritimus
Archaeoglobus_fulgidus_1545	Archaea	Euryarchaeota	Archaeoglobales	Archaeoglobi	Archaeoglobaceae	Archaeoglobus	Archaeoglobus_fulgidus
Cupriavidus_necator_5486	Bacteria	Proteobacteria	Burkholderiales	Betaproteobacteria	Burkholderiaceae	Cupriavidus	Cupriavidus_necator
Algoriphagus_machipongonensis_1385	Bacteria	Bacteroidetes	Cytophagales	Cytophagia	Cyclobacteriaceae	Algoriphagus
Nonlabens_dokdonensis_18179	Bacteria	Bacteroidetes	Flavobacteriales	Flavobacteriia	Flavobacteriaceae	Nonlabens	Nonlabens_dokdonensis
Halorhabdus_tiamatea_10231	Archaea	Euryarchaeota	Halobacteriales	Halobacteria	Halobacteriaceae	Halorhabdus	Halorhabdus_tiamatea
Bacillus_megaterium_2038	Bacteria	Firmicutes	Bacillales	Bacilli	Bacillaceae	Bacillus	Bacillus_megaterium
Salinicoccus_halodurans_21101	Bacteria	Firmicutes	Bacillales	Bacilli	Staphylococcaceae	Salinicoccus
Chromohalobacter_salexigens_4943	Bacteria	Proteobacteria	Oceanospirillales	Gammaproteobacteria	Halomonadaceae	Chromohalobacter	Chromohalobacter_salexigens
Halanaerobium_praevalens_10149	Bacteria	Firmicutes	Halanaerobiales	Clostridia	Halanaerobiaceae	Halanaerobium	Halanaerobium_praevalens
Mycoplasma_leachii_17382	Bacteria	Tenericutes	Mycoplasmatales	Mollicutes	Mycoplasmataceae	Mycoplasma	Mycoplasma_leachii
Kluyvera_intermedia_11446	Bacteria	Proteobacteria	Enterobacterales	Gammaproteobacteria	Enterobacteriaceae	Kluyvera
Sulfurovum_lithotrophicum_37404	Bacteria	Proteobacteria		Epsilonproteobacteria		Sulfurovum
Magnetospira_sp_12636	Bacteria	Proteobacteria	Rhodospirillales	Alphaproteobacteria	Rhodospirillaceae	Magnetospira
Amycolatopsis_orientalis_1457	Bacteria	Actinobacteria	Pseudonocardiales	Actinobacteria	Pseudonocardiaceae	Amycolatopsis	Amycolatopsis_orientalis
Xanthomonas_citri_38696	Bacteria	Proteobacteria	Xanthomonadales	Gammaproteobacteria	Xanthomonadaceae	Xanthomonas	Xanthomonas_citri
Niabella_soli_18122	Bacteria	Bacteroidetes	Chitinophagales	Chitinophagia	Chitinophagaceae	Niabella	Niabella_soli
Propionibacterium_propionicum_19806	Bacteria	Actinobacteria	Propionibacteriales	Actinobacteria	Propionibacteriaceae	Pseudopropionibacterium	Pseudopropionibacterium_propionicum
Acetohalobium_arabaticum_33	Bacteria	Firmicutes	Halanaerobiales	Clostridia	Halobacteroidaceae	Acetohalobium	Acetohalobium_arabaticum
Leuconostoc_kimchii_12197	Bacteria	Firmicutes	Lactobacillales	Bacilli	Leuconostocaceae	Leuconostoc	Leuconostoc_kimchii
Carnobacterium_sp_4656	Bacteria	Firmicutes	Lactobacillales	Bacilli	Carnobacteriaceae	Carnobacterium
Arcanobacterium_haemolyticum_1542	Bacteria	Actinobacteria	Actinomycetales	Actinobacteria	Actinomycetaceae	Arcanobacterium	Arcanobacterium_haemolyticum
Thalassospira_xiamenensis_37509	Bacteria	Proteobacteria	Rhodospirillales	Alphaproteobacteria	Rhodospirillaceae	Thalassospira	Thalassospira_xiamenensis
Snodgrassella_alvi_25724	Bacteria	Proteobacteria	Neisseriales	Betaproteobacteria	Neisseriaceae	Snodgrassella	Snodgrassella_alvi
Chromobacterium_violaceum_4942	Bacteria	Proteobacteria	Neisseriales	Betaproteobacteria	Chromobacteriaceae	Chromobacterium	Chromobacterium_violaceum
Methanosarcina_siciliae_12958	Archaea	Euryarchaeota	Methanosarcinales	Methanomicrobia	Methanosarcinaceae	Methanosarcina	Methanosarcina_siciliae
Providencia_stuartii_19867	Bacteria	Proteobacteria	Enterobacterales	Gammaproteobacteria	Morganellaceae	Providencia	Providencia_stuartii
Staphylococcus_warneri_30967	Bacteria	Firmicutes	Bacillales	Bacilli	Staphylococcaceae	Staphylococcus	Staphylococcus_warneri
Moraxella_catarrhalis_13394	Bacteria	Proteobacteria	Pseudomonadales	Gammaproteobacteria	Moraxellaceae	Moraxella	Moraxella_catarrhalis
Lactobacillus_sp_11882	Bacteria	Firmicutes	Lactobacillales	Bacilli	Lactobacillaceae	Lactobacillus
Cyclobacterium_amurskyense_5506	Bacteria	Bacteroidetes	Cytophagales	Cytophagia	Cyclobacteriaceae	Cyclobacterium
Actinoplanes_friuliensis_1238	Bacteria	Actinobacteria	Micromonosporales	Actinobacteria	Micromonosporaceae	Actinoplanes	Actinoplanes_friuliensis
Mycoplasma_arthritidis_17298	Bacteria	Tenericutes	Mycoplasmatales	Mollicutes	Mycoplasmataceae	Mycoplasma	Mycoplasma_arthritidis
Thermobispora_bispora_37558	Bacteria	Actinobacteria		Actinobacteria		Thermobispora	Thermobispora_bispora
Mannheimia_varigena_12667	Bacteria	Proteobacteria	Pasteurellales	Gammaproteobacteria	Pasteurellaceae	Mannheimia	Mannheimia_varigena
Anaeromyxobacter_sp_1480	Bacteria	Proteobacteria	Myxococcales	Deltaproteobacteria	Anaeromyxobacteraceae	Anaeromyxobacter
Desulfurococcus_mucosus_5638	Archaea	Crenarchaeota	Desulfurococcales	Thermoprotei	Desulfurococcaceae	Desulfurococcus	Desulfurococcus_mucosus
Hyperthermus_butylicus_10676	Archaea	Crenarchaeota	Desulfurococcales	Thermoprotei	Pyrodictiaceae	Hyperthermus	Hyperthermus_butylicus
Oligotropha_carboxidovorans_18300	Bacteria	Proteobacteria	Rhizobiales	Alphaproteobacteria	Bradyrhizobiaceae	Oligotropha	Oligotropha_carboxidovorans
Hydrogenobacter_thermophilus_10661	Bacteria	Aquificae	Aquificales	Aquificae	Aquificaceae	Hydrogenobacter	Hydrogenobacter_thermophilus
Candidatus_Hepatoplasma_crinochetorum_4495	Bacteria	Tenericutes	Mycoplasmatales	Mollicutes	Mycoplasmataceae	Candidatus_Hepatoplasma	Candidatus_Hepatoplasma_crinochetorum
Candidatus_Nasuia_deltocephalinicola_4538	Bacteria	Proteobacteria		Betaproteobacteria		Candidatus_Nasuia	Candidatus_Nasuia_deltocephalinicola
Clostridium_pasteurianum_5164	Bacteria	Firmicutes	Clostridiales	Clostridia	Clostridiaceae	Clostridium	Clostridium_pasteurianum
Hyphomicrobium_nitrativorans_10679	Bacteria	Proteobacteria	Rhizobiales	Alphaproteobacteria	Hyphomicrobiaceae	Hyphomicrobium	Hyphomicrobium_nitrativorans
Lactobacillus_sakei_11865	Bacteria	Firmicutes	Lactobacillales	Bacilli	Lactobacillaceae	Lactobacillus	Lactobacillus_sakei
Mycobacterium_bovis_13742	Bacteria	Actinobacteria	Corynebacteriales	Actinobacteria	Mycobacteriaceae	Mycobacterium
Corynebacterium_diphtheriae_5314	Bacteria	Actinobacteria	Corynebacteriales	Actinobacteria	Corynebacteriaceae	Corynebacterium	Corynebacterium_diphtheriae
Cronobacter_sakazakii_5475	Bacteria	Proteobacteria	Enterobacterales	Gammaproteobacteria	Enterobacteriaceae	Cronobacter	Cronobacter_sakazakii
Pseudomonas_mandelii_20367	Bacteria	Proteobacteria	Pseudomonadales	Gammaproteobacteria	Pseudomonadaceae	Pseudomonas	Pseudomonas_mandelii
Roseibacterium_elongatum_21003	Bacteria	Proteobacteria	Rhodobacterales	Alphaproteobacteria	Rhodobacteraceae	Roseibacterium	Roseibacterium_elongatum
Burkholderia_lata_3743	Bacteria	Proteobacteria	Burkholderiales	Betaproteobacteria	Burkholderiaceae	Burkholderia
Pseudoalteromonas_haloplanktis_19879	Bacteria	Proteobacteria	Alteromonadales	Gammaproteobacteria	Pseudoalteromonadaceae	Pseudoalteromonas	Pseudoalteromonas_haloplanktis
Corynebacterium_glyciniphilum_5348	Bacteria	Actinobacteria	Corynebacteriales	Actinobacteria	Corynebacteriaceae	Corynebacterium	Corynebacterium_glyciniphilum
Listeria_seeligeri_12582	Bacteria	Firmicutes	Bacillales	Bacilli	Listeriaceae	Listeria	Listeria_seeligeri
Thermococcus_gammatolerans_37563	Archaea	Euryarchaeota	Thermococcales	Thermococci	Thermococcaceae	Thermococcus	Thermococcus_gammatolerans
Sulfurimonas_denitrificans_37395	Bacteria	Proteobacteria	Campylobacterales	Epsilonproteobacteria	Helicobacteraceae	Sulfurimonas	Sulfurimonas_denitrificans
Marinobacter_sp_12699	Bacteria	Proteobacteria	Alteromonadales	Gammaproteobacteria	Alteromonadaceae	Marinobacter
Sinorhizobium_meliloti_25699	Bacteria	Proteobacteria	Rhizobiales	Alphaproteobacteria	Rhizobiaceae	Sinorhizobium	Sinorhizobium_meliloti
Yersinia_enterocolitica_38906	Bacteria	Proteobacteria	Enterobacterales	Gammaproteobacteria	Yersiniaceae	Yersinia
Corynebacterium_sp_5394	Bacteria	Actinobacteria	Corynebacteriales	Actinobacteria	Corynebacteriaceae	Corynebacterium
Streptococcus_parasanguinis_31935	Bacteria	Firmicutes	Lactobacillales	Bacilli	Streptococcaceae	Streptococcus	Streptococcus_parasanguinis
Streptococcus_macedonicus_31808	Bacteria	Firmicutes	Lactobacillales	Bacilli	Streptococcaceae	Streptococcus	Streptococcus_macedonicus
Niastella_koreensis_18123	Bacteria	Bacteroidetes	Chitinophagales	Chitinophagia	Chitinophagaceae	Niastella	Niastella_koreensis
Mollicutes_bacterium_13380	Bacteria	Tenericutes				Candidatus_Izimaplasma
Burkholderia_glumae_3737	Bacteria	Proteobacteria	Burkholderiales	Betaproteobacteria	Burkholderiaceae	Burkholderia	Burkholderia_glumae
Shigella_flexneri_25108	Bacteria	Proteobacteria	Enterobacterales	Gammaproteobacteria	Enterobacteriaceae	Shigella	Shigella_flexneri
Sphingobium_sp_25764	Bacteria	Proteobacteria	Sphingomonadales	Alphaproteobacteria	Sphingomonadaceae	Sphingobium
Crinalium_epipsammum_5455	Bacteria	Cyanobacteria	Oscillatoriales		Gomontiellaceae	Crinalium	Crinalium_epipsammum
Corynebacterium_imitans_5351	Bacteria	Actinobacteria	Corynebacteriales	Actinobacteria	Corynebacteriaceae	Corynebacterium
Dichelobacter_nodosus_5661	Bacteria	Proteobacteria	Cardiobacteriales	Gammaproteobacteria	Cardiobacteriaceae	Dichelobacter	Dichelobacter_nodosus
Haliangium_ochraceum_10152	Bacteria	Proteobacteria	Myxococcales	Deltaproteobacteria	Kofleriaceae	Haliangium	Haliangium_ochraceum
Thermoanaerobacter_pseudethanolicus_37540	Bacteria	Firmicutes	Thermoanaerobacterales	Clostridia	Thermoanaerobacteraceae	Thermoanaerobacter	Thermoanaerobacter_pseudethanolicus
Catenulispora_acidiphila_4664	Bacteria	Actinobacteria	Catenulisporales	Actinobacteria	Catenulisporaceae	Catenulispora	Catenulispora_acidiphila
Lactobacillus_jensenii_11692	Bacteria	Firmicutes	Lactobacillales	Bacilli	Lactobacillaceae	Lactobacillus	Lactobacillus_jensenii
Cupriavidus_basilensis_5483	Bacteria	Proteobacteria	Burkholderiales	Betaproteobacteria	Burkholderiaceae	Cupriavidus
Bacillus_paralicheniformis_2068	Bacteria	Firmicutes	Bacillales	Bacilli	Bacillaceae	Bacillus
Desulfomonile_tiedjei_5588	Bacteria	Proteobacteria	Syntrophobacterales	Deltaproteobacteria	Syntrophaceae	Desulfomonile	Desulfomonile_tiedjei
Opitutaceae_bacterium_18307	Bacteria	Verrucomicrobia	Opitutales	Opitutae	Opitutaceae
Cryptobacterium_curtum_5481	Bacteria	Actinobacteria	Eggerthellales	Coriobacteriia	Eggerthellaceae	Cryptobacterium	Cryptobacterium_curtum
Buchnera_aphidicola_3690	Bacteria	Proteobacteria	Enterobacterales	Gammaproteobacteria	Erwiniaceae	Buchnera	Buchnera_aphidicola
Thermofilum_sp_37582	Archaea	Crenarchaeota	Thermoproteales	Thermoprotei	Thermofilaceae	Thermofilum
Chroococcidiopsis_thermalis_4945	Bacteria	Cyanobacteria	Chroococcidiopsidales		Chroococcidiopsidaceae	Chroococcidiopsis	Chroococcidiopsis_thermalis
Methanothermobacter_marburgensis_12978	Archaea	Euryarchaeota	Methanobacteriales	Methanobacteria	Methanobacteriaceae	Methanothermobacter	Methanothermobacter_marburgensis
Roseobacter_denitrificans_21011	Bacteria	Proteobacteria	Rhodobacterales	Alphaproteobacteria	Rhodobacteraceae	Roseobacter	Roseobacter_denitrificans
Streptomyces_violaceusniger_37343	Bacteria	Actinobacteria	Streptomycetales	Actinobacteria	Streptomycetaceae	Streptomyces	Streptomyces_violaceusniger
Methanosarcina_horonobensis_12892	Archaea	Euryarchaeota	Methanosarcinales	Methanomicrobia	Methanosarcinaceae	Methanosarcina	Methanosarcina_horonobensis
Caldithrix_abyssi_4211	Bacteria	Deferribacteres	Deferribacterales	Deferribacteres	Deferribacteraceae	Caldithrix	Caldithrix_abyssi
Thioalkalimicrobium_aerophilum_37637	Bacteria	Proteobacteria	Thiotrichales	Gammaproteobacteria	Piscirickettsiaceae	Thioalkalimicrobium	Thioalkalimicrobium_aerophilum
Thermus_oshimai_37626	Bacteria	Deinococcus-Thermus	Thermales	Deinococci	Thermaceae	Thermus	Thermus_oshimai
Pyrobaculum_islandicum_20695	Archaea	Crenarchaeota	Thermoproteales	Thermoprotei	Thermoproteaceae	Pyrobaculum	Pyrobaculum_islandicum
Draconibacterium_orientale_5684	Bacteria	Bacteroidetes	Bacteroidales	Bacteroidia	Prolixibacteraceae	Draconibacterium
Salinispira_pacifica_21106	Bacteria	Spirochaetes	Spirochaetales	Spirochaetia	Spirochaetaceae	Salinispira
Acidothermus_cellulolyticus_127	Bacteria	Actinobacteria	Acidothermales	Actinobacteria	Acidothermaceae	Acidothermus	Acidothermus_cellulolyticus
Geobacillus_thermoglucosidasius_9925	Bacteria	Firmicutes	Bacillales	Bacilli	Bacillaceae	Parageobacillus	Parageobacillus_thermoglucosidans
Kosakonia_sacchari_11471	Bacteria	Proteobacteria	Enterobacterales	Gammaproteobacteria	Enterobacteriaceae	Kosakonia	Kosakonia_sacchari
Brucella_microti_3583	Bacteria	Proteobacteria	Rhizobiales	Alphaproteobacteria	Brucellaceae	Brucella	Brucella_microti
Actinoplanes_missouriensis_1239	Bacteria	Actinobacteria	Micromonosporales	Actinobacteria	Micromonosporaceae	Actinoplanes	Actinoplanes_missouriensis
Prevotella_melaninogenica_19605	Bacteria	Bacteroidetes	Bacteroidales	Bacteroidia	Prevotellaceae	Prevotella	Prevotella_melaninogenica
Erwinia_billingiae_6883	Bacteria	Proteobacteria	Enterobacterales	Gammaproteobacteria	Erwiniaceae	Erwinia	Erwinia_billingiae
Spiroplasma_chrysopicola_25804	Bacteria	Tenericutes	Entomoplasmatales	Mollicutes	Spiroplasmataceae	Spiroplasma	Spiroplasma_chrysopicola
Piscirickettsia_salmonis_19466	Bacteria	Proteobacteria	Thiotrichales	Gammaproteobacteria	Piscirickettsiaceae	Piscirickettsia	Piscirickettsia_salmonis
Nitrobacter_winogradskyi_18136	Bacteria	Proteobacteria	Rhizobiales	Alphaproteobacteria	Bradyrhizobiaceae	Nitrobacter	Nitrobacter_winogradskyi
Thermincola_potens_37530	Bacteria	Firmicutes	Clostridiales	Clostridia	Peptococcaceae	Thermincola	Thermincola_potens
Desulfitobacterium_dichloroeliminans_5570	Bacteria	Firmicutes	Clostridiales	Clostridia	Peptococcaceae	Desulfitobacterium	Desulfitobacterium_dichloroeliminans
Streptomyces_sp_37279	Bacteria	Actinobacteria	Streptomycetales	Actinobacteria	Streptomycetaceae	Streptomyces
Azospirillum_lipoferum_1638	Bacteria	Proteobacteria	Rhodospirillales	Alphaproteobacteria	Rhodospirillaceae	Azospirillum	Azospirillum_lipoferum
Parascardovia_denticolens_18538	Bacteria	Actinobacteria	Bifidobacteriales	Actinobacteria	Bifidobacteriaceae	Parascardovia	Parascardovia_denticolens
Gluconobacter_oxydans_9975	Bacteria	Proteobacteria	Rhodospirillales	Alphaproteobacteria	Acetobacteraceae	Gluconobacter	Gluconobacter_oxydans
Treponema_succinifaciens_37724	Bacteria	Spirochaetes	Spirochaetales	Spirochaetia	Spirochaetaceae	Treponema	Treponema_succinifaciens
Alicyclobacillus_acidocaldarius_1392	Bacteria	Firmicutes	Bacillales	Bacilli	Alicyclobacillaceae	Alicyclobacillus	Alicyclobacillus_acidocaldarius
Pseudothermotoga_lettingae_20666	Bacteria	Thermotogae	Thermotogales	Thermotogae	Thermotogaceae	Pseudothermotoga	Pseudothermotoga_lettingae
Marinobacter_adhaerens_12686	Bacteria	Proteobacteria	Alteromonadales	Gammaproteobacteria	Alteromonadaceae	Marinobacter	Marinobacter_adhaerens
Propionibacterium_avidum_19784	Bacteria	Actinobacteria	Propionibacteriales	Actinobacteria	Propionibacteriaceae	Cutibacterium	Cutibacterium_avidum
Geobacter_metallireducens_9932	Bacteria	Proteobacteria	Desulfuromonadales	Deltaproteobacteria	Geobacteraceae	Geobacter	Geobacter_metallireducens
Deinococcus_radiodurans_5547	Bacteria	Deinococcus-Thermus	Deinococcales	Deinococci	Deinococcaceae	Deinococcus	Deinococcus_radiodurans
Desulfotomaculum_carboxydivorans_5601	Bacteria	Firmicutes	Clostridiales	Clostridia	Peptococcaceae	Desulfotomaculum	Desulfotomaculum_nigrificans
Methylobacterium_extorquens_12999	Bacteria	Proteobacteria	Rhizobiales	Alphaproteobacteria	Methylobacteriaceae	Methylobacterium	Methylobacterium_extorquens
Tsukamurella_paurometabola_37733	Bacteria	Actinobacteria	Corynebacteriales	Actinobacteria	Tsukamurellaceae	Tsukamurella	Tsukamurella_paurometabola
Lactobacillus_paracasei_11737	Bacteria	Firmicutes	Lactobacillales	Bacilli	Lactobacillaceae	Lactobacillus	Lactobacillus_paracasei
Octadecabacter_arcticus_18232	Bacteria	Proteobacteria	Rhodobacterales	Alphaproteobacteria	Rhodobacteraceae	Octadecabacter	Octadecabacter_arcticus
Lactobacillus_sanfranciscensis_11877	Bacteria	Firmicutes	Lactobacillales	Bacilli	Lactobacillaceae	Lactobacillus	Lactobacillus_sanfranciscensis
Mycoplasma_canadense_17309	Bacteria	Tenericutes	Mycoplasmatales	Mollicutes	Mycoplasmataceae	Mycoplasma
Pseudomonas_mosselii_20380	Bacteria	Proteobacteria	Pseudomonadales	Gammaproteobacteria	Pseudomonadaceae	Pseudomonas	Pseudomonas_mosselii
Bifidobacterium_asteroides_2627	Bacteria	Actinobacteria	Bifidobacteriales	Actinobacteria	Bifidobacteriaceae	Bifidobacterium	Bifidobacterium_asteroides
Legionella_oakridgensis_11952	Bacteria	Proteobacteria	Legionellales	Gammaproteobacteria	Legionellaceae	Legionella	Legionella_oakridgensis
Vibrio_tubiashii_38524	Bacteria	Proteobacteria	Vibrionales	Gammaproteobacteria	Vibrionaceae	Vibrio	Vibrio_tubiashii
Methanocella_conradii_12853	Archaea	Euryarchaeota	Methanocellales	Methanomicrobia	Methanocellaceae	Methanocella	Methanocella_conradii
Rhodococcus_opacus_20859	Bacteria	Actinobacteria	Corynebacteriales	Actinobacteria	Nocardiaceae	Rhodococcus	Rhodococcus_opacus
Ruegeria_pomeroyi_21043	Bacteria	Proteobacteria	Rhodobacterales	Alphaproteobacteria	Rhodobacteraceae	Ruegeria	Ruegeria_pomeroyi
Geoalkalibacter_subterraneus_9892	Bacteria	Proteobacteria	Desulfuromonadales	Deltaproteobacteria	Geobacteraceae	Geoalkalibacter
Borrelia_valaisiana_3248	Bacteria	Spirochaetes	Spirochaetales	Spirochaetia	Borreliaceae	Borreliella	Borreliella_valaisiana
Clostridiales_genomosp_5043	Bacteria	Firmicutes	Clostridiales	Clostridia	Ruminococcaceae	Mageeibacillus	Mageeibacillus_indolicus
Chlamydophila_caviae_4911	Bacteria	Chlamydiae	Chlamydiales	Chlamydiia	Chlamydiaceae	Chlamydia	Chlamydia_caviae
Sulfurospirillum_deleyianum_37401	Bacteria	Proteobacteria	Campylobacterales	Epsilonproteobacteria	Campylobacteraceae	Sulfurospirillum	Sulfurospirillum_deleyianum
Geobacter_daltonii_9930	Bacteria	Proteobacteria	Desulfuromonadales	Deltaproteobacteria	Geobacteraceae	Geobacter	Geobacter_daltonii
Salinispora_tropica_21108	Bacteria	Actinobacteria	Micromonosporales	Actinobacteria	Micromonosporaceae	Salinispora	Salinispora_tropica
Parabacteroides_distasonis_18489	Bacteria	Bacteroidetes	Bacteroidales	Bacteroidia	Porphyromonadaceae	Parabacteroides	Parabacteroides_distasonis
Frischella_perrara_9761	Bacteria	Proteobacteria	Orbales	Gammaproteobacteria	Orbaceae	Frischella
Actinobacillus_succinogenes_1190	Bacteria	Proteobacteria	Pasteurellales	Gammaproteobacteria	Pasteurellaceae	Actinobacillus	Actinobacillus_succinogenes
Desulfovibrio_salexigens_5620	Bacteria	Proteobacteria	Desulfovibrionales	Deltaproteobacteria	Desulfovibrionaceae	Desulfovibrio	Desulfovibrio_salexigens
Candidatus_Phytoplasma_australiense_4565	Bacteria	Tenericutes	Acholeplasmatales	Mollicutes	Acholeplasmataceae	Candidatus_Phytoplasma
Methylocystis_sp_13019	Bacteria	Proteobacteria	Rhizobiales	Alphaproteobacteria	Methylocystaceae	Methylocystis
Methanoregula_formicica_12880	Archaea	Euryarchaeota	Methanomicrobiales	Methanomicrobia	Methanoregulaceae	Methanoregula	Methanoregula_formicica
Chlorobium_chlorochromatii_4920	Bacteria	Chlorobi	Chlorobiales	Chlorobia	Chlorobiaceae	Chlorobium	Chlorobium_chlorochromatii
Lachnoclostridium_phytofermentans_11496	Bacteria	Firmicutes	Clostridiales	Clostridia	Lachnospiraceae	Lachnoclostridium	Lachnoclostridium_phytofermentans
Desulfotomaculum_kuznetsovii_5604	Bacteria	Firmicutes	Clostridiales	Clostridia	Peptococcaceae	Desulfotomaculum	Desulfotomaculum_kuznetsovii
Anoxybacillus_flavithermus_1528	Bacteria	Firmicutes	Bacillales	Bacilli	Bacillaceae	Anoxybacillus	Anoxybacillus_flavithermus
Candidatus_Symbiobacter_mobilis_4611	Bacteria	Proteobacteria	Burkholderiales	Betaproteobacteria	Comamonadaceae	Candidatus_Symbiobacter	Candidatus_Symbiobacter_mobilis
Nocardia_brasiliensis_18161	Bacteria	Actinobacteria	Corynebacteriales	Actinobacteria	Nocardiaceae	Nocardia	Nocardia_brasiliensis
Kocuria_rhizophila_11456	Bacteria	Actinobacteria	Micrococcales	Actinobacteria	Micrococcaceae	Kocuria	Kocuria_rhizophila
Methanosarcina_mazei_12952	Archaea	Euryarchaeota	Methanosarcinales	Methanomicrobia	Methanosarcinaceae	Methanosarcina	Methanosarcina_mazei
Spongiibacter_sp_25818	Bacteria	Proteobacteria	Cellvibrionales	Gammaproteobacteria	Spongiibacteraceae	Spongiibacter
Shimwellia_blattae_25674	Bacteria	Proteobacteria	Enterobacterales	Gammaproteobacteria	Enterobacteriaceae	Shimwellia	Shimwellia_blattae
Xanthomonas_axonopodis_38607	Bacteria	Proteobacteria	Xanthomonadales	Gammaproteobacteria	Xanthomonadaceae	Xanthomonas	Xanthomonas_alfalfae
uncultured_archaeon_39582	Archaea
Sphingomonas_taxi_25785	Bacteria	Proteobacteria	Sphingomonadales	Alphaproteobacteria	Sphingomonadaceae	Sphingomonas
Ramlibacter_tataouinensis_20742	Bacteria	Proteobacteria	Burkholderiales	Betaproteobacteria	Comamonadaceae	Ramlibacter	Ramlibacter_tataouinensis
Streptococcus_sanguinis_37032	Bacteria	Firmicutes	Lactobacillales	Bacilli	Streptococcaceae	Streptococcus	Streptococcus_sanguinis
Candidatus_Koribacter_versatilis_4511	Bacteria	Acidobacteria	Acidobacteriales	Acidobacteriia	Acidobacteriaceae	Candidatus_Koribacter	Candidatus_Koribacter_versatilis
Staphylothermus_hellenicus_30972	Archaea	Crenarchaeota	Desulfurococcales	Thermoprotei	Desulfurococcaceae	Staphylothermus	Staphylothermus_hellenicus
Desulfotomaculum_acetoxidans_5600	Bacteria	Firmicutes	Clostridiales	Clostridia	Peptococcaceae	Desulfotomaculum	Desulfotomaculum_acetoxidans
Desulfosporosinus_acidiphilus_5591	Bacteria	Firmicutes	Clostridiales	Clostridia	Peptococcaceae	Desulfosporosinus	Desulfosporosinus_acidiphilus
Haemophilus_parainfluenzae_10107	Bacteria	Proteobacteria	Pasteurellales	Gammaproteobacteria	Pasteurellaceae	Haemophilus	Haemophilus_parainfluenzae
Methanothermobacter_sp_12979	Archaea	Euryarchaeota	Methanobacteriales	Methanobacteria	Methanobacteriaceae	Methanothermobacter
Sulfobacillus_acidophilus_37365	Bacteria	Firmicutes	Clostridiales	Clostridia	Clostridiales_Family_XVII._Incertae_Sedis	Sulfobacillus	Sulfobacillus_acidophilus
Renibacterium_salmoninarum_20757	Bacteria	Actinobacteria	Micrococcales	Actinobacteria	Micrococcaceae	Renibacterium	Renibacterium_salmoninarum
Pseudomonas_rhizosphaerae_20428	Bacteria	Proteobacteria	Pseudomonadales	Gammaproteobacteria	Pseudomonadaceae	Pseudomonas
Halobacillus_halophilus_10166	Bacteria	Firmicutes	Bacillales	Bacilli	Bacillaceae	Halobacillus	Halobacillus_halophilus
Pyrobaculum_aerophilum_20692	Archaea	Crenarchaeota	Thermoproteales	Thermoprotei	Thermoproteaceae	Pyrobaculum	Pyrobaculum_aerophilum
alpha_proteobacterium_39439	Bacteria	Proteobacteria	Pelagibacterales	Alphaproteobacteria	Pelagibacteraceae
Virgibacillus_sp_38549	Bacteria	Firmicutes	Bacillales	Bacilli	Bacillaceae	Virgibacillus
Thermodesulfobacterium_geofontis_37577	Bacteria	Thermodesulfobacteria	Thermodesulfobacteriales	Thermodesulfobacteria	Thermodesulfobacteriaceae	Thermodesulfobacterium	Thermodesulfobacterium_geofontis
Vibrio_tasmaniensis_38521	Bacteria	Proteobacteria	Vibrionales	Gammaproteobacteria	Vibrionaceae	Vibrio	Vibrio_tasmaniensis
Glaciecola_nitratireducens_9960	Bacteria	Proteobacteria	Alteromonadales	Gammaproteobacteria	Alteromonadaceae	Glaciecola	Glaciecola_nitratireducens
Dyella_jiangningensis_5689	Bacteria	Proteobacteria	Xanthomonadales	Gammaproteobacteria	Rhodanobacteraceae	Dyella
Mucinivorans_hirudinis_13418	Bacteria	Bacteroidetes	Bacteroidales	Bacteroidia	Rikenellaceae	Mucinivorans
Opitutus_terrae_18308	Bacteria	Verrucomicrobia	Opitutales	Opitutae	Opitutaceae	Opitutus	Opitutus_terrae
Burkholderia_gladioli_3733	Bacteria	Proteobacteria	Burkholderiales	Betaproteobacteria	Burkholderiaceae	Burkholderia	Burkholderia_gladioli
Thiomonas_arsenitoxydans_37656	Bacteria	Proteobacteria	Burkholderiales	Betaproteobacteria		Thiomonas
Rickettsia_akari_20922	Bacteria	Proteobacteria	Rickettsiales	Alphaproteobacteria	Rickettsiaceae	Rickettsia	Rickettsia_akari
Hirschia_baltica_10645	Bacteria	Proteobacteria	Rhodobacterales	Alphaproteobacteria	Hyphomonadaceae	Hirschia	Hirschia_baltica
Desulfatibacillum_alkenivorans_5568	Bacteria	Proteobacteria	Desulfobacterales	Deltaproteobacteria	Desulfobacteraceae	Desulfatibacillum	Desulfatibacillum_alkenivorans
Yersinia_kristensenii_39077	Bacteria	Proteobacteria	Enterobacterales	Gammaproteobacteria	Yersiniaceae	Yersinia
Streptomyces_griseus_37201	Bacteria	Actinobacteria	Streptomycetales	Actinobacteria	Streptomycetaceae	Streptomyces	Streptomyces_griseus
Gilliamella_apicola_9952	Bacteria	Proteobacteria	Orbales	Gammaproteobacteria	Orbaceae	Gilliamella
Serratia_plymuthica_25008	Bacteria	Proteobacteria	Enterobacterales	Gammaproteobacteria	Yersiniaceae	Serratia	Serratia_plymuthica
Neorhizobium_galegae_18114	Bacteria	Proteobacteria	Rhizobiales	Alphaproteobacteria	Rhizobiaceae	Neorhizobium	Neorhizobium_galegae
Mycoplasma_pneumoniae_17402	Bacteria	Tenericutes	Mycoplasmatales	Mollicutes	Mycoplasmataceae	Mycoplasma	Mycoplasma_pneumoniae
Methylovorus_glucosetrophus_13040	Bacteria	Proteobacteria	Methylophilales	Betaproteobacteria	Methylophilaceae	Methylovorus	Methylovorus_glucosotrophus
Magnetospirillum_gryphiswaldense_12637	Bacteria	Proteobacteria	Rhodospirillales	Alphaproteobacteria	Rhodospirillaceae	Magnetospirillum	Magnetospirillum_gryphiswaldense
Francisella_cf_9661	Bacteria	Proteobacteria	Thiotrichales	Gammaproteobacteria	Francisellaceae	Francisella	Francisella_tularensis
Methanolobus_psychrophilus_12874	Archaea	Euryarchaeota	Methanosarcinales	Methanomicrobia	Methanosarcinaceae	Methanolobus	Methanolobus_psychrophilus
Clostridium_acetobutylicum_5047	Bacteria	Firmicutes	Clostridiales	Clostridia	Clostridiaceae	Clostridium	Clostridium_acetobutylicum
Thermoplasma_acidophilum_37586	Archaea	Euryarchaeota	Thermoplasmatales	Thermoplasmata	Thermoplasmataceae	Thermoplasma	Thermoplasma_acidophilum
Alcanivorax_dieselolei_1373	Bacteria	Proteobacteria	Oceanospirillales	Gammaproteobacteria	Alcanivoracaceae	Alcanivorax	Alcanivorax_dieselolei
Corynebacterium_vitaeruminis_5441	Bacteria	Actinobacteria	Corynebacteriales	Actinobacteria	Corynebacteriaceae	Corynebacterium	Corynebacterium_vitaeruminis
Winogradskyella_sp_38575	Bacteria	Bacteroidetes	Flavobacteriales	Flavobacteriia	Flavobacteriaceae	Winogradskyella
Gordonia_bronchialis_9987	Bacteria	Actinobacteria	Corynebacteriales	Actinobacteria	Gordoniaceae	Gordonia	Gordonia_bronchialis
Streptococcus_equi_31753	Bacteria	Firmicutes	Lactobacillales	Bacilli	Streptococcaceae	Streptococcus	Streptococcus_equi
Cycloclasticus_sp_5509	Bacteria	Proteobacteria	Thiotrichales	Gammaproteobacteria	Piscirickettsiaceae	Cycloclasticus
Sedimenticola_sp_24940	Bacteria	Proteobacteria		Gammaproteobacteria		Sedimenticola
Citrobacter_amalonaticus_4978	Bacteria	Proteobacteria	Enterobacterales	Gammaproteobacteria	Enterobacteriaceae	Citrobacter	Citrobacter_amalonaticus
Lactobacillus_mucosae_11727	Bacteria	Firmicutes	Lactobacillales	Bacilli	Lactobacillaceae	Lactobacillus	Lactobacillus_mucosae
Helicobacter_canadensis_10283	Bacteria	Proteobacteria	Campylobacterales	Epsilonproteobacteria	Helicobacteraceae	Helicobacter	Helicobacter_canadensis
Borrelia_coriaceae_3224	Bacteria	Spirochaetes	Spirochaetales	Spirochaetia	Borreliaceae	Borrelia	Borrelia_coriaceae
Enterococcus_sp_6858	Bacteria	Firmicutes	Lactobacillales	Bacilli	Enterococcaceae	Enterococcus
Hafnia_alvei_10141	Bacteria	Proteobacteria	Enterobacterales	Gammaproteobacteria	Hafniaceae	Hafnia	Hafnia_alvei
Micavibrio_aeruginosavorus_13043	Bacteria	Proteobacteria		Alphaproteobacteria		Micavibrio	Micavibrio_aeruginosavorus
Bacteroides_vulgatus_2473	Bacteria	Bacteroidetes	Bacteroidales	Bacteroidia	Bacteroidaceae	Bacteroides	Bacteroides_vulgatus
Rickettsia_typhi_20980	Bacteria	Proteobacteria	Rickettsiales	Alphaproteobacteria	Rickettsiaceae	Rickettsia	Rickettsia_typhi
Psychromonas_sp_20686	Bacteria	Proteobacteria	Alteromonadales	Gammaproteobacteria	Psychromonadaceae	Psychromonas
Aquifex_aeolicus_1539	Bacteria	Aquificae	Aquificales	Aquificae	Aquificaceae	Aquifex	Aquifex_aeolicus
Candidatus_Protochlamydia_amoebophila_4582	Bacteria	Chlamydiae	Chlamydiales	Chlamydiia	Parachlamydiaceae	Candidatus_Protochlamydia	Candidatus_Protochlamydia_amoebophila
Thermosphaera_aggregans_37599	Archaea	Crenarchaeota	Desulfurococcales	Thermoprotei	Desulfurococcaceae	Thermosphaera	Thermosphaera_aggregans
Pelobacter_carbinolicus_19106	Bacteria	Proteobacteria	Desulfuromonadales	Deltaproteobacteria	Desulfuromonadaceae	Pelobacter	Pelobacter_carbinolicus
Hippea_maritima_10644	Bacteria	Proteobacteria	Desulfurellales	Deltaproteobacteria	Desulfurellaceae	Hippea	Hippea_maritima
Streptomyces_pratensis_37224	Bacteria	Actinobacteria	Streptomycetales	Actinobacteria	Streptomycetaceae	Streptomyces	Streptomyces_pratensis
Streptococcus_pseudopneumoniae_36767	Bacteria	Firmicutes	Lactobacillales	Bacilli	Streptococcaceae	Streptococcus	Streptococcus_pseudopneumoniae
Spiroplasma_eriocheiris_25807	Bacteria	Tenericutes	Entomoplasmatales	Mollicutes	Spiroplasmataceae	Spiroplasma	Spiroplasma_eriocheiris
Eggerthella_lenta_5709	Bacteria	Actinobacteria	Eggerthellales	Coriobacteriia	Eggerthellaceae	Eggerthella	Eggerthella_lenta
Herpetosiphon_aurantiacus_10642	Bacteria	Chloroflexi	Herpetosiphonales	Chloroflexia	Herpetosiphonaceae	Herpetosiphon	Herpetosiphon_aurantiacus
Deinococcus_soli_1	Bacteria	Deinococcus-Thermus	Deinococcales	Deinococci	Deinococcaceae	Deinococcus
Streptococcus_intermedius_31797	Bacteria	Firmicutes	Lactobacillales	Bacilli	Streptococcaceae	Streptococcus	Streptococcus_intermedius
Akkermansia_muciniphila_1366	Bacteria	Verrucomicrobia	Verrucomicrobiales	Verrucomicrobiae	Akkermansiaceae	Akkermansia	Akkermansia_muciniphila
Nocardia_farcinica_18165	Bacteria	Actinobacteria	Corynebacteriales	Actinobacteria	Nocardiaceae	Nocardia	Nocardia_farcinica
Candidatus_Methanomassiliicoccus_intestinalis_4526	Archaea	Euryarchaeota	Methanomassiliicoccales	Thermoplasmata	Methanomassiliicoccaceae	Methanomassiliicoccus	Candidatus_Methanomassiliicoccus_intestinalis
Caldicellulosiruptor_obsidiansis_4203	Bacteria	Firmicutes	Thermoanaerobacterales	Clostridia	Thermoanaerobacterales_Family_III._Incertae_Sedis	Caldicellulosiruptor	Caldicellulosiruptor_obsidiansis
Candidatus_Profftella_armatura_4580	Bacteria	Proteobacteria		Betaproteobacteria		Candidatus_Profftella
Butyrivibrio_proteoclasticus_4191	Bacteria	Firmicutes	Clostridiales	Clostridia	Lachnospiraceae	Butyrivibrio	Butyrivibrio_proteoclasticus
Yersinia_rohdei_39274	Bacteria	Proteobacteria	Enterobacterales	Gammaproteobacteria	Yersiniaceae	Yersinia
Alkaliphilus_metalliredigens_1412	Bacteria	Firmicutes	Clostridiales	Clostridia	Clostridiaceae	Alkaliphilus	Alkaliphilus_metalliredigens
Aminobacterium_colombiense_1442	Bacteria	Synergistetes	Synergistales	Synergistia	Synergistaceae	Aminobacterium	Aminobacterium_colombiense
Methylobacterium_populi_13006	Bacteria	Proteobacteria	Rhizobiales	Alphaproteobacteria	Methylobacteriaceae	Methylobacterium	Methylobacterium_populi
Methanobrevibacter_ruminantium_12840	Archaea	Euryarchaeota	Methanobacteriales	Methanobacteria	Methanobacteriaceae	Methanobrevibacter	Methanobrevibacter_ruminantium
Lacinutrix_sp_11522	Bacteria	Bacteroidetes	Flavobacteriales	Flavobacteriia	Flavobacteriaceae	Lacinutrix
Ignisphaera_aggregans_10707	Archaea	Crenarchaeota	Desulfurococcales	Thermoprotei	Desulfurococcaceae	Ignisphaera	Ignisphaera_aggregans
Owenweeksia_hongkongensis_18339	Bacteria	Bacteroidetes	Flavobacteriales	Flavobacteriia	Cryomorphaceae	Owenweeksia	Owenweeksia_hongkongensis
Rickettsia_africae_20921	Bacteria	Proteobacteria	Rickettsiales	Alphaproteobacteria	Rickettsiaceae	Rickettsia	Rickettsia_africae
Comamonas_testosteroni_5261	Bacteria	Proteobacteria	Burkholderiales	Betaproteobacteria	Comamonadaceae	Comamonas	Comamonas_testosteroni
Vibrio_coralliilyticus_38183	Bacteria	Proteobacteria	Vibrionales	Gammaproteobacteria	Vibrionaceae	Vibrio
Staphylococcus_haemolyticus_30925	Bacteria	Firmicutes	Bacillales	Bacilli	Staphylococcaceae	Staphylococcus	Staphylococcus_haemolyticus
Streptococcus_lutetiensis_31805	Bacteria	Firmicutes	Lactobacillales	Bacilli	Streptococcaceae	Streptococcus	Streptococcus_lutetiensis
Flavobacterium_psychrophilum_9629	Bacteria	Bacteroidetes	Flavobacteriales	Flavobacteriia	Flavobacteriaceae	Flavobacterium
Dehalobacter_restrictus_5523	Bacteria	Firmicutes	Clostridiales	Clostridia	Peptococcaceae	Dehalobacter	Dehalobacter_restrictus
Acidithiobacillus_caldus_117	Bacteria	Proteobacteria	Acidithiobacillales	Acidithiobacillia	Acidithiobacillaceae	Acidithiobacillus	Acidithiobacillus_caldus
Corynebacterium_camporealensis_5298	Bacteria	Actinobacteria	Corynebacteriales	Actinobacteria	Corynebacteriaceae	Corynebacterium
Clostridium_clariflavum_39328	Bacteria	Firmicutes	Clostridiales	Clostridia	Ruminococcaceae	Ruminiclostridium	[Clostridium]_clariflavum
Brucella_ovis_3590	Bacteria	Proteobacteria	Rhizobiales	Alphaproteobacteria	Brucellaceae	Brucella	Brucella_ovis
Listonella_anguillarum_12587	Bacteria	Proteobacteria	Vibrionales	Gammaproteobacteria	Vibrionaceae	Vibrio	Vibrio_anguillarum
Prosthecochloris_aestuarii_19827	Bacteria	Chlorobi	Chlorobiales	Chlorobia	Chlorobiaceae	Prosthecochloris	Prosthecochloris_aestuarii
Hymenobacter_sp_10673	Bacteria	Bacteroidetes	Cytophagales	Cytophagia	Hymenobacteraceae	Hymenobacter
Rhodopirellula_baltica_20891	Bacteria	Planctomycetes	Planctomycetales	Planctomycetia	Planctomycetaceae	Rhodopirellula	Rhodopirellula_baltica
Leadbetterella_byssophila_11937	Bacteria	Bacteroidetes	Cytophagales	Cytophagia	Cytophagaceae	Leadbetterella	Leadbetterella_byssophila
Thermus_scotoductus_37628	Bacteria	Deinococcus-Thermus	Thermales	Deinococci	Thermaceae	Thermus	Thermus_scotoductus
Brucella_ceti_3523	Bacteria	Proteobacteria	Rhizobiales	Alphaproteobacteria	Brucellaceae	Brucella	Brucella_ceti
Haloferax_volcanii_10200	Archaea	Euryarchaeota	Haloferacales	Halobacteria	Haloferacaceae	Haloferax	Haloferax_volcanii
Spiroplasma_syrphidicola_25814	Bacteria	Tenericutes	Entomoplasmatales	Mollicutes	Spiroplasmataceae	Spiroplasma	Spiroplasma_syrphidicola
Geobacter_uraniireducens_9942	Bacteria	Proteobacteria	Desulfuromonadales	Deltaproteobacteria	Geobacteraceae	Geobacter	Geobacter_uraniireducens
Rubrivivax_gelatinosus_21038	Bacteria	Proteobacteria	Burkholderiales	Betaproteobacteria		Rubrivivax	Rubrivivax_gelatinosus
Thermofilum_pendens_37580	Archaea	Crenarchaeota	Thermoproteales	Thermoprotei	Thermofilaceae	Thermofilum	Thermofilum_pendens
Mycoplasma_hyorhinis_17368	Bacteria	Tenericutes	Mycoplasmatales	Mollicutes	Mycoplasmataceae	Mycoplasma	Mycoplasma_hyorhinis
Methanocaldococcus_vulcanius_12851	Archaea	Euryarchaeota	Methanococcales	Methanococci	Methanocaldococcaceae	Methanocaldococcus	Methanocaldococcus_vulcanius
Streptomyces_lividans_37213	Bacteria	Actinobacteria	Streptomycetales	Actinobacteria	Streptomycetaceae	Streptomyces	Streptomyces_lividans
Myroides_sp_17422	Bacteria	Bacteroidetes	Flavobacteriales	Flavobacteriia	Flavobacteriaceae	Myroides
Francisella_guangzhouensis_9663	Bacteria	Proteobacteria	Thiotrichales	Gammaproteobacteria	Francisellaceae	Allofrancisella
Dokdonia_sp_5676	Bacteria	Bacteroidetes	Flavobacteriales	Flavobacteriia	Flavobacteriaceae	Dokdonia
Bifidobacterium_angulatum_2595	Bacteria	Actinobacteria	Bifidobacteriales	Actinobacteria	Bifidobacteriaceae	Bifidobacterium	Bifidobacterium_angulatum
Cellulomonas_fimi_4683	Bacteria	Actinobacteria	Micrococcales	Actinobacteria	Cellulomonadaceae	Cellulomonas	Cellulomonas_fimi
Mycoplasma_parvum_17397	Bacteria	Tenericutes	Mycoplasmatales	Mollicutes	Mycoplasmataceae	Mycoplasma	Mycoplasma_parvum
Acholeplasma_brassicae_35	Bacteria	Tenericutes	Acholeplasmatales	Mollicutes	Acholeplasmataceae	Acholeplasma
Borrelia_turicatae_3247	Bacteria	Spirochaetes	Spirochaetales	Spirochaetia	Borreliaceae	Borrelia	Borrelia_turicatae
Paenibacillus_durus_18356	Bacteria	Firmicutes	Bacillales	Bacilli	Paenibacillaceae	Paenibacillus	Paenibacillus_durus
Pyrobaculum_neutrophilum_20696	Archaea	Crenarchaeota	Thermoproteales	Thermoprotei	Thermoproteaceae	Pyrobaculum	Pyrobaculum_neutrophilum
Coriobacterium_glomerans_5287	Bacteria	Actinobacteria	Coriobacteriales	Coriobacteriia	Coriobacteriaceae	Coriobacterium	Coriobacterium_glomerans
Arthrobacter_chlorophenolicus_1578	Bacteria	Actinobacteria	Micrococcales	Actinobacteria	Micrococcaceae	Pseudarthrobacter	Pseudarthrobacter_chlorophenolicus
Fimbriimonas_ginsengisoli_9589	Bacteria	Armatimonadetes	Fimbriimonadales	Fimbriimonadia	Fimbriimonadaceae	Fimbriimonas	Fimbriimonas_ginsengisoli
Exiguobacterium_sibiricum_9557	Bacteria	Firmicutes	Bacillales	Bacilli		Exiguobacterium	Exiguobacterium_sibiricum
Methanococcoides_burtonii_12855	Archaea	Euryarchaeota	Methanosarcinales	Methanomicrobia	Methanosarcinaceae	Methanococcoides	Methanococcoides_burtonii
Vibrio_sp_38483	Bacteria	Proteobacteria	Vibrionales	Gammaproteobacteria	Vibrionaceae	Vibrio
Psychromonas_ingrahamii_20685	Bacteria	Proteobacteria	Alteromonadales	Gammaproteobacteria	Psychromonadaceae	Psychromonas	Psychromonas_ingrahamii
Amphibacillus_xylanus_1445	Bacteria	Firmicutes	Bacillales	Bacilli	Bacillaceae	Amphibacillus	Amphibacillus_xylanus
Shewanella_sediminis_25049	Bacteria	Proteobacteria	Alteromonadales	Gammaproteobacteria	Shewanellaceae	Shewanella	Shewanella_sediminis
Ehrlichia_muris_5725	Bacteria	Proteobacteria	Rickettsiales	Alphaproteobacteria	Anaplasmataceae	Ehrlichia	Ehrlichia_muris
Methanococcoides_methylutens_12857	Archaea	Euryarchaeota	Methanosarcinales	Methanomicrobia	Methanosarcinaceae	Methanococcoides	Methanococcoides_methylutens
Syntrophus_aciditrophicus_37460	Bacteria	Proteobacteria	Syntrophobacterales	Deltaproteobacteria	Syntrophaceae	Syntrophus	Syntrophus_aciditrophicus
Bacillus_mycoides_2062	Bacteria	Firmicutes	Bacillales	Bacilli	Bacillaceae	Bacillus	Bacillus_mycoides
Blastococcus_saxobsidens_2772	Bacteria	Actinobacteria	Geodermatophilales	Actinobacteria	Geodermatophilaceae	Blastococcus	Blastococcus_saxobsidens
Pseudomonas_pseudoalcaligenes_20393	Bacteria	Proteobacteria	Pseudomonadales	Gammaproteobacteria	Pseudomonadaceae	Pseudomonas	Pseudomonas_pseudoalcaligenes
Acaryochloris_marina_5	Bacteria	Cyanobacteria	Synechococcales		Acaryochloridaceae	Acaryochloris	Acaryochloris_marina
Geobacillus_thermodenitrificans_9922	Bacteria	Firmicutes	Bacillales	Bacilli	Bacillaceae	Geobacillus	Geobacillus_thermodenitrificans
Atopobium_parvulum_1616	Bacteria	Actinobacteria	Coriobacteriales	Coriobacteriia	Atopobiaceae	Atopobium	Atopobium_parvulum
Anaplasma_marginale_1494	Bacteria	Proteobacteria	Rickettsiales	Alphaproteobacteria	Anaplasmataceae	Anaplasma	Anaplasma_marginale
Methylophilus_sp_13036	Bacteria	Proteobacteria	Methylophilales	Betaproteobacteria	Methylophilaceae	Methylophilus
Halobacteroides_halobius_10175	Bacteria	Firmicutes	Halanaerobiales	Clostridia	Halobacteroidaceae	Halobacteroides	Halobacteroides_halobius
Pelodictyon_phaeoclathratiforme_19108	Bacteria	Chlorobi	Chlorobiales	Chlorobia	Chlorobiaceae	Pelodictyon	Pelodictyon_phaeoclathratiforme
Eubacterium_acidaminophilum_9535	Bacteria	Firmicutes	Clostridiales	Clostridia	Peptostreptococcaceae	Peptoclostridium	Peptoclostridium_acidaminophilum
Erythrobacter_sp_6915	Bacteria	Proteobacteria	Sphingomonadales	Alphaproteobacteria	Erythrobacteraceae	Erythrobacter
Phaeobacter_inhibens_19396	Bacteria	Proteobacteria	Rhodobacterales	Alphaproteobacteria	Rhodobacteraceae	Phaeobacter	Phaeobacter_inhibens
Bartonella_tribocorum_2546	Bacteria	Proteobacteria	Rhizobiales	Alphaproteobacteria	Bartonellaceae	Bartonella	Bartonella_tribocorum
Defluviitoga_tunisiensis_5522	Bacteria	Thermotogae	Petrotogales	Thermotogae		Defluviitoga
Lactobacillus_acetotolerans_11523	Bacteria	Firmicutes	Lactobacillales	Bacilli	Lactobacillaceae	Lactobacillus
Pyrococcus_sp_20704	Archaea	Euryarchaeota	Thermococcales	Thermococci	Thermococcaceae	Pyrococcus
Ochrobactrum_intermedium_18227	Bacteria	Proteobacteria	Rhizobiales	Alphaproteobacteria	Brucellaceae	Ochrobactrum	Ochrobactrum_intermedium
Deinococcus_geothermalis_5541	Bacteria	Deinococcus-Thermus	Deinococcales	Deinococci	Deinococcaceae	Deinococcus	Deinococcus_geothermalis
Clostridium_scatologenes_5180	Bacteria	Firmicutes	Clostridiales	Clostridia	Clostridiaceae	Clostridium
Methanobacterium_paludis_12838	Archaea	Euryarchaeota	Methanobacteriales	Methanobacteria	Methanobacteriaceae	Methanobacterium
Achromobacter_xylosoxidans_93	Bacteria	Proteobacteria	Burkholderiales	Betaproteobacteria	Alcaligenaceae	Achromobacter	Achromobacter_xylosoxidans
Halopiger_xanaduensis_10227	Archaea	Euryarchaeota	Natrialbales	Halobacteria	Natrialbaceae	Halopiger	Halopiger_xanaduensis
Mesorhizobium_australicum_12763	Bacteria	Proteobacteria	Rhizobiales	Alphaproteobacteria	Phyllobacteriaceae	Mesorhizobium	Mesorhizobium_australicum
Oceanimonas_sp_18215	Bacteria	Proteobacteria	Aeromonadales	Gammaproteobacteria	Aeromonadaceae	Oceanimonas
Agrobacterium_radiobacter_1344	Bacteria	Proteobacteria	Rhizobiales	Alphaproteobacteria	Rhizobiaceae	Agrobacterium	Agrobacterium_tumefaciens
Methanococcus_vannielii_12863	Archaea	Euryarchaeota	Methanococcales	Methanococci	Methanococcaceae	Methanococcus	Methanococcus_vannielii
Delftia_sp_5555	Bacteria	Proteobacteria	Burkholderiales	Betaproteobacteria	Comamonadaceae	Delftia
Candidatus_Methylopumilus_turicensis_4531	Bacteria	Proteobacteria	Methylophilales	Betaproteobacteria	Methylophilaceae	Candidatus_Methylopumilus
Coraliomargarita_akajimensis_5283	Bacteria	Verrucomicrobia	Puniceicoccales	Opitutae	Puniceicoccaceae	Coraliomargarita	Coraliomargarita_akajimensis
Propionibacterium_freudenreichii_19797	Bacteria	Actinobacteria	Propionibacteriales	Actinobacteria	Propionibacteriaceae	Propionibacterium	Propionibacterium_freudenreichii
Eubacterium_limosum_9539	Bacteria	Firmicutes	Clostridiales	Clostridia	Eubacteriaceae	Eubacterium	Eubacterium_limosum
Tatlockia_micdadei_37473	Bacteria	Proteobacteria	Legionellales	Gammaproteobacteria	Legionellaceae	Tatlockia
Caldicellulosiruptor_saccharolyticus_4205	Bacteria	Firmicutes	Thermoanaerobacterales	Clostridia	Thermoanaerobacterales_Family_III._Incertae_Sedis	Caldicellulosiruptor	Caldicellulosiruptor_saccharolyticus
Nautilia_profundicola_17458	Bacteria	Proteobacteria	Nautiliales	Epsilonproteobacteria	Nautiliaceae	Nautilia	Nautilia_profundicola
Simiduia_agarivorans_25687	Bacteria	Proteobacteria	Cellvibrionales	Gammaproteobacteria	Cellvibrionaceae	Simiduia	Simiduia_agarivorans
Staphylococcus_lugdunensis_30935	Bacteria	Firmicutes	Bacillales	Bacilli	Staphylococcaceae	Staphylococcus	Staphylococcus_lugdunensis
Paraglaciecola_psychrophila_18534	Bacteria	Proteobacteria	Alteromonadales	Gammaproteobacteria	Alteromonadaceae	Paraglaciecola	Paraglaciecola_psychrophila
Sphingobium_chlorophenolicum_25750	Bacteria	Proteobacteria	Sphingomonadales	Alphaproteobacteria	Sphingomonadaceae	Sphingobium	Sphingobium_chlorophenolicum
Ehrlichia_canis_5714	Bacteria	Proteobacteria	Rickettsiales	Alphaproteobacteria	Anaplasmataceae	Ehrlichia	Ehrlichia_canis
Candidatus_Solibacter_usitatus_4601	Bacteria	Acidobacteria	Solibacterales	Solibacteres	Solibacteraceae	Candidatus_Solibacter	Candidatus_Solibacter_usitatus
Arthrobacter_aurescens_1577	Bacteria	Actinobacteria	Micrococcales	Actinobacteria	Micrococcaceae	Paenarthrobacter	Paenarthrobacter_aurescens
Pediococcus_claussenii_19086	Bacteria	Firmicutes	Lactobacillales	Bacilli	Lactobacillaceae	Pediococcus	Pediococcus_claussenii
Advenella_mimigardefordensis_1253	Bacteria	Proteobacteria	Burkholderiales	Betaproteobacteria	Alcaligenaceae	Advenella	Advenella_mimigardefordensis
Burkholderia_phenoliruptrix_3797	Bacteria	Proteobacteria	Burkholderiales	Betaproteobacteria	Burkholderiaceae	Paraburkholderia	Paraburkholderia_phenoliruptrix
Helicobacter_bizzozeronii_10281	Bacteria	Proteobacteria	Campylobacterales	Epsilonproteobacteria	Helicobacteraceae	Helicobacter	Helicobacter_bizzozeronii
Pyrobaculum_sp_20698	Archaea	Crenarchaeota	Thermoproteales	Thermoprotei	Thermoproteaceae	Pyrobaculum
Gemmatirosa_kalamazoonesis_9890	Bacteria	Gemmatimonadetes	Gemmatimonadales	Gemmatimonadetes	Gemmatimonadaceae	Gemmatirosa
Desulfovibrio_sp_5624	Bacteria	Proteobacteria	Desulfovibrionales	Deltaproteobacteria	Desulfovibrionaceae	Desulfovibrio
Aeromonas_veronii_1300	Bacteria	Proteobacteria	Aeromonadales	Gammaproteobacteria	Aeromonadaceae	Aeromonas	Aeromonas_veronii
Chitinophaga_pinensis_4707	Bacteria	Bacteroidetes	Chitinophagales	Chitinophagia	Chitinophagaceae	Chitinophaga	Chitinophaga_pinensis
Pseudomonas_moraviensis_20379	Bacteria	Proteobacteria	Pseudomonadales	Gammaproteobacteria	Pseudomonadaceae	Pseudomonas	Pseudomonas_moraviensis
Candidatus_Methanomethylophilus_alvus_4527	Archaea	Euryarchaeota	Methanomassiliicoccales	Thermoplasmata	Methanomassiliicoccaceae	Candidatus_Methanomethylophilus	Candidatus_Methanomethylophilus_alvus
Corynebacterium_genitalium_5331	Bacteria	Actinobacteria	Corynebacteriales	Actinobacteria	Corynebacteriaceae	Corynebacterium	Corynebacterium_genitalium
Dehalococcoides_sp_5538	Bacteria	Chloroflexi	Dehalococcoidales	Dehalococcoidia	Dehalococcoidaceae	Dehalococcoides
Pyrobaculum_arsenaticum_20693	Archaea	Crenarchaeota	Thermoproteales	Thermoprotei	Thermoproteaceae	Pyrobaculum	Pyrobaculum_arsenaticum
Klebsiella_michiganensis_10761	Bacteria	Proteobacteria	Enterobacterales	Gammaproteobacteria	Enterobacteriaceae	Klebsiella
Streptomyces_roseochromogenes_37241	Bacteria	Actinobacteria	Streptomycetales	Actinobacteria	Streptomycetaceae	Streptomyces	Streptomyces_roseochromogenus
Candidatus_Nitrosopelagicus_brevis_4543	Archaea	Thaumarchaeota				Candidatus_Nitrosopelagicus
Aggregatibacter_aphrophilus_1336	Bacteria	Proteobacteria	Pasteurellales	Gammaproteobacteria	Pasteurellaceae	Aggregatibacter	Aggregatibacter_aphrophilus
Methanococcus_aeolicus_12858	Archaea	Euryarchaeota	Methanococcales	Methanococci	Methanococcaceae	Methanococcus	Methanococcus_aeolicus
Colwellia_psychrerythraea_5243	Bacteria	Proteobacteria	Alteromonadales	Gammaproteobacteria	Colwelliaceae	Colwellia	Colwellia_psychrerythraea
Bartonella_henselae_2521	Bacteria	Proteobacteria	Rhizobiales	Alphaproteobacteria	Bartonellaceae	Bartonella	Bartonella_henselae
Borrelia_duttonii_3227	Bacteria	Spirochaetes	Spirochaetales	Spirochaetia	Borreliaceae	Borrelia	Borrelia_duttonii
Methylovorus_sp_13041	Bacteria	Proteobacteria	Methylophilales	Betaproteobacteria	Methylophilaceae	Methylovorus
Thermococcus_eurythermalis_37562	Archaea	Euryarchaeota	Thermococcales	Thermococci	Thermococcaceae	Thermococcus
Parachlamydia_acanthamoebae_18515	Bacteria	Chlamydiae	Chlamydiales	Chlamydiia	Parachlamydiaceae	Parachlamydia	Parachlamydia_acanthamoebae
Methanosaeta_harundinacea_12882	Archaea	Euryarchaeota	Methanosarcinales	Methanomicrobia	Methanosaetaceae	Methanosaeta	Methanosaeta_harundinacea
Rhodopseudomonas_palustris_20902	Bacteria	Proteobacteria	Rhizobiales	Alphaproteobacteria	Bradyrhizobiaceae	Rhodopseudomonas	Rhodopseudomonas_palustris
Mycobacterium_yongonense_17290	Bacteria	Actinobacteria	Corynebacteriales	Actinobacteria	Mycobacteriaceae	Mycobacterium	Mycobacterium_yongonense
Campylobacter_insulaenigrae_4297	Bacteria	Proteobacteria	Campylobacterales	Epsilonproteobacteria	Campylobacteraceae	Campylobacter	Campylobacter_insulaenigrae
Bartonella_grahamii_2513	Bacteria	Proteobacteria	Rhizobiales	Alphaproteobacteria	Bartonellaceae	Bartonella	Bartonella_grahamii
Corynebacterium_urealyticum_5436	Bacteria	Actinobacteria	Corynebacteriales	Actinobacteria	Corynebacteriaceae	Corynebacterium	Corynebacterium_urealyticum
Sphaerochaeta_globosa_25735	Bacteria	Spirochaetes	Spirochaetales	Spirochaetia	Spirochaetaceae	Sphaerochaeta	Sphaerochaeta_globosa
Actinobacteria_bacterium_1195	Bacteria	Actinobacteria		Actinobacteria
Jannaschia_sp_10725	Bacteria	Proteobacteria	Rhodobacterales	Alphaproteobacteria	Rhodobacteraceae	Jannaschia
Methanocaldococcus_infernus_12846	Archaea	Euryarchaeota	Methanococcales	Methanococci	Methanocaldococcaceae	Methanocaldococcus	Methanocaldococcus_infernus
Nostoc_punctiforme_18186	Bacteria	Cyanobacteria	Nostocales		Nostocaceae	Nostoc	Nostoc_punctiforme
Moorella_thermoacetica_13384	Bacteria	Firmicutes	Thermoanaerobacterales	Clostridia	Thermoanaerobacteraceae	Moorella	Moorella_thermoacetica
Pyrococcus_yayanosii_20705	Archaea	Euryarchaeota	Thermococcales	Thermococci	Thermococcaceae	Pyrococcus	Pyrococcus_yayanosii
Bartonella_quintana_2537	Bacteria	Proteobacteria	Rhizobiales	Alphaproteobacteria	Bartonellaceae	Bartonella	Bartonella_quintana
Actinobacillus_equuli_1168	Bacteria	Proteobacteria	Pasteurellales	Gammaproteobacteria	Pasteurellaceae	Actinobacillus	Actinobacillus_equuli
Nitratifractor_salsuginis_18124	Bacteria	Proteobacteria	Campylobacterales	Epsilonproteobacteria		Nitratifractor	Nitratifractor_salsuginis
Vibrio_anguillarum_37813	Bacteria	Proteobacteria	Vibrionales	Gammaproteobacteria	Vibrionaceae	Vibrio	Vibrio_anguillarum
Lactobacillus_gasseri_11640	Bacteria	Firmicutes	Lactobacillales	Bacilli	Lactobacillaceae	Lactobacillus	Lactobacillus_gasseri
Caulobacter_segnis_4669	Bacteria	Proteobacteria	Caulobacterales	Alphaproteobacteria	Caulobacteraceae	Caulobacter	Caulobacter_segnis
Geobacillus_kaustophilus_9896	Bacteria	Firmicutes	Bacillales	Bacilli	Bacillaceae	Geobacillus	Geobacillus_kaustophilus
Pelagibacterium_halotolerans_19104	Bacteria	Proteobacteria	Rhizobiales	Alphaproteobacteria	Hyphomicrobiaceae	Pelagibacterium	Pelagibacterium_halotolerans
Bacteroides_fragilis_2346	Bacteria	Bacteroidetes	Bacteroidales	Bacteroidia	Bacteroidaceae	Bacteroides	Bacteroides_fragilis
Synechococcus_elongatus_37417	Bacteria	Cyanobacteria	Synechococcales		Synechococcaceae	Synechococcus	Synechococcus_elongatus
Desulfobacter_postgatei_5577	Bacteria	Proteobacteria	Desulfobacterales	Deltaproteobacteria	Desulfobacteraceae	Desulfobacter	Desulfobacter_postgatei
Fervidicoccus_fontis_9581	Archaea	Crenarchaeota	Fervidicoccales	Thermoprotei	Fervidicoccaceae	Fervidicoccus	Fervidicoccus_fontis
Alteromonas_australica_1421	Bacteria	Proteobacteria	Alteromonadales	Gammaproteobacteria	Alteromonadaceae	Alteromonas
Methylomonas_methanica_13024	Bacteria	Proteobacteria	Methylococcales	Gammaproteobacteria	Methylococcaceae	Methylomonas	Methylomonas_methanica
Candidatus_Babela_massiliensis_4458	Bacteria	Proteobacteria		Deltaproteobacteria		Candidatus_Babela
Clostridium_aceticum_5045	Bacteria	Firmicutes	Clostridiales	Clostridia	Clostridiaceae	Clostridium
Rhodothermus_marinus_20914	Bacteria	Bacteroidetes	Bacteroidetes_Order_II._Incertae_sedis		Rhodothermaceae	Rhodothermus	Rhodothermus_marinus
Mycoplasma_mobile_17385	Bacteria	Tenericutes	Mycoplasmatales	Mollicutes	Mycoplasmataceae	Mycoplasma	Mycoplasma_mobile
Oscillatoria_acuminata_18331	Bacteria	Cyanobacteria	Oscillatoriales		Oscillatoriaceae	Oscillatoria	Oscillatoria_acuminata
Candidatus_Phaeomarinobacter_ectocarpi_4561	Bacteria	Proteobacteria	Rhizobiales	Alphaproteobacteria	Rhodobiaceae	Candidatus_Phaeomarinobacter
Prevotella_denticola_19594	Bacteria	Bacteroidetes	Bacteroidales	Bacteroidia	Prevotellaceae	Prevotella	Prevotella_denticola
Anabaena_variabilis_1464	Bacteria	Cyanobacteria	Nostocales		Nostocaceae	Anabaena	Anabaena_variabilis
Sneathia_amnii_25717	Bacteria	Fusobacteria	Fusobacteriales	Fusobacteriia	Leptotrichiaceae	Sneathia
Natrinema_sp_17443	Archaea	Euryarchaeota	Natrialbales	Halobacteria	Natrialbaceae	Natrinema
Desulfotomaculum_reducens_5605	Bacteria	Firmicutes	Clostridiales	Clostridia	Peptococcaceae	Desulfotomaculum	Desulfotomaculum_reducens
Spiribacter_salinus_25794	Bacteria	Proteobacteria	Chromatiales	Gammaproteobacteria	Ectothiorhodospiraceae	Spiribacter	Spiribacter_salinus
Bacillus_amyloliquefaciens_1680	Bacteria	Firmicutes	Bacillales	Bacilli	Bacillaceae	Bacillus	Bacillus_velezensis
Siansivirga_zeaxanthinifaciens_25681	Bacteria	Bacteroidetes	Flavobacteriales	Flavobacteriia	Flavobacteriaceae	Siansivirga	Siansivirga_zeaxanthinifaciens
Asticcacaulis_excentricus_1609	Bacteria	Proteobacteria	Caulobacterales	Alphaproteobacteria	Caulobacteraceae	Asticcacaulis	Asticcacaulis_excentricus
Edwardsiella_sp_5700	Bacteria	Proteobacteria	Enterobacterales	Gammaproteobacteria	Hafniaceae	Edwardsiella
Psychroflexus_torquis_20684	Bacteria	Bacteroidetes	Flavobacteriales	Flavobacteriia	Flavobacteriaceae	Psychroflexus	Psychroflexus_torquis
Streptomyces_avermitilis_37173	Bacteria	Actinobacteria	Streptomycetales	Actinobacteria	Streptomycetaceae	Streptomyces	Streptomyces_avermitilis
Aeromicrobium_marinum_1257	Bacteria	Actinobacteria	Propionibacteriales	Actinobacteria	Nocardioidaceae	Aeromicrobium	Aeromicrobium_marinum
Wolinella_succinogenes_38593	Bacteria	Proteobacteria	Campylobacterales	Epsilonproteobacteria	Helicobacteraceae	Wolinella	Wolinella_succinogenes
Thermococcus_paralvinellae_37568	Archaea	Euryarchaeota	Thermococcales	Thermococci	Thermococcaceae	Thermococcus
Campylobacter_iguaniorum_4296	Bacteria	Proteobacteria	Campylobacterales	Epsilonproteobacteria	Campylobacteraceae	Campylobacter
Microcystis_aeruginosa_13082	Bacteria	Cyanobacteria	Chroococcales		Microcystaceae	Microcystis	Microcystis_aeruginosa
Novosphingobium_pentaromativorans_18195	Bacteria	Proteobacteria	Sphingomonadales	Alphaproteobacteria	Sphingomonadaceae	Novosphingobium	Novosphingobium_pentaromativorans
Vibrio_furnissii_38207	Bacteria	Proteobacteria	Vibrionales	Gammaproteobacteria	Vibrionaceae	Vibrio	Vibrio_furnissii
Thermobaculum_terrenum_37555	Bacteria					Thermobaculum	Thermobaculum_terrenum
Photorhabdus_temperata_19459	Bacteria	Proteobacteria	Enterobacterales	Gammaproteobacteria	Morganellaceae	Photorhabdus	Photorhabdus_temperata
Mucilaginibacter_paludis_13417	Bacteria	Bacteroidetes	Sphingobacteriales	Sphingobacteriia	Sphingobacteriaceae	Mucilaginibacter	Mucilaginibacter_paludis
Thermoanaerobacter_kivui_37538	Bacteria	Firmicutes	Thermoanaerobacterales	Clostridia	Thermoanaerobacteraceae	Thermoanaerobacter
Frateuria_aurantia_9757	Bacteria	Proteobacteria	Xanthomonadales	Gammaproteobacteria	Rhodanobacteraceae	Frateuria	Frateuria_aurantia
Mycobacterium_vanbaalenii_17285	Bacteria	Actinobacteria	Corynebacteriales	Actinobacteria	Mycobacteriaceae	Mycobacterium	Mycobacterium_vanbaalenii
Deinococcus_deserti_5540	Bacteria	Deinococcus-Thermus	Deinococcales	Deinococci	Deinococcaceae	Deinococcus	Deinococcus_deserti
Francisella_philomiragia_9674	Bacteria	Proteobacteria	Thiotrichales	Gammaproteobacteria	Francisellaceae	Francisella
Azotobacter_chroococcum_1641	Bacteria	Proteobacteria	Pseudomonadales	Gammaproteobacteria	Pseudomonadaceae	Azotobacter	Azotobacter_chroococcum
Mycoplasma_capricolum_17319	Bacteria	Tenericutes	Mycoplasmatales	Mollicutes	Mycoplasmataceae	Mycoplasma	Mycoplasma_capricolum
Thioalkalivibrio_sp_37641	Bacteria	Proteobacteria	Chromatiales	Gammaproteobacteria	Ectothiorhodospiraceae	Thioalkalivibrio
Bacillus_toyonensis_2294	Bacteria	Firmicutes	Bacillales	Bacilli	Bacillaceae	Bacillus	Bacillus_toyonensis
Ignavibacterium_album_10705	Bacteria	Ignavibacteriae	Ignavibacteriales	Ignavibacteria	Ignavibacteriaceae	Ignavibacterium	Ignavibacterium_album
Pediococcus_pentosaceus_19090	Bacteria	Firmicutes	Lactobacillales	Bacilli	Lactobacillaceae	Pediococcus	Pediococcus_pentosaceus
Dyella_japonica_5687	Bacteria	Proteobacteria	Xanthomonadales	Gammaproteobacteria	Rhodanobacteraceae	Dyella	Dyella_japonica
Chloroherpeton_thalassium_4932	Bacteria	Chlorobi	Chlorobiales	Chlorobia	Chlorobiaceae	Chloroherpeton	Chloroherpeton_thalassium
Arcobacter_sp_1563	Bacteria	Proteobacteria	Campylobacterales	Epsilonproteobacteria	Campylobacteraceae	Arcobacter
Anaplasma_phagocytophilum_1510	Bacteria	Proteobacteria	Rickettsiales	Alphaproteobacteria	Anaplasmataceae	Anaplasma	Anaplasma_phagocytophilum
Odoribacter_splanchnicus_18234	Bacteria	Bacteroidetes	Bacteroidales	Bacteroidia	Odoribacteraceae	Odoribacter	Odoribacter_splanchnicus
Siccibacter_turicensis_25683	Bacteria	Proteobacteria	Enterobacterales	Gammaproteobacteria	Enterobacteriaceae	Cronobacter	Cronobacter_turicensis
Campylobacter_subantarcticus_4433	Bacteria	Proteobacteria	Campylobacterales	Epsilonproteobacteria	Campylobacteraceae	Campylobacter	Campylobacter_subantarcticus
Pectobacterium_carotovorum_19071	Bacteria	Proteobacteria	Enterobacterales	Gammaproteobacteria	Pectobacteriaceae	Pectobacterium	Pectobacterium_carotovorum
Thermanaerovibrio_acidaminovorans_37527	Bacteria	Synergistetes	Synergistales	Synergistia	Synergistaceae	Thermanaerovibrio	Thermanaerovibrio_acidaminovorans
Bacillus_sp_2155	Bacteria	Firmicutes	Bacillales	Bacilli	Bacillaceae	Bacillus
Methylibium_petroleiphilum_12988	Bacteria	Proteobacteria	Burkholderiales	Betaproteobacteria		Methylibium	Methylibium_petroleiphilum
Zobellia_galactanivorans_39297	Bacteria	Bacteroidetes	Flavobacteriales	Flavobacteriia	Flavobacteriaceae	Zobellia
Staphylococcus_epidermidis_30820	Bacteria	Firmicutes	Bacillales	Bacilli	Staphylococcaceae	Staphylococcus
Elusimicrobium_minutum_5746	Bacteria	Elusimicrobia	Elusimicrobiales	Elusimicrobia	Elusimicrobiaceae	Elusimicrobium	Elusimicrobium_minutum
Sphingomonas_hengshuiensis_25772	Bacteria	Proteobacteria	Sphingomonadales	Alphaproteobacteria	Sphingomonadaceae	Sphingomonas
Thermotoga_naphthophila_37608	Bacteria	Thermotogae	Thermotogales	Thermotogae	Thermotogaceae	Thermotoga	Thermotoga_naphthophila
Conexibacter_woesei_5267	Bacteria	Actinobacteria	Solirubrobacterales	Thermoleophilia	Conexibacteraceae	Conexibacter	Conexibacter_woesei
Flavobacterium_branchiophilum_9612	Bacteria	Bacteroidetes	Flavobacteriales	Flavobacteriia	Flavobacteriaceae	Flavobacterium	Flavobacterium_branchiophilum
Clostridium_carboxidivorans_5139	Bacteria	Firmicutes	Clostridiales	Clostridia	Clostridiaceae	Clostridium	Clostridium_carboxidivorans
Thermotoga_neapolitana_37609	Bacteria	Thermotogae	Thermotogales	Thermotogae	Thermotogaceae	Thermotoga	Thermotoga_neapolitana
Terriglobus_saanensis_37490	Bacteria	Acidobacteria	Acidobacteriales	Acidobacteriia	Acidobacteriaceae	Terriglobus	Terriglobus_saanensis
Archangium_gephyra_1549	Bacteria	Proteobacteria	Myxococcales	Deltaproteobacteria	Cystobacteraceae	Archangium
Rhodococcus_sp_20874	Bacteria	Actinobacteria	Corynebacteriales	Actinobacteria	Nocardiaceae	Rhodococcus
Chlorobium_luteolum_4923	Bacteria	Chlorobi	Chlorobiales	Chlorobia	Chlorobiaceae	Pelodictyon	Pelodictyon_luteolum
Ehrlichia_sp_5729	Bacteria	Proteobacteria	Rickettsiales	Alphaproteobacteria	Anaplasmataceae	Ehrlichia
Corynebacterium_kutscheri_5355	Bacteria	Actinobacteria	Corynebacteriales	Actinobacteria	Corynebacteriaceae	Corynebacterium
Methanosarcina_vacuolata_12974	Archaea	Euryarchaeota	Methanosarcinales	Methanomicrobia	Methanosarcinaceae	Methanosarcina	Methanosarcina_vacuolata
Ferrimonas_balearica_9576	Bacteria	Proteobacteria	Alteromonadales	Gammaproteobacteria	Ferrimonadaceae	Ferrimonas	Ferrimonas_balearica
Leuconostoc_mesenteroides_12205	Bacteria	Firmicutes	Lactobacillales	Bacilli	Leuconostocaceae	Leuconostoc	Leuconostoc_mesenteroides
Polyangium_brachysporum_39431	Bacteria	Proteobacteria	Burkholderiales	Betaproteobacteria
Caldicellulosiruptor_hydrothermalis_4199	Bacteria	Firmicutes	Thermoanaerobacterales	Clostridia	Thermoanaerobacterales_Family_III._Incertae_Sedis	Caldicellulosiruptor	Caldicellulosiruptor_hydrothermalis
Spirochaeta_africana_25796	Bacteria	Spirochaetes	Spirochaetales	Spirochaetia	Spirochaetaceae	Spirochaeta	Spirochaeta_africana
Streptomyces_fulvissimus_37192	Bacteria	Actinobacteria	Streptomycetales	Actinobacteria	Streptomycetaceae	Streptomyces	Streptomyces_fulvissimus
Roseiflexus_sp_21006	Bacteria	Chloroflexi	Chloroflexales	Chloroflexia	Roseiflexaceae	Roseiflexus
Corynebacterium_maris_5358	Bacteria	Actinobacteria	Corynebacteriales	Actinobacteria	Corynebacteriaceae	Corynebacterium	Corynebacterium_maris
Ilumatobacter_coccineus_10708	Bacteria	Actinobacteria	Acidimicrobiales	Acidimicrobiia	Acidimicrobiaceae	Ilumatobacter	Ilumatobacter_coccineus
Planctopirus_limnophila_19468	Bacteria	Planctomycetes	Planctomycetales	Planctomycetia	Planctomycetaceae	Planctopirus	Planctopirus_limnophila
Amycolatopsis_mediterranei_1454	Bacteria	Actinobacteria	Pseudonocardiales	Actinobacteria	Pseudonocardiaceae	Amycolatopsis	Amycolatopsis_mediterranei
Halomicrobium_mukohataei_10207	Archaea	Euryarchaeota	Halobacteriales	Halobacteria	Halobacteriaceae	Halomicrobium	Halomicrobium_mukohataei
Candidatus_Methanoplasma_termitum_4529	Archaea	Euryarchaeota	Methanomassiliicoccales	Thermoplasmata	Methanomassiliicoccaceae	Candidatus_Methanoplasma
Bordetella_avium_2790	Bacteria	Proteobacteria	Burkholderiales	Betaproteobacteria	Alcaligenaceae	Bordetella	Bordetella_avium
Haloterrigena_turkmenica_10259	Archaea	Euryarchaeota	Natrialbales	Halobacteria	Natrialbaceae	Haloterrigena	Haloterrigena_turkmenica
Erwinia_sp_6890	Bacteria	Proteobacteria	Enterobacterales	Gammaproteobacteria	Erwiniaceae	Erwinia
Pseudomonas_cremoricolorata_20314	Bacteria	Proteobacteria	Pseudomonadales	Gammaproteobacteria	Pseudomonadaceae	Pseudomonas
Aeromonas_media_1284	Bacteria	Proteobacteria	Aeromonadales	Gammaproteobacteria	Aeromonadaceae	Aeromonas	Aeromonas_media
Burkholderia_vietnamiensis_4177	Bacteria	Proteobacteria	Burkholderiales	Betaproteobacteria	Burkholderiaceae	Burkholderia	Burkholderia_vietnamiensis
Nocardia_cyriacigeorgica_18163	Bacteria	Actinobacteria	Corynebacteriales	Actinobacteria	Nocardiaceae	Nocardia	Nocardia_cyriacigeorgica
Thiocystis_violascens_37651	Bacteria	Proteobacteria	Chromatiales	Gammaproteobacteria	Chromatiaceae	Thiocystis	Thiocystis_violascens
Nostoc_sp_18188	Bacteria	Cyanobacteria	Nostocales		Nostocaceae	Nostoc
Lactobacillus_casei_11568	Bacteria	Firmicutes	Lactobacillales	Bacilli	Lactobacillaceae	Lactobacillus	Lactobacillus_casei
Shewanella_frigidimarina_25041	Bacteria	Proteobacteria	Alteromonadales	Gammaproteobacteria	Shewanellaceae	Shewanella	Shewanella_frigidimarina
Borrelia_chilensis_3223	Bacteria	Spirochaetes	Spirochaetales	Spirochaetia	Borreliaceae	Borreliella
Desulfococcus_oleovorans_5585	Bacteria	Proteobacteria	Desulfobacterales	Deltaproteobacteria	Desulfobacteraceae	Desulfococcus	Desulfococcus_oleovorans
Burkholderiales_bacterium_4186	Bacteria	Proteobacteria	Burkholderiales	Betaproteobacteria
Acidaminococcus_fermentans_98	Bacteria	Firmicutes	Acidaminococcales	Negativicutes	Acidaminococcaceae	Acidaminococcus	Acidaminococcus_fermentans
Syntrophobotulus_glycolicus_37456	Bacteria	Firmicutes	Clostridiales	Clostridia	Peptococcaceae	Syntrophobotulus	Syntrophobotulus_glycolicus
Chlorobium_phaeovibrioides_4926	Bacteria	Chlorobi	Chlorobiales	Chlorobia	Chlorobiaceae	Chlorobium	Chlorobium_phaeovibrioides
Pleurocapsa_sp_19483	Bacteria	Cyanobacteria	Pleurocapsales		Hyellaceae	Pleurocapsa	Pleurocapsa_minor
Nocardioides_sp_18173	Bacteria	Actinobacteria	Propionibacteriales	Actinobacteria	Nocardioidaceae	Nocardioides
Slackia_heliotrinireducens_25710	Bacteria	Actinobacteria	Eggerthellales	Coriobacteriia	Eggerthellaceae	Slackia	Slackia_heliotrinireducens
Lactobacillus_kefiranofaciens_11702	Bacteria	Firmicutes	Lactobacillales	Bacilli	Lactobacillaceae	Lactobacillus	Lactobacillus_kefiranofaciens
Clostridium_cellulovorans_5141	Bacteria	Firmicutes	Clostridiales	Clostridia	Clostridiaceae	Clostridium	Clostridium_cellulovorans
Nakamurella_multipartita_17428	Bacteria	Actinobacteria	Nakamurellales	Actinobacteria	Nakamurellaceae	Nakamurella	Nakamurella_multipartita
Eubacterium_rectale_9544	Bacteria	Firmicutes	Clostridiales	Clostridia	Lachnospiraceae		[Eubacterium]_rectale
Sideroxydans_lithotrophicus_25684	Bacteria	Proteobacteria	Gallionellales	Betaproteobacteria	Gallionellaceae	Sideroxydans	Sideroxydans_lithotrophicus
Melissococcus_plutonius_12758	Bacteria	Firmicutes	Lactobacillales	Bacilli	Enterococcaceae	Melissococcus	Melissococcus_plutonius
Mycoplasma_crocodyli_17327	Bacteria	Tenericutes	Mycoplasmatales	Mollicutes	Mycoplasmataceae	Mycoplasma	Mycoplasma_crocodyli
Candidatus_Nitrosoarchaeum_limnia_4542	Archaea	Thaumarchaeota	Nitrosopumilales		Nitrosopumilaceae	Candidatus_Nitrosoarchaeum	Candidatus_Nitrosoarchaeum_limnia
Ralstonia_pickettii_20716	Bacteria	Proteobacteria	Burkholderiales	Betaproteobacteria	Burkholderiaceae	Ralstonia	Ralstonia_pickettii
Corynebacterium_variabile_5440	Bacteria	Actinobacteria	Corynebacteriales	Actinobacteria	Corynebacteriaceae	Corynebacterium	Corynebacterium_variabile
Streptosporangium_roseum_37354	Bacteria	Actinobacteria	Streptosporangiales	Actinobacteria	Streptosporangiaceae	Streptosporangium	Streptosporangium_roseum
Methanohalobium_evestigatum_12871	Archaea	Euryarchaeota	Methanosarcinales	Methanomicrobia	Methanosarcinaceae	Methanohalobium	Methanohalobium_evestigatum
Corynebacterium_halotolerans_5349	Bacteria	Actinobacteria	Corynebacteriales	Actinobacteria	Corynebacteriaceae	Corynebacterium	Corynebacterium_halotolerans
Caldicellulosiruptor_lactoaceticus_4202	Bacteria	Firmicutes	Thermoanaerobacterales	Clostridia	Thermoanaerobacterales_Family_III._Incertae_Sedis	Caldicellulosiruptor	Caldicellulosiruptor_lactoaceticus
Alistipes_finegoldii_1404	Bacteria	Bacteroidetes	Bacteroidales	Bacteroidia	Rikenellaceae	Alistipes	Alistipes_finegoldii
Peptoniphilus_sp_19361	Bacteria	Firmicutes	Tissierellales	Tissierellia	Peptoniphilaceae	Peptoniphilus
Haliscomenobacter_hydrossis_10153	Bacteria	Bacteroidetes	Chitinophagales	Chitinophagia	Saprospiraceae	Haliscomenobacter	Haliscomenobacter_hydrossis
Eubacterium_eligens_39407	Bacteria	Firmicutes	Clostridiales	Clostridia	Eubacteriaceae	Eubacterium	[Eubacterium]_eligens
Rufibacter_sp_21048	Bacteria	Bacteroidetes	Cytophagales	Cytophagia	Hymenobacteraceae	Rufibacter
Alkaliphilus_oremlandii_1413	Bacteria	Firmicutes	Clostridiales	Clostridia	Clostridiaceae	Alkaliphilus	Alkaliphilus_oremlandii
Lysinibacillus_varians_12624	Bacteria	Firmicutes	Bacillales	Bacilli	Bacillaceae	Lysinibacillus
Methanothermococcus_okinawensis_12981	Archaea	Euryarchaeota	Methanococcales	Methanococci	Methanococcaceae	Methanothermococcus	Methanothermococcus_okinawensis
Sulfurospirillum_barnesii_37400	Bacteria	Proteobacteria	Campylobacterales	Epsilonproteobacteria	Campylobacteraceae	Sulfurospirillum	Sulfurospirillum_barnesii
Brevundimonas_subvibrioides_3339	Bacteria	Proteobacteria	Caulobacterales	Alphaproteobacteria	Caulobacteraceae	Brevundimonas	Brevundimonas_subvibrioides
Shigella_dysenteriae_25076	Bacteria	Proteobacteria	Enterobacterales	Gammaproteobacteria	Enterobacteriaceae	Shigella	Shigella_dysenteriae
Cellulomonas_gilvus_4685	Bacteria	Actinobacteria	Micrococcales	Actinobacteria	Cellulomonadaceae	Cellulomonas	Cellulomonas_gilvus
Streptococcus_oligofermentans_31920	Bacteria	Firmicutes	Lactobacillales	Bacilli	Streptococcaceae	Streptococcus	Streptococcus_cristatus
Marinithermus_hydrothermalis_12682	Bacteria	Deinococcus-Thermus	Thermales	Deinococci	Thermaceae	Marinithermus	Marinithermus_hydrothermalis
Leuconostoc_gelidum_12196	Bacteria	Firmicutes	Lactobacillales	Bacilli	Leuconostocaceae	Leuconostoc	Leuconostoc_gelidum
Thiolapillus_brandeum_37654	Bacteria	Proteobacteria		Gammaproteobacteria		Thiolapillus
Paenibacillus_beijingensis_18348	Bacteria	Firmicutes	Bacillales	Bacilli	Paenibacillaceae	Paenibacillus
Thermoanaerobacterium_thermosaccharolyticum_37551	Bacteria	Firmicutes	Thermoanaerobacterales	Clostridia	Thermoanaerobacterales_Family_III._Incertae_Sedis	Thermoanaerobacterium	Thermoanaerobacterium_thermosaccharolyticum
Pelosinus_sp_19113	Bacteria	Firmicutes	Selenomonadales	Negativicutes	Sporomusaceae	Pelosinus
Deinococcus_maricopensis_5543	Bacteria	Deinococcus-Thermus	Deinococcales	Deinococci	Deinococcaceae	Deinococcus	Deinococcus_maricopensis
Jonesia_denitrificans_10741	Bacteria	Actinobacteria	Micrococcales	Actinobacteria	Jonesiaceae	Jonesia	Jonesia_denitrificans
Formosa_agariphila_9659	Bacteria	Bacteroidetes	Flavobacteriales	Flavobacteriia	Flavobacteriaceae	Formosa	Formosa_agariphila
Bacillus_clausii_1992	Bacteria	Firmicutes	Bacillales	Bacilli	Bacillaceae	Bacillus	Bacillus_clausii
Pluralibacter_gergoviae_19484	Bacteria	Proteobacteria	Enterobacterales	Gammaproteobacteria	Enterobacteriaceae	Pluralibacter
Pyrococcus_horikoshii_20702	Archaea	Euryarchaeota	Thermococcales	Thermococci	Thermococcaceae	Pyrococcus	Pyrococcus_horikoshii
Pandoraea_pnomenusa_18434	Bacteria	Proteobacteria	Burkholderiales	Betaproteobacteria	Burkholderiaceae	Pandoraea
Helicobacter_mustelae_10302	Bacteria	Proteobacteria	Campylobacterales	Epsilonproteobacteria	Helicobacteraceae	Helicobacter	Helicobacter_mustelae
Granulicella_mallensis_10018	Bacteria	Acidobacteria	Acidobacteriales	Acidobacteriia	Acidobacteriaceae	Granulicella	Granulicella_mallensis
Salinarchaeum_sp_21098	Archaea	Euryarchaeota	Natrialbales	Halobacteria	Natrialbaceae	Salinarchaeum
Pseudoxanthomonas_suwonensis_20671	Bacteria	Proteobacteria	Xanthomonadales	Gammaproteobacteria	Xanthomonadaceae	Pseudoxanthomonas
Candidatus_Nitrospira_defluvii_4551	Bacteria	Nitrospirae	Nitrospirales	Nitrospira	Nitrospiraceae	Nitrospira
Pseudanabaena_sp_19869	Bacteria	Cyanobacteria	Synechococcales		Pseudanabaenaceae	Pseudanabaena
Onion_yellows_18305	Bacteria	Tenericutes	Acholeplasmatales	Mollicutes	Acholeplasmataceae	Candidatus_Phytoplasma	Onion_yellows_phytoplasma
Roseburia_hominis_20997	Bacteria	Firmicutes	Clostridiales	Clostridia	Lachnospiraceae	Roseburia	Roseburia_hominis
Thermosipho_melanesiensis_37598	Bacteria	Thermotogae	Thermotogales	Thermotogae	Fervidobacteriaceae	Thermosipho	Thermosipho_melanesiensis
Natronomonas_moolapensis_17451	Archaea	Euryarchaeota	Halobacteriales	Halobacteria	Halobacteriaceae	Natronomonas	Natronomonas_moolapensis
Saccharomonospora_viridis_21087	Bacteria	Actinobacteria	Pseudonocardiales	Actinobacteria	Pseudonocardiaceae	Saccharomonospora	Saccharomonospora_viridis
Escherichia_fergusonii_9519	Bacteria	Proteobacteria	Enterobacterales	Gammaproteobacteria	Enterobacteriaceae	Escherichia	Escherichia_fergusonii
Natrinema_pellirubrum_17441	Archaea	Euryarchaeota	Natrialbales	Halobacteria	Natrialbaceae	Natrinema	Natrinema_pellirubrum
Candidatus_Desulforudis_audaxviator_4481	Bacteria	Firmicutes	Clostridiales	Clostridia	Peptococcaceae	Candidatus_Desulforudis	Candidatus_Desulforudis_audaxviator
Thermanaerovibrio_velox_37528	Bacteria	Synergistetes	Synergistales	Synergistia	Synergistaceae	Thermanaerovibrio	Thermanaerovibrio_velox
Mycoplasma_mycoides_17394	Bacteria	Tenericutes	Mycoplasmatales	Mollicutes	Mycoplasmataceae	Mycoplasma	Mycoplasma_mycoides
Treponema_primitia_37716	Bacteria	Spirochaetes	Spirochaetales	Spirochaetia	Spirochaetaceae	Treponema	Treponema_primitia
Saccharomonospora_glauca_21084	Bacteria	Actinobacteria	Pseudonocardiales	Actinobacteria	Pseudonocardiaceae	Saccharomonospora	Saccharomonospora_glauca
Beijerinckia_indica_2565	Bacteria	Proteobacteria	Rhizobiales	Alphaproteobacteria	Beijerinckiaceae	Beijerinckia	Beijerinckia_indica
Bradyrhizobiaceae_bacterium_3286	Bacteria	Proteobacteria	Rhizobiales	Alphaproteobacteria	Bradyrhizobiaceae
Leptolyngbya_sp_11994	Bacteria	Cyanobacteria	Synechococcales		Leptolyngbyaceae	Leptolyngbya
Caulobacter_crescentus_4667	Bacteria	Proteobacteria	Caulobacterales	Alphaproteobacteria	Caulobacteraceae	Caulobacter	Caulobacter_vibrioides
Citrobacter_freundii_4994	Bacteria	Proteobacteria	Enterobacterales	Gammaproteobacteria	Enterobacteriaceae	Citrobacter	Citrobacter_freundii
Borrelia_bissettii_3206	Bacteria	Spirochaetes	Spirochaetales	Spirochaetia	Borreliaceae	Borreliella	Borreliella_bissettii
Rickettsia_japonica_20941	Bacteria	Proteobacteria	Rickettsiales	Alphaproteobacteria	Rickettsiaceae	Rickettsia	Rickettsia_japonica
Mycoplasma_canis_17310	Bacteria	Tenericutes	Mycoplasmatales	Mollicutes	Mycoplasmataceae	Mycoplasma
Rickettsia_heilongjiangensis_20939	Bacteria	Proteobacteria	Rickettsiales	Alphaproteobacteria	Rickettsiaceae	Rickettsia	Rickettsia_heilongjiangensis
Methanomethylovorans_hollandica_12876	Archaea	Euryarchaeota	Methanosarcinales	Methanomicrobia	Methanosarcinaceae	Methanomethylovorans	Methanomethylovorans_hollandica
Bacillus_infantis_2013	Bacteria	Firmicutes	Bacillales	Bacilli	Bacillaceae	Bacillus	Bacillus_infantis
Cytophaga_hutchinsonii_5516	Bacteria	Bacteroidetes	Cytophagales	Cytophagia	Cytophagaceae	Cytophaga	Cytophaga_hutchinsonii
Orientia_tsutsugamushi_18319	Bacteria	Proteobacteria	Rickettsiales	Alphaproteobacteria	Rickettsiaceae	Orientia	Orientia_tsutsugamushi
Streptococcus_oralis_31933	Bacteria	Firmicutes	Lactobacillales	Bacilli	Streptococcaceae	Streptococcus	Streptococcus_oralis
Alkalilimnicola_ehrlichii_1411	Bacteria	Proteobacteria	Chromatiales	Gammaproteobacteria	Ectothiorhodospiraceae	Alkalilimnicola	Alkalilimnicola_ehrlichii
Caldicellulosiruptor_kronotskyensis_4201	Bacteria	Firmicutes	Thermoanaerobacterales	Clostridia	Thermoanaerobacterales_Family_III._Incertae_Sedis	Caldicellulosiruptor	Caldicellulosiruptor_kronotskyensis
Flavobacterium_johnsoniae_9623	Bacteria	Bacteroidetes	Flavobacteriales	Flavobacteriia	Flavobacteriaceae	Flavobacterium	Flavobacterium_johnsoniae
Halorhabdus_utahensis_10233	Archaea	Euryarchaeota	Halobacteriales	Halobacteria	Halobacteriaceae	Halorhabdus	Halorhabdus_utahensis
Saccharomonospora_azurea_21081	Bacteria	Actinobacteria	Pseudonocardiales	Actinobacteria	Pseudonocardiaceae	Saccharomonospora	Saccharomonospora_azurea
Chlorobium_phaeobacteroides_4925	Bacteria	Chlorobi	Chlorobiales	Chlorobia	Chlorobiaceae	Chlorobium	Chlorobium_phaeobacteroides
Ferroglobus_placidus_9578	Archaea	Euryarchaeota	Archaeoglobales	Archaeoglobi	Archaeoglobaceae	Ferroglobus	Ferroglobus_placidus
Marinobacter_salarius_12695	Bacteria	Proteobacteria	Alteromonadales	Gammaproteobacteria	Alteromonadaceae	Marinobacter
Kytococcus_sedentarius_11480	Bacteria	Actinobacteria	Micrococcales	Actinobacteria	Dermacoccaceae	Kytococcus	Kytococcus_sedentarius
Pandoraea_faecigallinarum_18431	Bacteria	Proteobacteria	Burkholderiales	Betaproteobacteria	Burkholderiaceae	Pandoraea
Chlamydophila_pneumoniae_4914	Bacteria	Chlamydiae	Chlamydiales	Chlamydiia	Chlamydiaceae	Chlamydia	Chlamydia_pneumoniae
Streptococcus_infantarius_31783	Bacteria	Firmicutes	Lactobacillales	Bacilli	Streptococcaceae	Streptococcus	Streptococcus_infantarius
Chthonomonas_calidirosea_4971	Bacteria	Armatimonadetes	Chthonomonadales	Chthonomonadetes	Chthonomonadaceae	Chthonomonas	Chthonomonas_calidirosea
Bacteroides_helcogenes_2419	Bacteria	Bacteroidetes	Bacteroidales	Bacteroidia	Bacteroidaceae	Bacteroides	Bacteroides_helcogenes
Haemophilus_ducreyi_10027	Bacteria	Proteobacteria	Pasteurellales	Gammaproteobacteria	Pasteurellaceae	Haemophilus	[Haemophilus]_ducreyi
Propionibacterium_acidipropionici_19690	Bacteria	Actinobacteria	Propionibacteriales	Actinobacteria	Propionibacteriaceae	Acidipropionibacterium	Acidipropionibacterium_acidipropionici
Tistrella_mobilis_37668	Bacteria	Proteobacteria	Rhodospirillales	Alphaproteobacteria	Rhodospirillaceae	Tistrella	Tistrella_mobilis
Turneriella_parva_37740	Bacteria	Spirochaetes		Spirochaetia	Leptospiraceae	Turneriella	Turneriella_parva
Kribbella_flavida_11475	Bacteria	Actinobacteria	Propionibacteriales	Actinobacteria	Nocardioidaceae	Kribbella	Kribbella_flavida
Pseudogulbenkiania_sp_19927	Bacteria	Proteobacteria	Neisseriales	Betaproteobacteria	Chromobacteriaceae	Pseudogulbenkiania
Deinococcus_proteolyticus_5546	Bacteria	Deinococcus-Thermus	Deinococcales	Deinococci	Deinococcaceae	Deinococcus	Deinococcus_proteolyticus
Geobacter_sp_9937	Bacteria	Proteobacteria	Desulfuromonadales	Deltaproteobacteria	Geobacteraceae	Geobacter
Brucella_canis_3509	Bacteria	Proteobacteria	Rhizobiales	Alphaproteobacteria	Brucellaceae	Brucella	Brucella_canis
Paenibacillus_stellifer_18418	Bacteria	Firmicutes	Bacillales	Bacilli	Paenibacillaceae	Paenibacillus
Cellulophaga_lytica_4691	Bacteria	Bacteroidetes	Flavobacteriales	Flavobacteriia	Flavobacteriaceae	Cellulophaga
Phycisphaera_mikurensis_19460	Bacteria	Planctomycetes	Phycisphaerales	Phycisphaerae	Phycisphaeraceae	Phycisphaera	Phycisphaera_mikurensis
Jonquetella_anthropi_10742	Bacteria	Synergistetes	Synergistales	Synergistia	Synergistaceae	Jonquetella	Jonquetella_anthropi
Thioflavicoccus_mobilis_37652	Bacteria	Proteobacteria	Chromatiales	Gammaproteobacteria	Chromatiaceae	Thioflavicoccus	Thioflavicoccus_mobilis
Pantoea_ananatis_18464	Bacteria	Proteobacteria	Enterobacterales	Gammaproteobacteria	Erwiniaceae	Pantoea	Pantoea_ananatis
Cycloclasticus_zancles_5511	Bacteria	Proteobacteria	Thiotrichales	Gammaproteobacteria	Piscirickettsiaceae	Cycloclasticus	Cycloclasticus_zancles
Shewanella_halifaxensis_25042	Bacteria	Proteobacteria	Alteromonadales	Gammaproteobacteria	Shewanellaceae	Shewanella	Shewanella_halifaxensis
Chloroflexus_aggregans_4929	Bacteria	Chloroflexi	Chloroflexales	Chloroflexia	Chloroflexaceae	Chloroflexus	Chloroflexus_aggregans
Bifidobacterium_bifidum_2641	Bacteria	Actinobacteria	Bifidobacteriales	Actinobacteria	Bifidobacteriaceae	Bifidobacterium	Bifidobacterium_bifidum
Nitrosomonas_eutropha_18147	Bacteria	Proteobacteria	Nitrosomonadales	Betaproteobacteria	Nitrosomonadaceae	Nitrosomonas	Nitrosomonas_eutropha
Aster_yellows_1606	Bacteria	Tenericutes	Acholeplasmatales	Mollicutes	Acholeplasmataceae	Candidatus_Phytoplasma	Aster_yellows_witches'-broom_phytoplasma
Haloferax_mediterranei_10189	Archaea	Euryarchaeota	Haloferacales	Halobacteria	Haloferacaceae	Haloferax	Haloferax_mediterranei
Bacillus_cellulosilyticus_1795	Bacteria	Firmicutes	Bacillales	Bacilli	Bacillaceae	Bacillus	Bacillus_cellulosilyticus
Saccharomonospora_cyanea_21083	Bacteria	Actinobacteria	Pseudonocardiales	Actinobacteria	Pseudonocardiaceae	Saccharomonospora	Saccharomonospora_cyanea
Enterobacteriaceae_bacterium_6187	Bacteria	Proteobacteria	Enterobacterales	Gammaproteobacteria	Enterobacteriaceae
Scardovia_inopinata_24934	Bacteria	Actinobacteria	Bifidobacteriales	Actinobacteria	Bifidobacteriaceae	Scardovia	Scardovia_inopinata
Thermosynechococcus_elongatus_37600	Bacteria	Cyanobacteria	Synechococcales		Synechococcaceae	Thermosynechococcus	Thermosynechococcus_elongatus
Thermogladius_cellulolyticus_37583	Archaea	Crenarchaeota	Desulfurococcales	Thermoprotei	Desulfurococcaceae	Thermogladius	Thermogladius_cellulolyticus
Desulfobacula_toluolica_5579	Bacteria	Proteobacteria	Desulfobacterales	Deltaproteobacteria	Desulfobacteraceae	Desulfobacula	Desulfobacula_toluolica
Desulfosporosinus_meridiei_5592	Bacteria	Firmicutes	Clostridiales	Clostridia	Peptococcaceae	Desulfosporosinus	Desulfosporosinus_meridiei
Gallionella_capsiferriformans_9843	Bacteria	Proteobacteria	Gallionellales	Betaproteobacteria	Gallionellaceae	Gallionella	Gallionella_capsiferriformans
Mobiluncus_curtisii_13366	Bacteria	Actinobacteria	Actinomycetales	Actinobacteria	Actinomycetaceae	Mobiluncus	Mobiluncus_curtisii
Chamaesiphon_minutus_4703	Bacteria	Cyanobacteria	Synechococcales		Chamaesiphonaceae	Chamaesiphon	Chamaesiphon_minutus
Leptospira_biflexa_11999	Bacteria	Spirochaetes		Spirochaetia	Leptospiraceae	Leptospira	Leptospira_biflexa
Edwardsiella_ictaluri_5696	Bacteria	Proteobacteria	Enterobacterales	Gammaproteobacteria	Hafniaceae	Edwardsiella	Edwardsiella_ictaluri
Sphingopyxis_fribergensis_25789	Bacteria	Proteobacteria	Sphingomonadales	Alphaproteobacteria	Sphingomonadaceae	Sphingopyxis
Acidithiobacillus_ferrivorans_118	Bacteria	Proteobacteria	Acidithiobacillales	Acidithiobacillia	Acidithiobacillaceae	Acidithiobacillus	Acidithiobacillus_ferrivorans
Leptospira_santarosai_12135	Bacteria	Spirochaetes		Spirochaetia	Leptospiraceae	Leptospira	Leptospira_santarosai
Oenococcus_oeni_18282	Bacteria	Firmicutes	Lactobacillales	Bacilli	Leuconostocaceae	Oenococcus	Oenococcus_oeni
Corynebacterium_marinum_5357	Bacteria	Actinobacteria	Corynebacteriales	Actinobacteria	Corynebacteriaceae	Corynebacterium	Corynebacterium_marinum
Coriobacteriaceae_bacterium_5285	Bacteria	Actinobacteria	Coriobacteriales	Coriobacteriia	Coriobacteriaceae
Rhodocyclaceae_bacterium_20885	Bacteria	Proteobacteria	Rhodocyclales	Betaproteobacteria	Rhodocyclaceae
Agrobacterium_tumefaciens_1355	Bacteria	Proteobacteria	Rhizobiales	Alphaproteobacteria	Rhizobiaceae	Agrobacterium
Pantoea_rwandensis_18468	Bacteria	Proteobacteria	Enterobacterales	Gammaproteobacteria	Erwiniaceae	Pantoea
Thermotoga_petrophila_37611	Bacteria	Thermotogae	Thermotogales	Thermotogae	Thermotogaceae	Thermotoga	Thermotoga_petrophila
Borrelia_bavariensis_3205	Bacteria	Spirochaetes	Spirochaetales	Spirochaetia	Borreliaceae	Borreliella	Borreliella_bavariensis
Melioribacter_roseus_12745	Bacteria	Ignavibacteriae	Ignavibacteriales	Ignavibacteria	Melioribacteraceae	Melioribacter	Melioribacter_roseus
Methanocella_paludicola_12854	Archaea	Euryarchaeota	Methanocellales	Methanomicrobia	Methanocellaceae	Methanocella	Methanocella_paludicola
Corynebacterium_uterequi_5439	Bacteria	Actinobacteria	Corynebacteriales	Actinobacteria	Corynebacteriaceae	Corynebacterium
Rothia_mucilaginosa_21031	Bacteria	Actinobacteria	Micrococcales	Actinobacteria	Micrococcaceae	Rothia	Rothia_mucilaginosa
Spiroplasma_diminutum_25806	Bacteria	Tenericutes	Entomoplasmatales	Mollicutes	Spiroplasmataceae	Spiroplasma	Spiroplasma_diminutum
Campylobacter_curvus_4283	Bacteria	Proteobacteria	Campylobacterales	Epsilonproteobacteria	Campylobacteraceae	Campylobacter	Campylobacter_curvus
Candidatus_Baumannia_cicadellinicola_4459	Bacteria	Proteobacteria		Gammaproteobacteria
Bacillus_lehensis_2017	Bacteria	Firmicutes	Bacillales	Bacilli	Bacillaceae	Bacillus	Bacillus_lehensis
Streptomyces_cyaneogriseus_37186	Bacteria	Actinobacteria	Streptomycetales	Actinobacteria	Streptomycetaceae	Streptomyces	Streptomyces_cyaneogriseus
Streptomyces_vietnamensis_37342	Bacteria	Actinobacteria	Streptomycetales	Actinobacteria	Streptomycetaceae	Streptomyces
Corynebacterium_terpenotabidum_5417	Bacteria	Actinobacteria	Corynebacteriales	Actinobacteria	Corynebacteriaceae	Corynebacterium	Corynebacterium_terpenotabidum
Thermocrinis_ruber_37574	Bacteria	Aquificae	Aquificales	Aquificae	Aquificaceae	Thermocrinis
Streptomyces_davawensis_37187	Bacteria	Actinobacteria	Streptomycetales	Actinobacteria	Streptomycetaceae	Streptomyces	Streptomyces_davawensis
Alcanivorax_sp_1380	Bacteria	Proteobacteria	Oceanospirillales	Gammaproteobacteria	Alcanivoracaceae	Alcanivorax
Candidatus_Atelocyanobacterium_thalassa_4456	Bacteria	Cyanobacteria	Chroococcales		Aphanothecaceae	Candidatus_Atelocyanobacterium	Candidatus_Atelocyanobacterium_thalassa
Kosmotoga_olearia_11472	Bacteria	Thermotogae	Kosmotogales	Thermotogae	Kosmotogaceae	Kosmotoga	Kosmotoga_olearia
Photobacterium_gaetbulicola_19426	Bacteria	Proteobacteria	Vibrionales	Gammaproteobacteria	Vibrionaceae	Photobacterium	Photobacterium_gaetbulicola
Sulfuritalea_hydrogenivorans_37399	Bacteria	Proteobacteria	Rhodocyclales	Betaproteobacteria	Rhodocyclaceae	Sulfuritalea	Sulfuritalea_hydrogenivorans
Enterobacter_asburiae_5848	Bacteria	Proteobacteria	Enterobacterales	Gammaproteobacteria	Enterobacteriaceae	Enterobacter	Enterobacter_asburiae
Thermodesulfobium_narugense_37578	Bacteria	Firmicutes	Thermoanaerobacterales	Clostridia	Thermodesulfobiaceae	Thermodesulfobium	Thermodesulfobium_narugense
Dehalobacter_sp_5525	Bacteria	Firmicutes	Clostridiales	Clostridia	Peptococcaceae	Dehalobacter
Rickettsiales_bacterium_20982	Bacteria	Proteobacteria	Rickettsiales	Alphaproteobacteria
Methanocaldococcus_sp_12848	Archaea	Euryarchaeota	Methanococcales	Methanococci	Methanocaldococcaceae	Methanocaldococcus
Cellulophaga_baltica_4688	Bacteria	Bacteroidetes	Flavobacteriales	Flavobacteriia	Flavobacteriaceae	Cellulophaga	Cellulophaga_baltica
Halovivax_ruber_10264	Archaea	Euryarchaeota	Natrialbales	Halobacteria	Natrialbaceae	Halovivax	Halovivax_ruber
Parvibaculum_lavamentivorans_18983	Bacteria	Proteobacteria	Rhizobiales	Alphaproteobacteria	Rhodobiaceae	Parvibaculum	Parvibaculum_lavamentivorans
Pseudomonas_putida_20417	Bacteria	Proteobacteria	Pseudomonadales	Gammaproteobacteria	Pseudomonadaceae	Pseudomonas	Pseudomonas_putida
Listeria_marthii_12241	Bacteria	Firmicutes	Bacillales	Bacilli	Listeriaceae	Listeria	Listeria_marthii
Desulfovibrio_hydrothermalis_5616	Bacteria	Proteobacteria	Desulfovibrionales	Deltaproteobacteria	Desulfovibrionaceae	Desulfovibrio	Desulfovibrio_hydrothermalis
Clostridium_sporogenes_5214	Bacteria	Firmicutes	Clostridiales	Clostridia	Clostridiaceae	Clostridium
Mycoplasma_bovis_17303	Bacteria	Tenericutes	Mycoplasmatales	Mollicutes	Mycoplasmataceae	Mycoplasma	Mycoplasma_bovis
Acidovorax_avenae_128	Bacteria	Proteobacteria	Burkholderiales	Betaproteobacteria	Comamonadaceae	Acidovorax	Acidovorax_avenae
Thermoanaerobacter_sp_37543	Bacteria	Firmicutes	Thermoanaerobacterales	Clostridia	Thermoanaerobacteraceae	Thermoanaerobacter
Thermobifida_fusca_37557	Bacteria	Actinobacteria	Streptosporangiales	Actinobacteria	Nocardiopsaceae	Thermobifida	Thermobifida_fusca
Wolbachia_sp_38592	Bacteria	Proteobacteria	Rickettsiales	Alphaproteobacteria	Anaplasmataceae	Wolbachia
Serratia_fonticola_24960	Bacteria	Proteobacteria	Enterobacterales	Gammaproteobacteria	Yersiniaceae	Serratia
Yersinia_ruckeri_39283	Bacteria	Proteobacteria	Enterobacterales	Gammaproteobacteria	Yersiniaceae	Yersinia
Thermovirga_lienii_37622	Bacteria	Synergistetes	Synergistales	Synergistia	Synergistaceae	Thermovirga	Thermovirga_lienii
Methylocella_silvestris_13016	Bacteria	Proteobacteria	Rhizobiales	Alphaproteobacteria	Beijerinckiaceae	Methylocella	Methylocella_silvestris
Collimonas_arenae_5234	Bacteria	Proteobacteria	Burkholderiales	Betaproteobacteria	Oxalobacteraceae	Collimonas
Escherichia_albertii_6917	Bacteria	Proteobacteria	Enterobacterales	Gammaproteobacteria	Enterobacteriaceae	Escherichia	Escherichia_albertii
Janthinobacterium_sp_10731	Bacteria	Proteobacteria	Burkholderiales	Betaproteobacteria	Oxalobacteraceae	Janthinobacterium
Gynuella_sunshinyii_10023	Bacteria	Proteobacteria	Oceanospirillales	Gammaproteobacteria	Saccharospirillaceae	Gynuella	Gynuella_sunshinyii
Xanthobacter_autotrophicus_38594	Bacteria	Proteobacteria	Rhizobiales	Alphaproteobacteria	Xanthobacteraceae	Xanthobacter	Xanthobacter_autotrophicus
Amycolatopsis_japonica_1449	Bacteria	Actinobacteria	Pseudonocardiales	Actinobacteria	Pseudonocardiaceae	Amycolatopsis
Pseudomonas_savastanoi_20444	Bacteria	Proteobacteria	Pseudomonadales	Gammaproteobacteria	Pseudomonadaceae	Pseudomonas	Pseudomonas_savastanoi
Staphylothermus_marinus_30973	Archaea	Crenarchaeota	Desulfurococcales	Thermoprotei	Desulfurococcaceae	Staphylothermus	Staphylothermus_marinus
Methylotenera_mobilis_13037	Bacteria	Proteobacteria	Methylophilales	Betaproteobacteria	Methylophilaceae	Methylotenera	Methylotenera_mobilis
Marivirga_tractuosa_12720	Bacteria	Bacteroidetes	Cytophagales	Cytophagia	Flammeovirgaceae	Marivirga	Marivirga_tractuosa
Micrococcus_luteus_13077	Bacteria	Actinobacteria	Micrococcales	Actinobacteria	Micrococcaceae	Micrococcus	Micrococcus_luteus
Starkeya_novella_30974	Bacteria	Proteobacteria	Rhizobiales	Alphaproteobacteria	Xanthobacteraceae	Starkeya	Starkeya_novella
Pseudomonas_alkylphenolia_20252	Bacteria	Proteobacteria	Pseudomonadales	Gammaproteobacteria	Pseudomonadaceae	Pseudomonas
Corynebacterium_efficiens_5326	Bacteria	Actinobacteria	Corynebacteriales	Actinobacteria	Corynebacteriaceae	Corynebacterium	Corynebacterium_efficiens
Caldivirga_maquilingensis_4212	Archaea	Crenarchaeota	Thermoproteales	Thermoprotei	Thermoproteaceae	Caldivirga	Caldivirga_maquilingensis
Glaciecola_sp_9963	Bacteria	Proteobacteria	Alteromonadales	Gammaproteobacteria	Alteromonadaceae	Glaciecola
Desulfitobacterium_metallireducens_5575	Bacteria	Firmicutes	Clostridiales	Clostridia	Peptococcaceae	Desulfitobacterium	Desulfitobacterium_metallireducens
Shewanella_pealeana_25045	Bacteria	Proteobacteria	Alteromonadales	Gammaproteobacteria	Shewanellaceae	Shewanella	Shewanella_pealeana
Burkholderia_multivorans_3789	Bacteria	Proteobacteria	Burkholderiales	Betaproteobacteria	Burkholderiaceae	Burkholderia	Burkholderia_multivorans
Candidatus_Filomicrobium_marinum_4487	Bacteria	Proteobacteria	Rhizobiales	Alphaproteobacteria	Hyphomicrobiaceae	Filomicrobium
Oleispira_antarctica_18296	Bacteria	Proteobacteria	Oceanospirillales	Gammaproteobacteria	Oceanospirillaceae	Oleispira	Oleispira_antarctica
Geodermatophilus_obscurus_9943	Bacteria	Actinobacteria	Geodermatophilales	Actinobacteria	Geodermatophilaceae	Geodermatophilus	Geodermatophilus_obscurus
Komagataeibacter_xylinus_11466	Bacteria	Proteobacteria	Rhodospirillales	Alphaproteobacteria	Acetobacteraceae	Komagataeibacter	Komagataeibacter_xylinus
Corynebacterium_doosanense_5324	Bacteria	Actinobacteria	Corynebacteriales	Actinobacteria	Corynebacteriaceae	Corynebacterium	Corynebacterium_doosanense
Sulfolobus_solfataricus_37383	Archaea	Crenarchaeota	Sulfolobales	Thermoprotei	Sulfolobaceae	Sulfolobus
Methylomicrobium_alcaliphilum_13022	Bacteria	Proteobacteria	Methylococcales	Gammaproteobacteria	Methylococcaceae	Methylomicrobium	Methylomicrobium_alcaliphilum
Lactobacillus_crispatus_11593	Bacteria	Firmicutes	Lactobacillales	Bacilli	Lactobacillaceae	Lactobacillus	Lactobacillus_crispatus
Methanocaldococcus_jannaschii_12847	Archaea	Euryarchaeota	Methanococcales	Methanococci	Methanocaldococcaceae	Methanocaldococcus	Methanocaldococcus_jannaschii
Sphingopyxis_alaskensis_25788	Bacteria	Proteobacteria	Sphingomonadales	Alphaproteobacteria	Sphingomonadaceae	Sphingopyxis	Sphingopyxis_alaskensis
Fibrobacter_succinogenes_9586	Bacteria	Fibrobacteres	Fibrobacterales	Fibrobacteria	Fibrobacteraceae	Fibrobacter	Fibrobacter_succinogenes
Amycolicicoccus_subflavus_1461	Bacteria	Actinobacteria	Corynebacteriales	Actinobacteria	Mycobacteriaceae	Hoyosella	Hoyosella_subflava
Thermoplasmatales_archaeon_37588	Archaea	Euryarchaeota	Thermoplasmatales	Thermoplasmata
Pseudomonas_knackmussii_20361	Bacteria	Proteobacteria	Pseudomonadales	Gammaproteobacteria	Pseudomonadaceae	Pseudomonas	Pseudomonas_knackmussii
Shewanella_denitrificans_25040	Bacteria	Proteobacteria	Alteromonadales	Gammaproteobacteria	Shewanellaceae	Shewanella	Shewanella_denitrificans
Helicobacter_acinonychis_10268	Bacteria	Proteobacteria	Campylobacterales	Epsilonproteobacteria	Helicobacteraceae	Helicobacter	Helicobacter_acinonychis
Mycobacterium_liflandii_13826	Bacteria	Actinobacteria	Corynebacteriales	Actinobacteria	Mycobacteriaceae	Mycobacterium	Mycobacterium_liflandii
Phaeobacter_gallaeciensis_19395	Bacteria	Proteobacteria	Rhodobacterales	Alphaproteobacteria	Rhodobacteraceae	Phaeobacter	Phaeobacter_gallaeciensis
Thermoanaerobacterium_xylanolyticum_37552	Bacteria	Firmicutes	Thermoanaerobacterales	Clostridia	Thermoanaerobacterales_Family_III._Incertae_Sedis	Thermoanaerobacterium	Thermoanaerobacterium_xylanolyticum
Haloarcula_hispanica_10157	Archaea	Euryarchaeota	Halobacteriales	Halobacteria	Halobacteriaceae	Haloarcula	Haloarcula_hispanica
Pandoraea_vervacti_18442	Bacteria	Proteobacteria	Burkholderiales	Betaproteobacteria	Burkholderiaceae	Pandoraea
Paenibacillus_odorifer_18365	Bacteria	Firmicutes	Bacillales	Bacilli	Paenibacillaceae	Paenibacillus
Desulfomicrobium_baculatum_5587	Bacteria	Proteobacteria	Desulfovibrionales	Deltaproteobacteria	Desulfomicrobiaceae	Desulfomicrobium	Desulfomicrobium_baculatum
Berkelbacteria_bacterium_2576	Bacteria	Candidatus_Berkelbacteria
Halanaeroarchaeum_sulfurireducens_10147	Archaea	Euryarchaeota	Halobacteriales	Halobacteria	Halobacteriaceae	Halanaeroarchaeum
Nitrososphaera_viennensis_18152	Archaea	Thaumarchaeota	Nitrososphaerales	Nitrososphaeria	Nitrososphaeraceae	Nitrososphaera	Nitrososphaera_viennensis
Waddlia_chondrophila_38557	Bacteria	Chlamydiae	Chlamydiales	Chlamydiia	Waddliaceae	Waddlia	Waddlia_chondrophila
Streptomyces_pristinaespiralis_37225	Bacteria	Actinobacteria	Streptomycetales	Actinobacteria	Streptomycetaceae	Streptomyces	Streptomyces_pristinaespiralis
Methylophaga_frappieri_13026	Bacteria	Proteobacteria	Thiotrichales	Gammaproteobacteria	Piscirickettsiaceae	Methylophaga
Bacillus_smithii_2096	Bacteria	Firmicutes	Bacillales	Bacilli	Bacillaceae	Bacillus
Bdellovibrio_bacteriovorus_2556	Bacteria	Proteobacteria	Bdellovibrionales	Deltaproteobacteria	Bdellovibrionaceae	Bdellovibrio
Thioploca_ingrica_37659	Bacteria	Proteobacteria	Thiotrichales	Gammaproteobacteria	Thiotrichaceae	Thioploca
Xanthomonas_sacchari_38821	Bacteria	Proteobacteria	Xanthomonadales	Gammaproteobacteria	Xanthomonadaceae	Xanthomonas
Clostridium_acidurici_39312	Bacteria	Firmicutes	Clostridiales	Clostridia		Gottschalkia	Gottschalkia_acidurici
Pseudomonas_fulva_20357	Bacteria	Proteobacteria	Pseudomonadales	Gammaproteobacteria	Pseudomonadaceae	Pseudomonas	Pseudomonas_fulva
Legionella_fallonii_11945	Bacteria	Proteobacteria	Legionellales	Gammaproteobacteria	Legionellaceae	Legionella	Legionella_fallonii
Pandoraea_pulmonicola_18437	Bacteria	Proteobacteria	Burkholderiales	Betaproteobacteria	Burkholderiaceae	Pandoraea
Mycoplasma_dispar_17329	Bacteria	Tenericutes	Mycoplasmatales	Mollicutes	Mycoplasmataceae	Mycoplasma
Sodalis_glossinidius_25725	Bacteria	Proteobacteria	Enterobacterales	Gammaproteobacteria	Pectobacteriaceae	Sodalis	Sodalis_glossinidius
Thermococcus_onnurineus_37567	Archaea	Euryarchaeota	Thermococcales	Thermococci	Thermococcaceae	Thermococcus	Thermococcus_onnurineus
Helicobacter_cinaedi_10289	Bacteria	Proteobacteria	Campylobacterales	Epsilonproteobacteria	Helicobacteraceae	Helicobacter	Helicobacter_cinaedi
Tolumonas_auensis_37669	Bacteria	Proteobacteria	Aeromonadales	Gammaproteobacteria	Aeromonadaceae	Tolumonas	Tolumonas_auensis
Marinomonas_posidonica_12709	Bacteria	Proteobacteria	Oceanospirillales	Gammaproteobacteria	Oceanospirillaceae	Marinomonas	Marinomonas_posidonica
Olsenella_uli_18303	Bacteria	Actinobacteria	Coriobacteriales	Coriobacteriia	Atopobiaceae	Olsenella	Olsenella_uli
Flexistipes_sinusarabici_9657	Bacteria	Deferribacteres	Deferribacterales	Deferribacteres	Deferribacteraceae	Flexistipes	Flexistipes_sinusarabici
Helicobacter_cetorum_10285	Bacteria	Proteobacteria	Campylobacterales	Epsilonproteobacteria	Helicobacteraceae	Helicobacter	Helicobacter_cetorum
Borrelia_garinii_3232	Bacteria	Spirochaetes	Spirochaetales	Spirochaetia	Borreliaceae	Borreliella	Borreliella_garinii
Clostridium_stercorarium_39397	Bacteria	Firmicutes	Clostridiales	Clostridia	Ruminococcaceae	Ruminiclostridium	[Clostridium]_stercorarium
Nocardiopsis_dassonvillei_18176	Bacteria	Actinobacteria	Streptosporangiales	Actinobacteria	Nocardiopsaceae	Nocardiopsis	Nocardiopsis_dassonvillei
Corynebacterium_humireducens_5350	Bacteria	Actinobacteria	Corynebacteriales	Actinobacteria	Corynebacteriaceae	Corynebacterium	Corynebacterium_humireducens
Rahnella_aquatilis_20707	Bacteria	Proteobacteria	Enterobacterales	Gammaproteobacteria	Yersiniaceae	Rahnella	Rahnella_aquatilis
Weeksella_virosa_38558	Bacteria	Bacteroidetes	Flavobacteriales	Flavobacteriia	Flavobacteriaceae	Weeksella	Weeksella_virosa
Sphaerobacter_thermophilus_25733	Bacteria	Chloroflexi	Sphaerobacterales	Thermomicrobia	Sphaerobacteraceae	Sphaerobacter	Sphaerobacter_thermophilus
Streptococcus_constellatus_31505	Bacteria	Firmicutes	Lactobacillales	Bacilli	Streptococcaceae	Streptococcus	Streptococcus_constellatus
Thermococcus_nautili_37566	Archaea	Euryarchaeota	Thermococcales	Thermococci	Thermococcaceae	Thermococcus
Burkholderia_ubonensis_4175	Bacteria	Proteobacteria	Burkholderiales	Betaproteobacteria	Burkholderiaceae	Burkholderia	Burkholderia_ubonensis
Corynebacterium_argentoratense_5292	Bacteria	Actinobacteria	Corynebacteriales	Actinobacteria	Corynebacteriaceae	Corynebacterium	Corynebacterium_argentoratense
Pyrobaculum_oguniense_20697	Archaea	Crenarchaeota	Thermoproteales	Thermoprotei	Thermoproteaceae	Pyrobaculum	Pyrobaculum_oguniense
Candidatus_Nitrosopumilus_sp_4548	Archaea	Thaumarchaeota	Nitrosopumilales		Nitrosopumilaceae	Nitrosopumilus
Clostridium_novyi_5160	Bacteria	Firmicutes	Clostridiales	Clostridia	Clostridiaceae	Clostridium	Clostridium_novyi
Endomicrobium_proavitum_5748	Bacteria	Elusimicrobia	Endomicrobiales	Endomicrobia	Endomicrobiaceae	Endomicrobium
Lactococcus_piscium_11931	Bacteria	Firmicutes	Lactobacillales	Bacilli	Streptococcaceae	Lactococcus	Lactococcus_piscium
Xanthomonas_albilineans_38595	Bacteria	Proteobacteria	Xanthomonadales	Gammaproteobacteria	Xanthomonadaceae	Xanthomonas	Xanthomonas_albilineans
Thermococcus_cleftensis_37561	Archaea	Euryarchaeota	Thermococcales	Thermococci	Thermococcaceae	Thermococcus
Thermococcus_kodakarensis_37564	Archaea	Euryarchaeota	Thermococcales	Thermococci	Thermococcaceae	Thermococcus	Thermococcus_kodakarensis
Xanthomonas_translucens_38830	Bacteria	Proteobacteria	Xanthomonadales	Gammaproteobacteria	Xanthomonadaceae	Xanthomonas	Xanthomonas_translucens
Desulfobacterium_autotrophicum_5578	Bacteria	Proteobacteria	Desulfobacterales	Deltaproteobacteria	Desulfobacteraceae	Desulfobacterium	Desulfobacterium_autotrophicum
Aerococcus_urinae_1255	Bacteria	Firmicutes	Lactobacillales	Bacilli	Aerococcaceae	Aerococcus	Aerococcus_urinae
Geoglobus_ahangari_9946	Archaea	Euryarchaeota	Archaeoglobales	Archaeoglobi	Archaeoglobaceae	Geoglobus
Methanosaeta_concilii_12881	Archaea	Euryarchaeota	Methanosarcinales	Methanomicrobia	Methanosaetaceae	Methanosaeta	Methanosaeta_concilii
Geobacillus_thermoleovorans_9928	Bacteria	Firmicutes	Bacillales	Bacilli	Bacillaceae	Geobacillus	Geobacillus_thermoleovorans
Halostagnicola_larsenii_10253	Archaea	Euryarchaeota	Natrialbales	Halobacteria	Natrialbaceae	Halostagnicola	Halostagnicola_larsenii
Vulcanisaeta_moutnovskia_38556	Archaea	Crenarchaeota	Thermoproteales	Thermoprotei	Thermoproteaceae	Vulcanisaeta	Vulcanisaeta_moutnovskia
Erwinia_tasmaniensis_6891	Bacteria	Proteobacteria	Enterobacterales	Gammaproteobacteria	Erwiniaceae	Erwinia	Erwinia_tasmaniensis
Erythrobacter_litoralis_6907	Bacteria	Proteobacteria	Sphingomonadales	Alphaproteobacteria	Erythrobacteraceae	Erythrobacter	Erythrobacter_litoralis
Caldicellulosiruptor_owensensis_4204	Bacteria	Firmicutes	Thermoanaerobacterales	Clostridia	Thermoanaerobacterales_Family_III._Incertae_Sedis	Caldicellulosiruptor	Caldicellulosiruptor_owensensis
Desulfurobacterium_thermolithotrophum_5635	Bacteria	Aquificae	Desulfurobacteriales	Aquificae	Desulfurobacteriaceae	Desulfurobacterium	Desulfurobacterium_thermolithotrophum
Lactobacillus_ginsenosidimutans_11653	Bacteria	Firmicutes	Lactobacillales	Bacilli	Lactobacillaceae	Lactobacillus
Solibacillus_silvestris_25728	Bacteria	Firmicutes	Bacillales	Bacilli	Planococcaceae	Solibacillus	Solibacillus_silvestris
Methanosarcina_acetivorans_12885	Archaea	Euryarchaeota	Methanosarcinales	Methanomicrobia	Methanosarcinaceae	Methanosarcina	Methanosarcina_acetivorans
Raoultella_ornithinolytica_20744	Bacteria	Proteobacteria	Enterobacterales	Gammaproteobacteria	Enterobacteriaceae	Raoultella
Deinococcus_swuensis_5549	Bacteria	Deinococcus-Thermus	Deinococcales	Deinococci	Deinococcaceae	Deinococcus
Bifidobacterium_kashiwanohense_2696	Bacteria	Actinobacteria	Bifidobacteriales	Actinobacteria	Bifidobacteriaceae	Bifidobacterium	Bifidobacterium_kashiwanohense
Thermococcus_litoralis_37565	Archaea	Euryarchaeota	Thermococcales	Thermococci	Thermococcaceae	Thermococcus	Thermococcus_litoralis
Bacillus_cytotoxicus_2001	Bacteria	Firmicutes	Bacillales	Bacilli	Bacillaceae	Bacillus	Bacillus_cytotoxicus
Borrelia_miyamotoi_3240	Bacteria	Spirochaetes	Spirochaetales	Spirochaetia	Borreliaceae	Borrelia
Burkholderia_xenovorans_4180	Bacteria	Proteobacteria	Burkholderiales	Betaproteobacteria	Burkholderiaceae	Paraburkholderia	Paraburkholderia_xenovorans
Saccharomonospora_marina_21085	Bacteria	Actinobacteria	Pseudonocardiales	Actinobacteria	Pseudonocardiaceae	Saccharomonospora	Saccharomonospora_marina
Pyrobaculum_calidifontis_20694	Archaea	Crenarchaeota	Thermoproteales	Thermoprotei	Thermoproteaceae	Pyrobaculum	Pyrobaculum_calidifontis
Corynebacterium_casei_5299	Bacteria	Actinobacteria	Corynebacteriales	Actinobacteria	Corynebacteriaceae	Corynebacterium	Corynebacterium_casei
Sulfurovum_sp_37409	Bacteria	Proteobacteria		Epsilonproteobacteria		Sulfurovum
Chlorobium_tepidum_4928	Bacteria	Chlorobi	Chlorobiales	Chlorobia	Chlorobiaceae	Chlorobaculum	Chlorobaculum_tepidum
Paracoccus_aminophilus_18517	Bacteria	Proteobacteria	Rhodobacterales	Alphaproteobacteria	Rhodobacteraceae	Paracoccus	Paracoccus_aminophilus
Leptotrichia_buccalis_12178	Bacteria	Fusobacteria	Fusobacteriales	Fusobacteriia	Leptotrichiaceae	Leptotrichia	Leptotrichia_buccalis
Cyclobacterium_marinum_5507	Bacteria	Bacteroidetes	Cytophagales	Cytophagia	Cyclobacteriaceae	Cyclobacterium	Cyclobacterium_marinum
Clostridium_autoethanogenum_5051	Bacteria	Firmicutes	Clostridiales	Clostridia	Clostridiaceae	Clostridium	Clostridium_autoethanogenum
Bacillus_halodurans_2010	Bacteria	Firmicutes	Bacillales	Bacilli	Bacillaceae	Bacillus	Bacillus_halodurans
Burkholderia_phymatum_3798	Bacteria	Proteobacteria	Burkholderiales	Betaproteobacteria	Burkholderiaceae	Paraburkholderia	Paraburkholderia_phymatum
Methanobacterium_lacus_12837	Archaea	Euryarchaeota	Methanobacteriales	Methanobacteria	Methanobacteriaceae	Methanobacterium
Methanoplanus_limicola_12877	Archaea	Euryarchaeota	Methanomicrobiales	Methanomicrobia	Methanomicrobiaceae	Methanoplanus	Methanoplanus_limicola
Bacillus_selenitireducens_39308	Bacteria	Firmicutes	Bacillales	Bacilli	Sporolactobacillaceae		[Bacillus]_selenitireducens
Marinobacter_similis_12697	Bacteria	Proteobacteria	Alteromonadales	Gammaproteobacteria	Alteromonadaceae	Marinobacter
Treponema_paraluiscuniculi_37712	Bacteria	Spirochaetes	Spirochaetales	Spirochaetia	Spirochaetaceae	Treponema	Treponema_paraluiscuniculi
Sphingomonas_wittichii_25787	Bacteria	Proteobacteria	Sphingomonadales	Alphaproteobacteria	Sphingomonadaceae	Sphingomonas	Sphingomonas_wittichii
Brevibacillus_laterosporus_3322	Bacteria	Firmicutes	Bacillales	Bacilli	Paenibacillaceae	Brevibacillus	Brevibacillus_laterosporus
Candidatus_Rickettsia_amblyommii_4589	Bacteria	Proteobacteria	Rickettsiales	Alphaproteobacteria	Rickettsiaceae	Rickettsia	Rickettsia_amblyommatis
uncultured_Termite_39581	Bacteria	Elusimicrobia					uncultured_Termite_group_1_bacterium
Arthrobacter_sp_1594	Bacteria	Actinobacteria	Micrococcales	Actinobacteria	Micrococcaceae	Arthrobacter
Dickeya_dadantii_5664	Bacteria	Proteobacteria	Enterobacterales	Gammaproteobacteria	Pectobacteriaceae	Dickeya	Dickeya_zeae
bacterium_GWGWA_39448	Bacteria
Methylobacterium_radiotolerans_13008	Bacteria	Proteobacteria	Rhizobiales	Alphaproteobacteria	Methylobacteriaceae	Methylobacterium	Methylobacterium_radiotolerans
Streptomyces_venezuelae_37341	Bacteria	Actinobacteria	Streptomycetales	Actinobacteria	Streptomycetaceae	Streptomyces	Streptomyces_venezuelae
Sinorhizobium_fredii_25695	Bacteria	Proteobacteria	Rhizobiales	Alphaproteobacteria	Rhizobiaceae	Sinorhizobium	Sinorhizobium_fredii
Rothia_dentocariosa_21028	Bacteria	Actinobacteria	Micrococcales	Actinobacteria	Micrococcaceae	Rothia	Rothia_dentocariosa
Candidatus_Tachikawaea_gelatinosa_4614	Bacteria	Proteobacteria	Enterobacterales	Gammaproteobacteria	Enterobacteriaceae	Candidatus_Tachikawaea
Halorubrum_lacusprofundi_10244	Archaea	Euryarchaeota	Haloferacales	Halobacteria	Haloferacaceae	Halorubrum	Halorubrum_lacusprofundi
Cedecea_neteri_4674	Bacteria	Proteobacteria	Enterobacterales	Gammaproteobacteria	Enterobacteriaceae	Cedecea
Dictyoglomus_thermophilum_5670	Bacteria	Dictyoglomi	Dictyoglomales	Dictyoglomia	Dictyoglomaceae	Dictyoglomus	Dictyoglomus_thermophilum
Serratia_sp_25022	Bacteria	Proteobacteria	Enterobacterales	Gammaproteobacteria	Yersiniaceae	Serratia
Finegoldia_magna_9592	Bacteria	Firmicutes	Tissierellales	Tissierellia	Peptoniphilaceae	Finegoldia	Finegoldia_magna
Neisseria_lactamica_17788	Bacteria	Proteobacteria	Neisseriales	Betaproteobacteria	Neisseriaceae	Neisseria	Neisseria_lactamica
Sphingomonas_sp_25780	Bacteria	Proteobacteria	Sphingomonadales	Alphaproteobacteria	Sphingomonadaceae	Sphingomonas
Gloeobacter_violaceus_9965	Bacteria	Cyanobacteria	Gloeobacterales	Gloeobacteria	Gloeobacteraceae	Gloeobacter	Gloeobacter_violaceus
Rhodanobacter_denitrificans_20808	Bacteria	Proteobacteria	Xanthomonadales	Gammaproteobacteria	Rhodanobacteraceae	Rhodanobacter
Burkholderia_pyrrocinia_4128	Bacteria	Proteobacteria	Burkholderiales	Betaproteobacteria	Burkholderiaceae	Burkholderia
Borrelia_afzelii_3199	Bacteria	Spirochaetes	Spirochaetales	Spirochaetia	Borreliaceae	Borreliella	Borreliella_afzelii
Janthinobacterium_agaricidamnosum_10726	Bacteria	Proteobacteria	Burkholderiales	Betaproteobacteria	Oxalobacteraceae	Janthinobacterium	Janthinobacterium_agaricidamnosum
Streptobacillus_moniliformis_31011	Bacteria	Fusobacteria	Fusobacteriales	Fusobacteriia	Leptotrichiaceae	Streptobacillus	Streptobacillus_moniliformis
Burkholderia_dolosa_3726	Bacteria	Proteobacteria	Burkholderiales	Betaproteobacteria	Burkholderiaceae	Burkholderia	Burkholderia_dolosa
Bibersteinia_trehalosi_2582	Bacteria	Proteobacteria	Pasteurellales	Gammaproteobacteria	Pasteurellaceae	Bibersteinia	Bibersteinia_trehalosi
Chryseobacterium_sp_4967	Bacteria	Bacteroidetes	Flavobacteriales	Flavobacteriia	Flavobacteriaceae	Chryseobacterium
Thermococcus_barophilus_37560	Archaea	Euryarchaeota	Thermococcales	Thermococci	Thermococcaceae	Thermococcus	Thermococcus_barophilus
Treponema_putidum_37717	Bacteria	Spirochaetes	Spirochaetales	Spirochaetia	Spirochaetaceae	Treponema
Methanospirillum_hungatei_12977	Archaea	Euryarchaeota	Methanomicrobiales	Methanomicrobia	Methanospirillaceae	Methanospirillum	Methanospirillum_hungatei
Candidatus_Midichloria_mitochondrii_4532	Bacteria	Proteobacteria	Rickettsiales	Alphaproteobacteria	Candidatus_Midichloriaceae	Candidatus_Midichloria	Candidatus_Midichloria_mitochondrii
Yersinia_intermedia_39059	Bacteria	Proteobacteria	Enterobacterales	Gammaproteobacteria	Yersiniaceae	Yersinia
Oscillatoriales_cyanobacterium_18333	Bacteria	Cyanobacteria	Oscillatoriales
Cylindrospermum_stagnale_5513	Bacteria	Cyanobacteria	Nostocales		Nostocaceae	Cylindrospermum	Cylindrospermum_stagnale
Clostridium_sticklandii_39399	Bacteria	Firmicutes	Clostridiales	Clostridia	Peptostreptococcaceae	Acetoanaerobium
Thermoanaerobacter_brockii_37534	Bacteria	Firmicutes	Thermoanaerobacterales	Clostridia	Thermoanaerobacteraceae	Thermoanaerobacter	Thermoanaerobacter_brockii
Maricaulis_maris_12671	Bacteria	Proteobacteria	Rhodobacterales	Alphaproteobacteria	Hyphomonadaceae	Maricaulis	Maricaulis_maris
Ethanoligenens_harbinense_9534	Bacteria	Firmicutes	Clostridiales	Clostridia	Ruminococcaceae	Ethanoligenens	Ethanoligenens_harbinense
Clostridium_ljungdahlii_5151	Bacteria	Firmicutes	Clostridiales	Clostridia	Clostridiaceae	Clostridium	Clostridium_ljungdahlii
Rahnella_sp_20710	Bacteria	Proteobacteria	Enterobacterales	Gammaproteobacteria	Yersiniaceae	Rahnella
Pelotomaculum_thermopropionicum_19114	Bacteria	Firmicutes	Clostridiales	Clostridia	Peptococcaceae	Pelotomaculum	Pelotomaculum_thermopropionicum
Brenneria_sp_3315	Bacteria	Proteobacteria	Enterobacterales	Gammaproteobacteria	Pectobacteriaceae	Brenneria
Corynebacterium_epidermidicanis_5328	Bacteria	Actinobacteria	Corynebacteriales	Actinobacteria	Corynebacteriaceae	Corynebacterium
Clostridium_saccharolyticum_39349	Bacteria	Firmicutes	Clostridiales	Clostridia	Lachnospiraceae	Lachnoclostridium	[Clostridium]_saccharolyticum
Streptomyces_lydicus_37214	Bacteria	Actinobacteria	Streptomycetales	Actinobacteria	Streptomycetaceae	Streptomyces	Streptomyces_lydicus
Pandoraea_thiooxydans_18441	Bacteria	Proteobacteria	Burkholderiales	Betaproteobacteria	Burkholderiaceae	Pandoraea
Proteus_mirabilis_19841	Bacteria	Proteobacteria	Enterobacterales	Gammaproteobacteria	Morganellaceae	Proteus	Proteus_mirabilis
Rhizobium_tropici_20806	Bacteria	Proteobacteria	Rhizobiales	Alphaproteobacteria	Rhizobiaceae	Rhizobium	Rhizobium_tropici
Streptococcus_pasteurianus_31947	Bacteria	Firmicutes	Lactobacillales	Bacilli	Streptococcaceae	Streptococcus	Streptococcus_pasteurianus
Terriglobus_roseus_37489	Bacteria	Acidobacteria	Acidobacteriales	Acidobacteriia	Acidobacteriaceae	Terriglobus	Terriglobus_roseus
Myroides_profundi_17421	Bacteria	Bacteroidetes	Flavobacteriales	Flavobacteriia	Flavobacteriaceae	Myroides
Methylobacterium_sp_13009	Bacteria	Proteobacteria	Rhizobiales	Alphaproteobacteria	Methylobacteriaceae	Methylobacterium
Cellulomonas_flavigena_4684	Bacteria	Actinobacteria	Micrococcales	Actinobacteria	Cellulomonadaceae	Cellulomonas	Cellulomonas_flavigena
Staphylococcus_hyicus_30933	Bacteria	Firmicutes	Bacillales	Bacilli	Staphylococcaceae	Staphylococcus
Muricauda_lutaonensis_13421	Bacteria	Bacteroidetes	Flavobacteriales	Flavobacteriia	Flavobacteriaceae	Muricauda
Ruminiclostridium_thermocellum_21052	Bacteria	Firmicutes	Clostridiales	Clostridia	Ruminococcaceae	Ruminiclostridium	Ruminiclostridium_thermocellum
Mesotoga_prima_12829	Bacteria	Thermotogae	Kosmotogales	Thermotogae	Kosmotogaceae	Mesotoga	Mesotoga_prima
Geobacillus_thermoglucosidans_9923	Bacteria	Firmicutes	Bacillales	Bacilli	Bacillaceae	Parageobacillus	Parageobacillus_thermoglucosidans
Croceibacter_atlanticus_5456	Bacteria	Bacteroidetes	Flavobacteriales	Flavobacteriia	Flavobacteriaceae	Croceibacter	Croceibacter_atlanticus
Dehalogenimonas_lykanthroporepellens_5539	Bacteria	Chloroflexi		Dehalococcoidia		Dehalogenimonas	Dehalogenimonas_lykanthroporepellens
Bacillus_licheniformis_2022	Bacteria	Firmicutes	Bacillales	Bacilli	Bacillaceae	Bacillus	Bacillus_licheniformis
Intrasporangium_calvum_10714	Bacteria	Actinobacteria	Micrococcales	Actinobacteria	Intrasporangiaceae	Intrasporangium	Intrasporangium_calvum
Bacillus_atrophaeus_1783	Bacteria	Firmicutes	Bacillales	Bacilli	Bacillaceae	Bacillus
Acidilobus_saccharovorans_104	Archaea	Crenarchaeota	Acidilobales	Thermoprotei	Acidilobaceae	Acidilobus	Acidilobus_saccharovorans
Desulfarculus_baarsii_5566	Bacteria	Proteobacteria	Desulfarculales	Deltaproteobacteria	Desulfarculaceae	Desulfarculus	Desulfarculus_baarsii
Anaplasma_centrale_1490	Bacteria	Proteobacteria	Rickettsiales	Alphaproteobacteria	Anaplasmataceae	Anaplasma	Anaplasma_centrale
Aggregatibacter_actinomycetemcomitans_1317	Bacteria	Proteobacteria	Pasteurellales	Gammaproteobacteria	Pasteurellaceae	Aggregatibacter	Aggregatibacter_actinomycetemcomitans
Ignicoccus_hospitalis_10706	Archaea	Crenarchaeota	Desulfurococcales	Thermoprotei	Desulfurococcaceae	Ignicoccus	Ignicoccus_hospitalis
Halogeometricum_borinquense_10202	Archaea	Euryarchaeota	Haloferacales	Halobacteria	Haloferacaceae	Halogeometricum	Halogeometricum_borinquense
Sulfurimonas_autotrophica_37394	Bacteria	Proteobacteria	Campylobacterales	Epsilonproteobacteria	Helicobacteraceae	Sulfurimonas	Sulfurimonas_autotrophica
Mycoplasma_haemocanis_17354	Bacteria	Tenericutes	Mycoplasmatales	Mollicutes	Mycoplasmataceae	Mycoplasma	Mycoplasma_haemocanis
Hyphomicrobium_denitrificans_10678	Bacteria	Proteobacteria	Rhizobiales	Alphaproteobacteria	Hyphomicrobiaceae	Hyphomicrobium	Hyphomicrobium_denitrificans
Oceanithermus_profundus_18217	Bacteria	Deinococcus-Thermus	Thermales	Deinococci	Thermaceae	Oceanithermus	Oceanithermus_profundus
Rickettsia_conorii_20932	Bacteria	Proteobacteria	Rickettsiales	Alphaproteobacteria	Rickettsiaceae	Rickettsia	Rickettsia_conorii
Pseudomonas_plecoglossicida_20384	Bacteria	Proteobacteria	Pseudomonadales	Gammaproteobacteria	Pseudomonadaceae	Pseudomonas
Morganella_morganii_13412	Bacteria	Proteobacteria	Enterobacterales	Gammaproteobacteria	Morganellaceae	Morganella	Morganella_morganii
Stackebrandtia_nassauensis_25826	Bacteria	Actinobacteria	Glycomycetales	Actinobacteria	Glycomycetaceae	Stackebrandtia	Stackebrandtia_nassauensis
Bacillus_pseudomycoides_2072	Bacteria	Firmicutes	Bacillales	Bacilli	Bacillaceae	Bacillus	Bacillus_pseudomycoides
Enterococcus_casseliflavus_6197	Bacteria	Firmicutes	Lactobacillales	Bacilli	Enterococcaceae	Enterococcus	Enterococcus_casseliflavus
Ketogulonicigenium_vulgare_10748	Bacteria	Proteobacteria	Rhodobacterales	Alphaproteobacteria	Rhodobacteraceae	Ketogulonicigenium	Ketogulonicigenium_vulgare
Azorhizobium_caulinodans_1635	Bacteria	Proteobacteria	Rhizobiales	Alphaproteobacteria	Xanthobacteraceae	Azorhizobium	Azorhizobium_caulinodans
Rickettsia_felis_20936	Bacteria	Proteobacteria	Rickettsiales	Alphaproteobacteria	Rickettsiaceae	Rickettsia	Rickettsia_felis
Bradyrhizobium_diazoefficiens_3288	Bacteria	Proteobacteria	Rhizobiales	Alphaproteobacteria	Bradyrhizobiaceae	Bradyrhizobium	Bradyrhizobium_diazoefficiens
Lactobacillus_pentosus_11777	Bacteria	Firmicutes	Lactobacillales	Bacilli	Lactobacillaceae	Lactobacillus	Lactobacillus_pentosus
Methanocaldococcus_fervens_12845	Archaea	Euryarchaeota	Methanococcales	Methanococci	Methanocaldococcaceae	Methanocaldococcus	Methanocaldococcus_fervens
Lysinibacillus_fusiformis_12606	Bacteria	Firmicutes	Bacillales	Bacilli	Bacillaceae	Lysinibacillus
Sphaerochaeta_pleomorpha_25736	Bacteria	Spirochaetes	Spirochaetales	Spirochaetia	Spirochaetaceae	Sphaerochaeta	Sphaerochaeta_pleomorpha
Paenibacillus_graminis_18357	Bacteria	Firmicutes	Bacillales	Bacilli	Paenibacillaceae	Paenibacillus
Oscillatoria_nigroviridis_18332	Bacteria	Cyanobacteria	Oscillatoriales		Oscillatoriaceae	Oscillatoria	Oscillatoria_nigro-viridis
Pseudomonas_trivialis_20656	Bacteria	Proteobacteria	Pseudomonadales	Gammaproteobacteria	Pseudomonadaceae	Pseudomonas
Halothermothrix_orenii_10261	Bacteria	Firmicutes	Halanaerobiales	Clostridia	Halanaerobiaceae	Halothermothrix	Halothermothrix_orenii
Fervidobacterium_nodosum_9582	Bacteria	Thermotogae	Thermotogales	Thermotogae	Fervidobacteriaceae	Fervidobacterium	Fervidobacterium_nodosum
Rubinisphaera_brasiliensis_21036	Bacteria	Planctomycetes	Planctomycetales	Planctomycetia	Planctomycetaceae	Rubinisphaera	Rubinisphaera_brasiliensis
Stanieria_cyanosphaera_25827	Bacteria	Cyanobacteria	Pleurocapsales		Dermocarpellaceae	Stanieria	Stanieria_cyanosphaera
Lactobacillus_koreensis_11705	Bacteria	Firmicutes	Lactobacillales	Bacilli	Lactobacillaceae	Lactobacillus
Symbiobacterium_thermophilum_37416	Bacteria	Firmicutes	Clostridiales	Clostridia	Symbiobacteriaceae	Symbiobacterium	Symbiobacterium_thermophilum
Corynebacterium_callunae_5296	Bacteria	Actinobacteria	Corynebacteriales	Actinobacteria	Corynebacteriaceae	Corynebacterium	Corynebacterium_callunae
Methylomicrobium_album_13021	Bacteria	Proteobacteria	Methylococcales	Gammaproteobacteria	Methylococcaceae	Methylomicrobium	Methylomicrobium_album
Pirellula_staleyi_19464	Bacteria	Planctomycetes	Planctomycetales	Planctomycetia	Planctomycetaceae	Pirellula	Pirellula_staleyi
Xanthomonas_hortorum_38767	Bacteria	Proteobacteria	Xanthomonadales	Gammaproteobacteria	Xanthomonadaceae	Xanthomonas	Xanthomonas_hortorum
Taylorella_asinigenitalis_37477	Bacteria	Proteobacteria	Burkholderiales	Betaproteobacteria	Alcaligenaceae	Taylorella	Taylorella_asinigenitalis
Taylorella_equigenitalis_37481	Bacteria	Proteobacteria	Burkholderiales	Betaproteobacteria	Alcaligenaceae	Taylorella	Taylorella_equigenitalis
Isosphaera_pallida_10718	Bacteria	Planctomycetes	Planctomycetales	Planctomycetia	Isosphaeraceae	Isosphaera	Isosphaera_pallida
Sinorhizobium_medicae_25696	Bacteria	Proteobacteria	Rhizobiales	Alphaproteobacteria	Rhizobiaceae	Sinorhizobium	Sinorhizobium_medicae
Shewanella_violacea_25059	Bacteria	Proteobacteria	Alteromonadales	Gammaproteobacteria	Shewanellaceae	Shewanella	Shewanella_violacea
Cenarchaeum_symbiosum_4699	Archaea	Thaumarchaeota	Cenarchaeales		Cenarchaeaceae	Cenarchaeum	Cenarchaeum_symbiosum
Sodalis_praecaptivus_25726	Bacteria	Proteobacteria	Enterobacterales	Gammaproteobacteria	Pectobacteriaceae	Sodalis
Treponema_azotonutricium_37676	Bacteria	Spirochaetes	Spirochaetales	Spirochaetia	Spirochaetaceae	Treponema	Treponema_azotonutricium
Mycobacterium_ulcerans_17282	Bacteria	Actinobacteria	Corynebacteriales	Actinobacteria	Mycobacteriaceae	Mycobacterium	Mycobacterium_ulcerans
Microbacterium_testaceum_13069	Bacteria	Actinobacteria	Micrococcales	Actinobacteria	Microbacteriaceae	Microbacterium	Microbacterium_testaceum
Pseudovibrio_sp_20668	Bacteria	Proteobacteria	Rhodobacterales	Alphaproteobacteria	Rhodobacteraceae	Pseudovibrio
Fervidobacterium_pennivorans_9583	Bacteria	Thermotogae	Thermotogales	Thermotogae	Fervidobacteriaceae	Fervidobacterium	Fervidobacterium_pennivorans
Geitlerinema_sp_9883	Bacteria	Cyanobacteria	Oscillatoriales		Coleofasciculaceae	Geitlerinema
Sulfuricella_denitrificans_37387	Bacteria	Proteobacteria	Sulfuricellales	Betaproteobacteria	Sulfuricellaceae	Sulfuricella	Sulfuricella_denitrificans
Thermoplasma_volcanium_37587	Archaea	Euryarchaeota	Thermoplasmatales	Thermoplasmata	Thermoplasmataceae	Thermoplasma	Thermoplasma_volcanium
Methanotorris_igneus_12984	Archaea	Euryarchaeota	Methanococcales	Methanococci	Methanocaldococcaceae	Methanotorris	Methanotorris_igneus
Neorickettsia_risticii_18116	Bacteria	Proteobacteria	Rickettsiales	Alphaproteobacteria	Anaplasmataceae	Neorickettsia	Neorickettsia_risticii
Rickettsia_monacensis_20944	Bacteria	Proteobacteria	Rickettsiales	Alphaproteobacteria	Rickettsiaceae	Rickettsia
Pyrolobus_fumarii_20706	Archaea	Crenarchaeota	Desulfurococcales	Thermoprotei	Pyrodictiaceae	Pyrolobus	Pyrolobus_fumarii
Burkholderia_phytofirmans_3799	Bacteria	Proteobacteria	Burkholderiales	Betaproteobacteria	Burkholderiaceae	Paraburkholderia	Paraburkholderia_phytofirmans
Candidatus_Puniceispirillum_marinum_4583	Bacteria	Proteobacteria		Alphaproteobacteria		Candidatus_Puniceispirillum	Candidatus_Puniceispirillum_marinum
Methanofollis_liminatans_12870	Archaea	Euryarchaeota	Methanomicrobiales	Methanomicrobia	Methanomicrobiaceae	Methanofollis	Methanofollis_liminatans
Thioalkalivibrio_paradoxus_37640	Bacteria	Proteobacteria	Chromatiales	Gammaproteobacteria	Ectothiorhodospiraceae	Thioalkalivibrio	Thioalkalivibrio_paradoxus
Thermosipho_africanus_37597	Bacteria	Thermotogae	Thermotogales	Thermotogae	Fervidobacteriaceae	Thermosipho	Thermosipho_africanus
Micromonospora_sp_13356	Bacteria	Actinobacteria	Micromonosporales	Actinobacteria	Micromonosporaceae	Micromonospora
Ureaplasma_parvum_37748	Bacteria	Tenericutes	Mycoplasmatales	Mollicutes	Mycoplasmataceae	Ureaplasma	Ureaplasma_parvum
Paenibacillus_mucilaginosus_18364	Bacteria	Firmicutes	Bacillales	Bacilli	Paenibacillaceae	Paenibacillus	Paenibacillus_mucilaginosus
Rickettsia_australis_20924	Bacteria	Proteobacteria	Rickettsiales	Alphaproteobacteria	Rickettsiaceae	Rickettsia	Rickettsia_australis
Brucella_pinnipedialis_3603	Bacteria	Proteobacteria	Rhizobiales	Alphaproteobacteria	Brucellaceae	Brucella
Acholeplasma_oculi_37	Bacteria	Tenericutes	Acholeplasmatales	Mollicutes	Acholeplasmataceae	Acholeplasma
Nitrosococcus_watsonii_18144	Bacteria	Proteobacteria	Chromatiales	Gammaproteobacteria	Chromatiaceae	Nitrosococcus	Nitrosococcus_watsonii
Thiomonas_intermedia_37657	Bacteria	Proteobacteria	Burkholderiales	Betaproteobacteria		Thiomonas	Thiomonas_intermedia
Paenibacillus_sabinae_18378	Bacteria	Firmicutes	Bacillales	Bacilli	Paenibacillaceae	Paenibacillus	Paenibacillus_sabinae
Streptomyces_albulus_37160	Bacteria	Actinobacteria	Streptomycetales	Actinobacteria	Streptomycetaceae	Streptomyces
Magnetospirillum_magneticum_12638	Bacteria	Proteobacteria	Rhodospirillales	Alphaproteobacteria	Rhodospirillaceae	Magnetospirillum	Magnetospirillum_magneticum
Methanococcus_voltae_12864	Archaea	Euryarchaeota	Methanococcales	Methanococci	Methanococcaceae	Methanococcus	Methanococcus_voltae
Moritella_viscosa_13415	Bacteria	Proteobacteria	Alteromonadales	Gammaproteobacteria	Moritellaceae	Moritella
Bacillus_bombysepticus_1792	Bacteria	Firmicutes	Bacillales	Bacilli	Bacillaceae	Bacillus	Bacillus_bombysepticus
Rickettsia_peacockii_20950	Bacteria	Proteobacteria	Rickettsiales	Alphaproteobacteria	Rickettsiaceae	Rickettsia	Rickettsia_peacockii
Brachyspira_pilosicoli_3284	Bacteria	Spirochaetes	Brachyspirales	Spirochaetia	Brachyspiraceae	Brachyspira	Brachyspira_pilosicoli
Petrotoga_mobilis_19393	Bacteria	Thermotogae	Petrotogales	Thermotogae		Petrotoga	Petrotoga_mobilis
Dickeya_zeae_5669	Bacteria	Proteobacteria	Enterobacterales	Gammaproteobacteria	Pectobacteriaceae	Dickeya	Dickeya_chrysanthemi
Paludibacter_propionicigenes_18426	Bacteria	Bacteroidetes	Bacteroidales	Bacteroidia	Porphyromonadaceae	Paludibacter	Paludibacter_propionicigenes
Bartonella_clarridgeiae_2509	Bacteria	Proteobacteria	Rhizobiales	Alphaproteobacteria	Bartonellaceae	Bartonella	Bartonella_clarridgeiae
Paenibacillus_riograndensis_18377	Bacteria	Firmicutes	Bacillales	Bacilli	Paenibacillaceae	Paenibacillus	Paenibacillus_riograndensis
Flavobacterium_columnare_9615	Bacteria	Bacteroidetes	Flavobacteriales	Flavobacteriia	Flavobacteriaceae	Flavobacterium	Flavobacterium_columnare
Desulfovibrio_desulfuricans_5613	Bacteria	Proteobacteria	Desulfovibrionales	Deltaproteobacteria	Desulfovibrionaceae	Desulfovibrio	Desulfovibrio_desulfuricans
Clavibacter_michiganensis_5034	Bacteria	Actinobacteria	Micrococcales	Actinobacteria	Microbacteriaceae	Clavibacter	Clavibacter_michiganensis
Treponema_pedis_37713	Bacteria	Spirochaetes	Spirochaetales	Spirochaetia	Spirochaetaceae	Treponema	Treponema_pedis
Ralstonia_mannitolilytica_20713	Bacteria	Proteobacteria	Burkholderiales	Betaproteobacteria	Burkholderiaceae	Ralstonia
Sanguibacter_keddieii_24928	Bacteria	Actinobacteria	Micrococcales	Actinobacteria	Sanguibacteraceae	Sanguibacter	Sanguibacter_keddieii
Mycoplasma_wenyonii_17411	Bacteria	Tenericutes	Mycoplasmatales	Mollicutes	Mycoplasmataceae	Mycoplasma	Mycoplasma_wenyonii
Methanoculleus_marisnigri_12867	Archaea	Euryarchaeota	Methanomicrobiales	Methanomicrobia	Methanomicrobiaceae	Methanoculleus	Methanoculleus_marisnigri
Nitrosococcus_halophilus_18139	Bacteria	Proteobacteria	Chromatiales	Gammaproteobacteria	Chromatiaceae	Nitrosococcus	Nitrosococcus_halophilus
Xylanimonas_cellulosilytica_38871	Bacteria	Actinobacteria	Micrococcales	Actinobacteria	Promicromonosporaceae	Xylanimonas	Xylanimonas_cellulosilytica
Anaerobaculum_mobile_1466	Bacteria	Synergistetes	Synergistales	Synergistia	Synergistaceae	Anaerobaculum	Anaerobaculum_mobile
Streptococcus_uberis_37140	Bacteria	Firmicutes	Lactobacillales	Bacilli	Streptococcaceae	Streptococcus	Streptococcus_uberis
Muricauda_ruestringensis_13422	Bacteria	Bacteroidetes	Flavobacteriales	Flavobacteriia	Flavobacteriaceae	Muricauda	Muricauda_ruestringensis
Dechloromonas_aromatica_5518	Bacteria	Proteobacteria	Rhodocyclales	Betaproteobacteria	Rhodocyclaceae	Dechloromonas	Dechloromonas_aromatica
Polaribacter_sp_19499	Bacteria	Bacteroidetes	Flavobacteriales	Flavobacteriia	Flavobacteriaceae	Polaribacter
Cupriavidus_metallidurans_5485	Bacteria	Proteobacteria	Burkholderiales	Betaproteobacteria	Burkholderiaceae	Cupriavidus	Cupriavidus_metallidurans
Actinobacillus_suis_1191	Bacteria	Proteobacteria	Pasteurellales	Gammaproteobacteria	Pasteurellaceae	Actinobacillus	Actinobacillus_suis
Campylobacter_peloridis_4424	Bacteria	Proteobacteria	Campylobacterales	Epsilonproteobacteria	Campylobacteraceae	Campylobacter	Campylobacter_peloridis
Mycobacterium_rhodesiae_13844	Bacteria	Actinobacteria	Corynebacteriales	Actinobacteria	Mycobacteriaceae	Mycobacterium	Mycobacterium_rhodesiae
Spiroplasma_apis_25802	Bacteria	Tenericutes	Entomoplasmatales	Mollicutes	Spiroplasmataceae	Spiroplasma	Spiroplasma_apis
Rickettsia_parkeri_20948	Bacteria	Proteobacteria	Rickettsiales	Alphaproteobacteria	Rickettsiaceae	Rickettsia	Rickettsia_parkeri
Candidatus_Riesia_pediculicola_4591	Bacteria	Proteobacteria	Enterobacterales	Gammaproteobacteria	Enterobacteriaceae	Candidatus_Riesia	Candidatus_Riesia_pediculicola
Methanobrevibacter_smithii_12841	Archaea	Euryarchaeota	Methanobacteriales	Methanobacteria	Methanobacteriaceae	Methanobrevibacter	Methanobrevibacter_smithii
Pseudomonas_poae_20386	Bacteria	Proteobacteria	Pseudomonadales	Gammaproteobacteria	Pseudomonadaceae	Pseudomonas	Pseudomonas_poae
Streptomyces_clavuligerus_37182	Bacteria	Actinobacteria	Streptomycetales	Actinobacteria	Streptomycetaceae	Streptomyces	Streptomyces_clavuligerus
Candidatus_Uzinura_diaspidicola_4619	Bacteria	Bacteroidetes	Flavobacteriales	Flavobacteriia			Candidatus_Uzinura_diaspidicola
Hoeflea_phototrophica_10646	Bacteria	Proteobacteria	Rhizobiales	Alphaproteobacteria	Phyllobacteriaceae	Hoeflea	Hoeflea_phototrophica
Mycoplasma_suis_17407	Bacteria	Tenericutes	Mycoplasmatales	Mollicutes	Mycoplasmataceae	Mycoplasma	Mycoplasma_suis
Cyanobacterium_aponinum_5494	Bacteria	Cyanobacteria	Chroococcales		Cyanobacteriaceae	Cyanobacterium	Cyanobacterium_aponinum
Rubrobacter_radiotolerans_21039	Bacteria	Actinobacteria	Rubrobacterales	Rubrobacteria	Rubrobacteraceae	Rubrobacter
Persephonella_marina_19392	Bacteria	Aquificae	Aquificales	Aquificae	Hydrogenothermaceae	Persephonella	Persephonella_marina
Rubrobacter_xylanophilus_21040	Bacteria	Actinobacteria	Rubrobacterales	Rubrobacteria	Rubrobacteraceae	Rubrobacter	Rubrobacter_xylanophilus
Heliobacterium_modesticaldum_10632	Bacteria	Firmicutes	Clostridiales	Clostridia	Heliobacteriaceae	Heliobacterium	Heliobacterium_modesticaldum
Thermoanaerobacter_siderophilus_37541	Bacteria	Firmicutes	Thermoanaerobacterales	Clostridia	Thermoanaerobacteraceae	Thermoanaerobacter	Thermoanaerobacter_siderophilus
Filifactor_alocis_9588	Bacteria	Firmicutes	Clostridiales	Clostridia	Peptostreptococcaceae	Filifactor	Filifactor_alocis
Streptomyces_niveus_37219	Bacteria	Actinobacteria	Streptomycetales	Actinobacteria	Streptomycetaceae	Streptomyces	Streptomyces_niveus
Leptospirillum_ferrooxidans_12174	Bacteria	Nitrospirae	Nitrospirales	Nitrospira	Nitrospiraceae	Leptospirillum	Leptospirillum_ferrooxidans
Methanoculleus_bourgensis_12866	Archaea	Euryarchaeota	Methanomicrobiales	Methanomicrobia	Methanomicrobiaceae	Methanoculleus	Methanoculleus_bourgensis
Mahella_australiensis_12641	Bacteria	Firmicutes	Thermoanaerobacterales	Clostridia	Thermoanaerobacterales_Family_IV._Incertae_Sedis	Mahella	Mahella_australiensis
Ferroplasma_acidarmanus_9579	Archaea	Euryarchaeota	Thermoplasmatales	Thermoplasmata	Ferroplasmaceae	Ferroplasma	Ferroplasma_acidarmanus
Mycoplasma_pulmonis_17403	Bacteria	Tenericutes	Mycoplasmatales	Mollicutes	Mycoplasmataceae	Mycoplasma	Mycoplasma_pulmonis
Cellvibrio_japonicus_4697	Bacteria	Proteobacteria	Cellvibrionales	Gammaproteobacteria	Cellvibrionaceae	Cellvibrio	Cellvibrio_japonicus
Selenomonas_sputigena_24958	Bacteria	Firmicutes	Selenomonadales	Negativicutes	Selenomonadaceae	Selenomonas	Selenomonas_sputigena
Actinotignum_schaalii_1248	Bacteria	Actinobacteria	Actinomycetales	Actinobacteria	Actinomycetaceae	Actinotignum
Nitrobacter_hamburgensis_18134	Bacteria	Proteobacteria	Rhizobiales	Alphaproteobacteria	Bradyrhizobiaceae	Nitrobacter	Nitrobacter_hamburgensis
Bifidobacterium_pseudocatenulatum_2746	Bacteria	Actinobacteria	Bifidobacteriales	Actinobacteria	Bifidobacteriaceae	Bifidobacterium	Bifidobacterium_pseudocatenulatum
Enterococcus_hirae_6829	Bacteria	Firmicutes	Lactobacillales	Bacilli	Enterococcaceae	Enterococcus	Enterococcus_hirae
Kineococcus_radiotolerans_10752	Bacteria	Actinobacteria	Kineosporiales	Actinobacteria	Kineosporiaceae	Kineococcus	Kineococcus_radiotolerans
Candidatus_Photodesmus_katoptron_4564	Bacteria	Proteobacteria	Vibrionales	Gammaproteobacteria	Vibrionaceae	Candidatus_Photodesmus	Candidatus_Photodesmus_katoptron
Acidiphilium_cryptum_106	Bacteria	Proteobacteria	Rhodospirillales	Alphaproteobacteria	Acetobacteraceae	Acidiphilium	Acidiphilium_cryptum
Laribacter_hongkongensis_11934	Bacteria	Proteobacteria	Neisseriales	Betaproteobacteria	Chromobacteriaceae	Laribacter	Laribacter_hongkongensis
Geobacter_pickeringii_9934	Bacteria	Proteobacteria	Desulfuromonadales	Deltaproteobacteria	Geobacteraceae	Geobacter
Selenomonas_ruminantium_24948	Bacteria	Firmicutes	Selenomonadales	Negativicutes	Selenomonadaceae	Selenomonas	Selenomonas_ruminantium

## Sheet: Detection MAGs in HMP
bins	Group	Prevalence in HMP	HMP0001	HMP0002	HMP0003	HMP0004	HMP0005	HMP0006	HMP0007	HMP0008	HMP0009	HMP0010	HMP0011	HMP0012	HMP0013	HMP0014	HMP0015	HMP0016	HMP0017	HMP0018	HMP0019	HMP0020	HMP0021	HMP0022	HMP0023	HMP0024	HMP0025	HMP0026	HMP0027	HMP0028	HMP0029	HMP0030	HMP0031	HMP0032	HMP0033	HMP0034	HMP0035	HMP0036	HMP0037	HMP0038	HMP0039	HMP0040	HMP0041	HMP0042	HMP0043	HMP0044	HMP0045	HMP0046	HMP0047
FMT-Donor_MAG_00001			0.000979269	0.872194	0.00215259	0.58309	0.00127374	0.140668	0.308911	0.0663155	0.282152	0.264142	0.00184834	0.000198231	0.000520001	0.000529705	0.485855	0.000413372	0.220313	0.000332227	0.762993	0.907948	0.619228	0.00114162	0.776451	0.461583	0.00102293	0.979644	0.910374	0.0751059	0.982628	0.00142256	0.998835	0.568806	0.000237729	0.321345	0.096497	0.0019666	0.00199004	0.000601044	0.249926	0.87338	0.199622	0.364432	0.0753563	0.314932	0.0952766	0.191892	0.300516
FMT-Donor_MAG_00002	Group-I	23.1788	0.0237318	0.964431	0.0191029	0.909316	0.86731	0.59359	0.00872222	0.0021723	0.626272	0.0143244	0.0174959	0.00161159	0.00391151	0.00515299	0.0165414	0.392085	0.00552119	0.425714	0.546555	0.0201326	0.632736	0.00980714	0.0151079	0.00911658	0.0076457	0.017475	0.0185469	0.0122235	0.00436482	0.00815749	0.00640861	0.00790502	0.00401124	0.956817	0.00279743	0.961609	0.79246	0.0393828	0.0100133	0.0216082	0.0245231	0.0139228	0.00718421	0.175085	0.00535322	0.00695335	0.011002
FMT-Donor_MAG_00003	Group-I	25.8278	0.0122407	0.0294531	0.431948	0.738252	0.014481	0.214545	0.00560412	0.00516487	0.334511	0.209424	0.0293526	0.000538228	0.00500491	0.00127268	0.403258	0.0421937	0.0154127	0.0199816	0.286162	0.575695	0.0140618	0.00826749	0.185893	0.373584	0.0161921	0.154202	0.025187	0.193213	0.240397	0.008872	0.123009	0.0131773	0.00177415	0.966506	0.191788	0.611671	0.13229	0.0463699	0.0972614	0.189049	0.0724657	0.191732	0.0366058	0.241625	0.127613	0.00685345	0.245582
FMT-Donor_MAG_00004	Group-I	37.0861	0.542526	0.0206493	0.0227971	0.0661072	0.119436	0.271985	0.0112743	0.00343899	0.290207	0.020431	0.0248074	0.00123934	0.00349574	0.00618267	0.7154	0.813449	0.00592792	0.446232	0.433582	0.95154	0.0079419	0.0149196	0.84259	0.016902	0.00607454	0.92893	0.920267	0.752082	0.00750189	0.00896717	0.00977153	0.292175	0.00569545	0.0353461	0.00124486	0.427362	0.918843	0.946324	0.0110765	0.0261049	0.9491	0.0187014	0.00873437	0.867327	0.00971827	0.0104995	0.952906
FMT-Donor_MAG_00005	Group-I	1.3245	0.00290955	0.0223983	0.00784667	0.145169	0.00472029	0.00748041	0.00168559	0.00122121	0.038072	0.0106888	0.0266871	0.00254556	0.00321737	0.00253288	0.00606928	0.0197246	0.0371435	0.0141047	0.00915774	0.048362	0.00624307	0.0231202	0.00992362	0.00368212	0.124283	0.0223149	0.0173792	0.0162506	0.0176391	0.00324846	0.0399123	0.00895402	0.000522293	0.333377	0.0151242	0.00997158	0.0230796	0.00449901	0.0111383	0.0110339	0.00432099	0.00435023	0.00655433	0.0104289	0.00482089	0.00670079	0.00445044
FMT-Donor_MAG_00006			0.0917012	0.0222643	0.489139	0.0335801	0.565827	0.0270097	0.00146765	0.173273	0.402777	0.360421	0.554954	6.45e-05	0.000435867	0.00017618	0.554484	0.0254941	0.00591989	0.429417	0.527903	0.0220166	0.000578798	0.000415369	0.450749	0.510707	0.000311659	0.0134434	0.00062845	0.492876	0.00464165	0.00661806	0.000800553	0.000249501	0.00070309	0.543774	0.0062145	0.551507	0.512942	0.000268228	0.0178557	0.000496532	0.00371872	0.521419	0.000446633	0.000262677	0.00553442	0.000384846	0.0246966
FMT-Donor_MAG_00007			0.0563085	0.093184	0.416028	0.154513	0.633536	0.377976	0.108927	0.0124232	0.953048	0.0854398	0.908842	0.00866189	0.0253154	0.00714214	0.103113	0.0551245	0.371223	0.0587076	0.16854	0.421331	0.363807	0.0817196	0.173925	0.914958	0.0219018	0.869281	0.883306	0.136757	0.768021	0.0638491	0.698406	0.130198	0.0183282	0.408211	0.117199	0.343261	0.345853	0.0739046	0.0741729	0.0509313	0.0606192	0.0477642	0.033232	0.850234	0.0589778	0.0333791	0.499422
FMT-Donor_MAG_00008			0.00141326	0.00462022	0.00979254	0.594162	0.0372984	0.293578	0.00250175	0.0857529	0.292759	0.00611431	0.775769	0.0253608	0.787164	0.36336	0.10818	0.082574	0.0030848	0.00718307	0.811715	0.161902	0.00258706	0.627964	0.0120721	0.0637794	0.814438	0.415446	0.385499	0.0228802	0.370477	0.103833	0.00335374	0.185422	0.0256007	0.85007	0.485048	0.160346	0.112798	0.35529	0.166032	0.0830863	0.00139053	0.00144602	0.00497865	0.00217279	0.00150838	0.210298	0.089875
FMT-Donor_MAG_00009	Group-III	14.5695	0.00505232	0.0119429	0.0159256	0.0039412	0.00903362	0.00153903	0.00398037	0.751869	0.0252224	0.0174581	0.00381956	0.00498375	0.0265365	0.0291811	0.00296692	0.0281484	0.00175681	0.0308927	0.00776507	0.0390336	0.000853755	0.000117287	0.00712316	0.00467885	0.00704599	0.00432208	0.00162692	0.00921207	0.00488549	0.00803507	0.00220618	0.871171	0.0111526	0.0453786	0.00637868	0.855297	0.87311	0.00377891	0.822222	0.0106418	0.025017	0.00888992	0.00795379	0.0331457	0.00178024	0.00465168	0.0195343
FMT-Donor_MAG_00010			0.580274	0.862799	0.707432	0.359976	0.727647	0.157721	0.201616	0.00832102	0.541042	0.17777	0.471734	0.00950493	0.0147775	0.00660632	0.84776	0.0424627	0.164757	0.284875	0.188633	0.24952	0.0291887	0.383716	0.275519	0.20221	0.359564	0.111508	0.38401	0.0858717	0.746981	0.127397	0.129906	0.38156	0.0162145	0.947657	0.354557	0.567325	0.775098	0.130712	0.83753	0.0169908	0.0135836	0.0962949	0.184412	0.0314423	0.0135304	0.0174549	0.604305
FMT-Donor_MAG_00011	Group-I	56.2914	0.686757	0.928883	0.929154	0.873095	0.795393	0.909219	0.0626596	0.00221429	0.899746	0.485982	0.175629	0.00271799	0.872238	0.0443356	0.843308	0.87019	0.0074192	0.802569	0.487824	0.614052	0.114798	0.104636	0.642249	0.894148	0.0959866	0.73975	0.896947	0.630575	0.113336	0.109236	0.120609	0.344303	0.105044	0.230767	0.00450638	0.928432	0.893363	0.899061	0.925342	0.182315	0.871866	0.187577	0.109157	0.922589	0.925009	0.156419	0.894173
FMT-Donor_MAG_00012	Group-I	3.31126	0.0502821	0.11837	0.144365	0.0944218	0.0741243	0.103949	0.0311561	0.0107054	0.0584053	0.0878169	0.0929603	0.00340504	0.0432907	0.0123347	0.295843	0.0470618	0.0748557	0.037578	0.105492	0.0963338	0.0866741	0.0533675	0.113553	0.0817755	0.0921954	0.0904042	0.0765372	0.1082	0.121877	0.0416826	0.080432	0.0916828	0.00727111	0.164517	0.0982332	0.186388	0.267367	0.0534962	0.0957817	0.068229	0.0537269	0.0650557	0.0449851	0.0564933	0.0811577	0.0266749	0.0876397
FMT-Donor_MAG_00013			0.0837765	0.0111671	0.0672631	0.0896047	0.078965	0.0632019	0.00335552	0.00010451	0.0456517	0.0468554	0.143613	0.000198705	3.76e-05	0	0.0596316	0.0425849	0.00295203	0.0213013	0.111877	0.044835	6.51e-05	0.000285641	0.00797926	0.00229411	5.07e-05	0.00780658	0.000380115	0.00937037	0.00285778	0.0183957	0.000409317	7.5e-05	5.52e-05	0.0254137	0.00272174	0.0972222	0.819136	0	0.0135482	0.000140443	0.00538454	0.00252808	0.00117304	0.00019271	0.00398184	0.000676635	0.0159645
FMT-Donor_MAG_00014			0.178762	0.373546	0.463035	0.317379	0.168026	0.653345	0.242154	0.162991	0.155462	0.565057	0.994714	0.00326806	0.371417	0.0122267	0.0862442	0.201545	0.835714	0.0767375	0.869646	0.779314	0.897629	0.0696501	0.938795	0.258318	0.812745	0.861168	0.464283	0.831226	0.605569	0.446016	0.994164	0.762533	0.0580468	0.929937	0.511335	0.366318	0.540585	0.837946	0.177067	0.463258	0.472005	0.337225	0.775718	0.372982	0.16329	0.102041	0.126106
FMT-Donor_MAG_00015	Group-I	72.8477	0.596067	0.85552	0.871222	0.899249	0.87784	0.834618	0.869146	0.0109108	0.850631	0.884404	0.00631403	0.00613247	0.00786673	0.274757	0.850835	0.861529	0.014574	0.915181	0.745688	0.0325415	0.830329	0.00549723	0.796176	0.0141766	0.804396	0.855083	0.85884	0.790464	0.858606	0.0233476	0.710968	0.828017	0.788289	0.938856	0.00577619	0.843264	0.881255	0.0277077	0.0301983	0.86118	0.926399	0.923513	0.835091	0.868341	0.00771176	0.839001	0.887162
FMT-Donor_MAG_00016	Group-IV	1.98676	0.233231	0.00889783	0.0317075	0.00550749	0.0155038	0.00745842	0.0022913	0	0.151077	0.832466	0.0224516	0.000241087	0.000462558	0.000247326	0.0203766	0.00181651	0.00608336	0.000652711	0.00993875	0.00209101	0.00025119	0.0008331	0.00424295	0.000407679	9.72e-05	0.00105454	0.00488579	0.000542044	0.000480721	0.000647934	0.000465981	0.000167679	0.000156332	0.00692011	0.00181572	0.0347499	0.00695393	0.000275142	0.0011652	0.000159282	0.000302635	0.000104579	0.00010277	0.000460555	0.000438706	0.00066875	0.0221614
FMT-Donor_MAG_00017	Group-I	13.9073	0.0322786	0.0404723	0.0421223	0.0375716	0.0357379	0.0462274	0.0392846	0.0180787	0.860712	0.0395333	0.0173944	0.0195289	0.0268666	0.0141911	0.0467881	0.854866	0.860536	0.825716	0.0391077	0.0411235	0.0391145	0.0234838	0.0429491	0.0263452	0.03466	0.0359567	0.0392666	0.0443031	0.837795	0.0323492	0.0289669	0.0444294	0.0339588	0.0537374	0.0239474	0.0567216	0.963812	0.0293115	0.0358954	0.0381975	0.0359461	0.0398472	0.0472659	0.0598632	0.0261206	0.0420608	0.0497515
FMT-Donor_MAG_00018	Group-II	3.97351	0.00544258	0.00913917	0.0534674	0.00562787	0.147767	0.00568384	0.0022603	0.00157792	0.00467232	0.00555899	0.0114497	0.00216166	0.00250172	0.0021423	0.00517568	0.0036749	0.007401	0.0122237	0.00648895	0.476826	0.0034259	0.00248523	0.00542127	0.00393219	0.00477049	0.62424	0.00872241	0.00625512	0.00665782	0.00272417	0.00939106	0.00463189	0.00153696	0.0137525	0.00638799	0.511623	0.00927198	0.0035889	0.00435126	0.00513093	0.00376942	0.00308245	0.00297441	0.00406255	0.130084	0.00242799	0.0535679
FMT-Donor_MAG_00019			0.019948	0.0516263	0.0880416	0.833709	0.0982406	0.923489	0.916928	0.0522955	0.922375	0.0669862	0.0607435	0.00465224	0.0325197	0.00654979	0.45087	0.457255	0.0323997	0.0249234	0.921004	0.931196	0.0404031	0.911263	0.953513	0.0709758	0.0856331	0.937511	0.540735	0.945206	0.0697838	0.0511296	0.137693	0.769018	0.0464578	0.596417	0.915249	0.924333	0.902797	0.553817	0.0541554	0.892849	0.0281439	0.822194	0.100272	0.921138	0.265464	0.0271764	0.295576
FMT-Donor_MAG_00020			0.0205747	0.258184	0.264206	0.805399	0.346521	0.287551	0.238301	0.00998048	0.490446	0.747778	0.897169	0.0186814	0.465608	0.0170453	0.86068	0.0998512	0.534542	0.745584	0.798814	0.838947	0.709896	0.0351884	0.825745	0.715592	0.868895	0.872015	0.848385	0.825471	0.887832	0.517729	0.112588	0.527307	0.0252117	0.943134	0.899553	0.528409	0.898618	0.274034	0.60793	0.426063	0.212415	0.0292256	0.0333204	0.216314	0.440027	0.388074	0.528227
FMT-Donor_MAG_00021			0.0214021	0.172958	0.868583	0.529796	0.203674	0.954553	0.70478	0.00373532	0.950727	0.405312	0.256293	0.000744712	0.00463942	0.00239546	0.240833	0.180915	0.0167911	0.119939	0.964116	0.937208	0.950564	0.0072516	0.955624	0.18374	0.541438	0.974338	0.957389	0.955876	0.935336	0.192707	0.960564	0.46337	0.158833	0.971361	0.321182	0.251064	0.817218	0.757525	0.396017	0.820571	0.225242	0.0733646	0.121889	0.470941	0.450508	0.00521584	0.572927
FMT-Donor_MAG_00022			0.0125721	0.919745	0.152685	0.253175	0.0472901	0.121781	0.268365	0.00437013	0.0139031	0.0195997	0.272824	0.119951	0.00426343	0.0455243	0.0181007	0.0108843	0.677374	0.0326181	0.0214386	0.691917	0.541296	0.0390331	0.0385487	0.0485711	0.694127	0.0665018	0.407979	0.0387462	0.0262619	0.395992	0.130783	0.532409	0.0251937	0.0502608	0.560891	0.280935	0.117853	0.363931	0.0977554	0.579617	0.0155617	0.0194066	0.847781	0.128239	0.195734	0.574156	0.182984
FMT-Donor_MAG_00023	Group-I	37.7483	0.0208103	0.918126	0.0229092	0.0200618	0.0156171	0.934709	0.0227383	0.00912986	0.397082	0.0178959	0.0192611	0.00958808	0.0144761	0.0114268	0.0198744	0.902394	0.0198394	0.929975	0.863893	0.0206228	0.0109687	0.0105835	0.0167258	0.0247767	0.0181671	0.0448902	0.798552	0.0167692	0.0104396	0.0135096	0.0106071	0.0182138	0.936406	0.0833402	0.0101099	0.898004	0.944954	0.897796	0.015006	0.0249451	0.947756	0.926568	0.934469	0.0714798	0.00910984	0.895639	0.0594965
FMT-Donor_MAG_00024	Group-III	12.5828	0.00040452	0.000718029	0.0112652	0.000853529	0.0379077	0.00153812	0.00052564	0	0.000205105	0.0005113	0.900883	0.000275047	0.0384563	4.75e-05	0.752186	0.000165733	0.000432039	0.848749	0.000211617	0.000402979	0.000232733	2.25e-05	0.795853	0.000277397	0.000325372	0.000630179	0.000613639	0.939214	0.021273	0.926323	0.000544258	0.0132811	0.00054761	0.00168443	0.000596345	0.150872	0.000227944	0.000275988	0.000496398	0.000588433	0.000389942	0.000177456	0.000238462	0.0422465	0.000123792	0.000318131	0.0242733
FMT-Donor_MAG_00025	Group-I	33.7748	0.00677766	0.0462392	0.112262	0.480445	0.200814	0.054055	0.014319	0.00308994	0.201282	0.112991	0.535974	0.00408528	0.0120153	0.00392347	0.197874	0.0325426	0.432636	0.131045	0.173732	0.148812	0.0213664	0.0115147	0.514084	0.0181228	0.26071	0.031649	0.523951	0.531971	0.0244356	0.187433	0.628186	0.281709	0.00676871	0.832848	0.606621	0.37646	0.482977	0.087305	0.325611	0.277328	0.00871164	0.0587859	0.00837266	0.451878	0.105127	0.27705	0.163896
FMT-Donor_MAG_00026	Group-IV	6.62252	0.010106	0.00174025	0.817844	0.00356787	0.0188371	0.00201334	0.00186707	6.01e-05	0.0124254	0.880035	0.410284	0.000121183	0.000158445	0	0.0142842	0.00129608	0.00240574	0.000647151	0.0277247	0.00349506	5.86e-05	0.000301205	0.00600493	0.00231375	0.00960926	0.000931962	0.00485443	0.00370905	0.294368	0.00011906	0.000347729	0	0.00691674	0.0242477	0.00125449	0.0082037	0.311885	0.000797818	0.00643283	3.18e-05	2.53e-05	0.00160768	4.78e-05	2.68e-05	0.000322735	0.00722046	0.0346859
FMT-Donor_MAG_00027			0.00882733	0.484099	0.236243	0.136593	0.4212	0.333994	0.00871169	0.121268	0.0921343	0.250431	0.653289	0.000826714	0.00289965	0.000839024	0.0559488	0.0778669	0.0178149	0.0759518	0.0223638	0.107063	0.0222313	0.00609586	0.0653979	0.143284	0.383678	0.827274	0.0897634	0.191884	0.215117	0.187669	0.904857	0.0532663	0.0303342	0.705511	0.0493825	0.323214	0.530457	0.227076	0.234869	0.180798	0.197671	0.137536	0.0169349	0.39818	0.0750926	0.00689253	0.193613
FMT-Donor_MAG_00028	Group-II	5.29801	0.100462	0.0151652	0.0181529	0.185998	0.00782234	0.132591	0.120245	0.00122521	0.0110111	0.0145299	0.922691	0.000865188	0.000977561	0.000766555	0.0148958	0.0120831	0.152524	0.00325727	0.0292738	0.145307	0.00950338	0.00852458	0.00600094	0.0158659	0.00430251	0.0127788	0.289383	0.00629554	0.129487	0.141231	0.00834409	0.00414733	0.000808655	0.0391547	0.0152667	0.015501	0.0126985	0.00197396	0.00605661	0.00319295	0.0103242	0.00832816	0.00156995	0.00780393	0.0102165	0.00140314	0.0519767
FMT-Donor_MAG_00029	Group-II	2.64901	0.00253714	0.00621821	0.00995234	0.00763095	0.00396079	0.0132592	0.0024653	0.000917697	0.0047293	0.00493814	0.0142266	0.000371157	0.000523062	0.000654779	0.00997259	0.0020956	0.689171	0.00154815	0.00545091	0.0561957	0.00251598	0.00156249	0.00741473	0.0035316	0.00312482	0.00577573	0.00897695	0.00698394	0.00816628	0.00115003	0.00379841	0.00230802	0.000354513	0.0257505	0.00386615	0.00462883	0.00855548	0.0019919	0.00282129	0.00212205	0.00226493	0.00271314	0.0011009	0.00331009	0.00198053	0.00079113	0.00388331
FMT-Donor_MAG_00030	Group-III	42.3841	0.0383326	0.044596	0.672928	0.316855	0.0503564	0.146757	0.0462685	0.016231	0.930671	0.0449917	0.564971	0.00436647	0.0131047	0.0039247	0.722867	0.36653	0.0604942	0.03274	0.962116	0.96539	0.958205	0.440935	0.0949665	0.819114	0.163641	0.667077	0.921245	0.798557	0.895618	0.0565717	0.473669	0.0529414	0.14014	0.948448	0.950942	0.895365	0.261324	0.011822	0.949588	0.0196545	0.0208142	0.0156621	0.198163	0.0737572	0.495427	0.0440539	0.746681
FMT-Donor_MAG_00031	Group-I	17.2185	0.0227217	0.0221181	0.263475	0.209003	0.694748	0.474132	0.638126	0.00125177	0.322328	0.00847107	0.0273035	0.00244484	0.00412771	0.00202606	0.200799	0.00296309	0.0276843	0.320359	0.0267663	0.0168701	0.00611888	0.0254233	0.782015	0.0375101	0.0037164	0.0330691	0.0390464	0.800765	0.0924807	0.0203683	0.0220832	0.0142794	0.00213894	0.403886	0.157062	0.03336	0.0175972	0.00433603	0.0386077	0.00748183	0.00302471	0.00895143	0.00252765	0.0320702	0.0148423	0.00663747	0.886146
FMT-Donor_MAG_00032			0.0377294	0.0177606	0.0562205	0.0293848	0.0422294	0.0299587	0.00237296	0.000711308	0.0498241	0.00968548	0.0623825	0	0.000104938	2.3e-05	0.0671232	0.0196047	0.00355342	0.0186967	0.0484371	0.0432051	0.000160975	0.000266477	0.0127792	0.00315896	7.7e-05	0.0163329	0.00075579	0.0135909	0.00604068	0.009112	0.000684716	0	3.48e-05	0.039548	0.00632334	0.0498398	0.0401242	7.24e-05	0.0265215	7.69e-05	0.00565825	0.0017527	0.0031168	0.000273025	0.00780919	0.000813127	0.0306216
FMT-Donor_MAG_00033			0.0898822	0.0444714	0.0670493	0.0405483	0.0444377	0.0272367	0.0023673	0.00016175	0.0420489	0.084775	0.959763	0.000336745	0.000117254	0.000179412	0.0667188	0.0208952	0.00557419	0.104245	0.923934	0.0368472	0.000302649	0.000383103	0.0161597	0.00279452	0.000319401	0.0241707	0.000872049	0.0175053	0.00691664	0.015812	0.000470833	0.00033465	7.57e-05	0.0474903	0.00858207	0.0537507	0.110038	0.000168819	0.035488	0.000574143	0.334821	0.0022269	0.00459744	0.000552157	0.013537	0.00192247	0.897493
FMT-Donor_MAG_00034			0.154068	0.831934	0.216077	0.463057	0.853763	0.671993	0.382892	0.168152	0.853339	0.128083	0.61529	0.000505542	0.255755	0.839352	0.309351	0.225165	0.625698	0.139598	0.861105	0.923592	0.838445	0.497251	0.890048	0.752464	0.897018	0.910388	0.886817	0.885626	0.912968	0.452741	0.63999	0.87898	0.0413277	0.871516	0.876474	0.890313	0.746791	0.497802	0.873113	0.889018	0.00417094	0.139926	0.252162	0.862879	0.0752917	0.572761	0.914935
FMT-Donor_MAG_00035	Group-II	5.96026	0.0950757	0.0588011	0.143443	0.821687	0.102994	0.0419235	0.00411997	0.000372278	0.787994	0.019645	0.111455	5.56e-05	0.000182569	0	0.217639	0.0287496	0.00963706	0.124372	0.853334	0.049309	0.000133427	0.00114825	0.0777525	0.00682251	0.000300691	0.0932261	0.000246144	0.0781054	0.0186237	0.0400269	0.000651801	0.000321101	0.0103168	0.164784	0.0516509	0.847041	0.138151	0.000418127	0.127126	0.000108423	0.0136352	0.00506954	0.025538	0.000152097	0.0268562	0.00658634	0.119112
FMT-Donor_MAG_00036	Group-IV	39.7351	0.841062	0.0235903	0.106353	0.103932	0.0425034	0.313198	0.243831	0.0267539	0.683992	0.0267298	0.0286789	0.00340578	0.869659	0.00256416	0.256757	0.0234087	0.0381412	0.057975	0.126944	0.793779	0.0193372	0.288461	0.696646	0.932173	0.365637	0.0428982	0.817567	0.856642	0.474733	0.0328733	0.0326199	0.0292945	0.137146	0.912999	0.913643	0.628699	0.0421323	0.0420847	0.0349245	0.923724	0.0132091	0.225019	0.0339388	0.039162	0.781948	0.0275987	0.919839
FMT-Donor_MAG_00037			0.00228869	0.931295	0.0828035	0.941717	0.945319	0.0201617	0.00461196	0.00055008	0.164653	0.00151057	0.940059	0.936708	0.901475	0.000488327	0.929533	0.000255217	0.00138677	0.955315	0.971345	0.0115349	0.941442	0.00472134	0.00192337	0.000810008	0.195358	0.968149	0.943025	0.00174712	0.000999817	0.792793	0.920345	0.00162289	0.829364	0.0891414	0.00126987	0.00543158	0.964879	0.00415848	0.751801	0.000851561	0.920245	0.93673	0.914033	0.930901	0.00479885	0.862463	0.123884
FMT-Donor_MAG_00038			0.00536128	0.00879239	0.00709614	0.0391942	0.00466421	0.0107886	0.0146032	0.00189227	0.00758932	0.0153331	0.129321	0.000701818	0.00111298	0.000787251	0.00954266	0.00539517	0.0169373	0.0013353	0.0132897	0.0216685	0.00770649	0.00279767	0.00575285	0.00660864	0.00661199	0.00692104	0.0503709	0.00539506	0.0113423	0.00484995	0.0190666	0.00626783	0.00141311	0.0250187	0.00568931	0.00887844	0.010619	0.00304043	0.00659815	0.00366646	0.00653063	0.00539928	0.00572834	0.00555114	0.00544917	0.00213575	0.00524362
FMT-Donor_MAG_00039	Group-IV	13.245	0.000568207	0.00129459	0.00176637	0.785804	0.00465546	0.79551	0.000371625	0.000108993	0.0166553	0.982954	0.0885985	0.000116105	0.000160629	0.000106955	0.00280058	0.790809	0.00398553	0.0019235	0.0183254	0.887549	0.919092	0.000252358	0.00181624	0.000773339	0.000545959	0.00146294	0.00217247	0.00098646	0.00341694	0.000533452	0.215531	0.000683441	0.000178877	0.074126	0.228514	0.00160953	0.960994	0.000454801	0.000863729	0.010969	0.000397799	0.000493024	0.000914966	0.0186149	0.365944	0.000204648	0.342746
FMT-Donor_MAG_00040	Group-I	79.4702	0.865655	0.822898	0.839909	0.81857	0.892423	0.637029	0.0443316	0.685675	0.906061	0.823485	0.876557	0.0154009	0.834928	0.0159015	0.0505045	0.589206	0.0623012	0.972068	0.826926	0.810292	0.82136	0.810088	0.838043	0.0455464	0.875816	0.713095	0.816791	0.837507	0.0337187	0.815349	0.835269	0.815291	0.801568	0.82949	0.0152026	0.977483	0.915742	0.879907	0.0232087	0.83785	0.824579	0.0540868	0.817351	0.811743	0.042652	0.813568	0.848992
FMT-Donor_MAG_00041			0.0383055	0.149003	0.561007	0.797167	0.0496565	0.102961	0.643158	0.0115313	0.208804	0.778367	0.896734	0.014374	0.0271372	0.110391	0.703017	0.0362023	0.727687	0.368539	0.0788676	0.642987	0.756475	0.0370066	0.558662	0.202431	0.13555	0.433487	0.901356	0.224692	0.362146	0.409919	0.314354	0.0327152	0.0156474	0.951212	0.387233	0.675125	0.64493	0.0996667	0.463625	0.0301332	0.0203731	0.0270316	0.0339324	0.56564	0.118376	0.0319214	0.213949
FMT-Donor_MAG_00042			0.000598586	0.0442757	0.0240088	0.0580876	0.00786917	0.206402	0.0687453	0.0363887	0.133246	0.0105996	0.119383	0.0803914	0.169246	0.129256	0.00780659	0.015278	0.0221073	0.0182471	0.0276891	0.123885	0.060768	0.00446723	0.0188614	0.103765	0.399099	0.177136	0.200749	0.0248529	0.110026	0.0511487	0.0532892	0.00253186	0.00468952	0.49653	0.976659	0.111214	0.00892905	0.172097	0.585019	0.621796	0.047784	0.00296817	0.0564753	0.162143	0.0308971	0.0642922	0.17394
FMT-Donor_MAG_00043			0.00799198	0.0681616	0.474286	0.0167434	0.00858773	0.072049	0.00224335	0.000935646	0.0527721	0.00884205	0.015368	5.53e-05	0.000986315	0.000637233	0.396969	0.00367466	0.0049883	0.00117918	0.699993	0.199617	0.00238976	0.00133121	0.00275753	0.0270971	0.00147619	0.0921979	0.0102086	0.00277755	0.00571593	0.00430845	0.00398323	0.00134076	0.000607958	0.172143	0.00272821	0.0793885	0.0200959	0.00109824	0.00264189	0.00199416	0.0022645	0.00318304	0.000832787	0.0019142	0.00460742	0.000613253	0.0489594
FMT-Donor_MAG_00044			0.00299238	0.00499348	0.00825915	0.0320576	0.23947	0.0280969	0.00897253	0.0370785	0.582567	0.203026	0.410485	0.00024029	0.000485501	0.00304603	0.0211481	0.280559	0.669198	0.0048547	0.0117279	0.161435	0.647961	0.113123	0.409246	0.417187	0.801847	0.901454	0.17634	0.424763	0.566452	0.250504	0.0851043	0.0513283	0.0267657	0.868945	0.28483	0.0761857	0.242747	0.769685	0.165985	0.0781056	0.0383009	0.56659	0.395446	0.132514	0.2391	0.0238099	0.079928
FMT-Donor_MAG_00045	Group-IV	22.5166	0.0197321	0.0593259	0.0595324	0.0432846	0.400292	0.045687	0.0495127	0.0124229	0.150248	0.0428122	0.0471116	0.00361114	0.02715	0.00766765	0.515437	0.0309134	0.0514091	0.388379	0.52456	0.0656164	0.616227	0.0327995	0.925309	0.607166	0.0817078	0.92996	0.0387498	0.923345	0.053296	0.0363582	0.0590181	0.447715	0.00917006	0.938275	0.0744108	0.0650445	0.0590892	0.0310965	0.0682948	0.0590793	0.0240637	0.0441673	0.0183065	0.91925	0.0230018	0.0325083	0.654095
FMT-Donor_MAG_00046	Group-IV	0	0.000709352	0.000484238	0.00535187	0.00159345	0.00197721	0.000602401	0.000481095	0	0.00139043	0.00456911	0.00471685	4.52e-05	3.72e-05	7.64e-05	0.00267168	0.000327401	0.00107711	0.000306978	0.00613939	0.000926418	0.000351958	0.000226767	0.000363332	0.000515701	0.000166722	0.000370845	0.000966434	0.00034851	0.000190453	0.000179237	0.000280276	0.000283387	0.000188099	0.00242348	0.000786085	0.00547232	0.00120572	0.000215505	0.000561553	4.6e-05	0.000242752	0.000399832	0	0.000283807	0.000236831	0.000166722	0.00262432
FMT-Donor_MAG_00047			0.00720212	0.50877	0.565596	0.556944	0.917882	0.227379	0.438715	0.0313644	0.0357643	0.721411	0.893395	0.0101249	0.0204565	0.00845695	0.922274	0.151195	0.68863	0.606582	0.827156	0.178969	0.0331352	0.049969	0.917049	0.44412	0.135382	0.845761	0.0938943	0.901582	0.937124	0.799164	0.641297	0.435434	0.044279	0.953102	0.210185	0.930008	0.877508	0.301478	0.896028	0.0140192	0.00773456	0.138171	0.247165	0.967296	0.179794	0.821115	0.483081
FMT-Donor_MAG_00048			0.000995222	0.00234095	0.00373063	0.00632664	0.821107	0.00779935	0.00271173	0.000543759	0.00761915	0.794524	0.0317206	0.00135044	0.00581609	0.00142348	0.00293959	0.00081192	0.00157419	0.0011743	0.00293719	0.137069	0.000901391	0.00404901	0.00126933	0.00151776	0.00320636	0.00820196	0.00330082	0.00128399	0.00307128	0.00249396	0.00358297	0.0019475	1.93e-05	0.0115049	0.0215633	0.00536544	0.00218746	0.0041918	0.537011	0.00876928	0.000728036	0.000568217	0.000976259	0.00207578	0.000928423	0.0015807	0.00424006
FMT-Donor_MAG_00049	Group-IV	14.5695	0.0169351	0.0180034	0.0356426	0.0358534	0.0872558	0.336226	0.0236694	0.0107631	0.0563411	0.020062	0.0714834	0.00123867	0.0017826	0.000881562	0.0351224	0.0190821	0.0319495	0.0183672	0.852317	0.0889138	0.0133446	0.320386	0.0292863	0.860938	0.00668796	0.818932	0.0904106	0.0284572	0.0489051	0.0106333	0.0657477	0.00287585	0.0023576	0.141479	0.291512	0.557332	0.0538431	0.0461394	0.0481723	0.0108001	0.00649764	0.347862	0.0111202	0.017341	0.0389049	0.00201647	0.0679504
FMT-Donor_MAG_00050	Group-I	33.1126	0.175358	0.434761	0.649298	0.857164	0.278702	0.435723	0.240484	0.00575323	0.760299	0.0202451	0.816386	0.000873756	0.00188562	0.00599263	0.0208126	0.917248	0.0059256	0.453044	0.134423	0.0634252	0.253374	0.0114381	0.0332397	0.269007	0.00968048	0.0846827	0.0176668	0.0293424	0.00472025	0.771436	0.100993	0.301539	0.00304244	0.0273342	0.00349826	0.508451	0.796527	0.0547889	0.00919485	0.801916	0.716359	0.0159032	0.069534	0.194765	0.63937	0.00910711	0.209487
FMT-Donor_MAG_00051	Group-II	3.31126	0.0102627	0.0152656	0.240809	0.0448254	0.00867025	0.0170251	0.0105594	0.00219739	0.00920596	0.0108441	0.0596644	0.00109322	0.00264164	0.00194749	0.0157557	0.00766265	0.0200074	0.00446862	0.0125726	0.680628	0.00839262	0.00491827	0.0102913	0.00894534	0.0061992	0.011282	0.0245824	0.00962816	0.0190015	0.0125618	0.0103237	0.00727558	0.00120882	0.0341643	0.0094682	0.0126838	0.0130298	0.00648835	0.0050487	0.00846149	0.00599398	0.00740815	0.00400584	0.00633981	0.00598606	0.00195752	0.0100211
FMT-Donor_MAG_00052			0.0199057	0.0766933	0.040371	0.0401266	0.421073	0.0418721	0.0210781	0.0699352	0.340692	0.564843	0.769358	0.011781	0.0103111	0.010006	0.0349399	0.321773	0.071946	0.015157	0.0945461	0.522648	0.048291	0.0273555	0.55257	0.0360226	0.249233	0.627746	0.686632	0.553637	0.472414	0.105861	0.89697	0.295138	0.0292814	0.142045	0.574387	0.0436517	0.0456737	0.0330684	0.0343701	0.0409029	0.163877	0.20877	0.328395	0.272696	0.130059	0.180084	0.135091
FMT-Donor_MAG_00053	Group-I	39.0728	0.111764	0.0691097	0.117	0.194997	0.401644	0.130874	0.0156174	0.0552532	0.47445	0.0447014	0.630112	0.00109753	0.0780638	0.163355	0.135182	0.0657654	0.399183	0.130329	0.501432	0.318689	0.638795	0.182015	0.811511	0.611314	0.34501	0.538237	0.327798	0.528715	0.651232	0.266209	0.506445	0.799893	0.00460344	0.355391	0.938753	0.432606	0.53117	0.0639267	0.751632	0.0886441	0.0510253	0.099632	0.078535	0.348639	0.435525	0.710382	0.104606
FMT-Donor_MAG_00054	Group-I	75.4967	0.874784	0.905619	0.959122	0.971461	0.946851	0.974975	0.0592919	0.00288864	0.907255	0.128485	0.911477	0.00287273	0.468252	0.0427153	0.974279	0.919995	0.0224676	0.919714	0.927829	0.921561	0.910986	0.0951839	0.931603	0.903397	0.874142	0.86007	0.89779	0.927585	0.904328	0.879166	0.848228	0.928601	0.825287	0.921904	0.00411104	0.946195	0.930536	0.918752	0.424974	0.925135	0.894669	0.874388	0.874521	0.922341	0.872309	0.874162	0.924034
FMT-Donor_MAG_00055	Group-IV	0	0.000939707	0.00559711	0.00210183	0.00166537	0.00106728	0.00373946	0.00109538	7.29e-05	0.00102528	0.00252643	0.0030471	6.85e-05	0.000204872	0.00333977	0.00183608	0.000610265	0.00275231	0.00028959	0.0029119	0.0027747	0.00379512	0.000542715	0.00156978	0.000824708	0.000952177	0.0040311	0.00729785	0.00141263	0.00294233	0.000652723	0.00162777	0.000546827	0.000668523	0.00626949	0.00123392	0.00109236	0.00216546	0.000366939	0.00236896	0.00101787	0.000745567	0.000727905	0.000102601	0.0020532	0.000506289	0.000409337	0.00183358
FMT-Donor_MAG_00056	Group-IV	13.9073	0.020618	0.774965	0.0588795	0.350874	0.245033	0.0612905	0.0273571	0.00994377	0.0653561	0.0399222	0.804923	0.00410916	0.00853539	0.00446041	0.192049	0.0277148	0.0524233	0.0258324	0.0416423	0.657291	0.0301314	0.0326951	0.0414225	0.0591312	0.0491962	0.0872997	0.0775472	0.0579695	0.939909	0.051142	0.0725093	0.0581372	0.160773	0.090285	0.096757	0.103682	0.0691554	0.0255484	0.046868	0.0798214	0.0100662	0.0102931	0.00979265	0.036544	0.0221115	0.730063	0.902576
FMT-Donor_MAG_00057	Group-IV	1.3245	0.0138505	0.0178487	0.0206284	0.0150304	0.0102675	0.0183562	0.00614538	0.0030319	0.185474	0.0119804	0.0184119	0.00135366	0.00210683	0.00222599	0.0186406	0.00568002	0.0145201	0.00476277	0.013489	0.0147719	0.00817058	0.00832237	0.0174559	0.0103406	0.00545153	0.016555	0.0226897	0.0179995	0.0147973	0.00686548	0.0174262	0.00623252	0.00189948	0.0394812	0.0134498	0.013248	0.0169244	0.00752455	0.0136307	0.00662677	0.00567964	0.00736804	0.0042106	0.0135539	0.00727198	0.00263961	0.601611
FMT-Donor_MAG_00058			0.0364934	0.0248845	0.0270296	0.0232686	0.0239702	0.0222273	0.0158253	0.00432905	0.0212949	0.0566605	0.165524	0.00702193	0.0083864	0.00851255	0.0246333	0.00845133	0.11373	0.00625031	0.0438952	0.0638762	0.0230341	0.0348364	0.0317188	0.0176172	0.0134983	0.0324006	0.0258692	0.0330244	0.174631	0.0194871	0.0403591	0.0160739	0.00891682	0.0616071	0.0298273	0.0317159	0.0415842	0.0246082	0.0324397	0.0139779	0.010728	0.0101277	0.00942992	0.0297011	0.0526854	0.0148331	0.0341931
FMT-Donor_MAG_00059	Group-II	16.5563	0.0770075	0.837708	0.90888	0.818703	0.866767	0.861679	0.00130179	0.000697241	0.88445	0.188499	0.823965	0.000222963	0.000336095	5.06e-05	0.0450654	0.00631771	0.106656	0.0494975	0.0111336	0.0102597	0.00106716	0.00208203	0.6905	0.00293092	0.000832054	0.0155052	0.853119	0.00518746	0.00273648	0.00156744	0.00148195	0.00198566	5.01e-05	0.166555	0.103213	0.0531907	0.844528	0.000442957	0.00346939	0.00189005	0.000810394	0.00447903	0.000729325	0.0581767	0.00462399	0.000610082	0.195935
FMT-Donor_MAG_00060	Group-II	11.2583	0.0161145	0.0352902	0.0775068	0.0349758	0.0473178	0.0400556	0.0390725	0.005653	0.927104	0.102144	0.0439035	0.00494567	0.013916	0.00565628	0.671063	0.014228	0.748692	0.0237036	0.0507229	0.275649	0.027923	0.0279969	0.0535738	0.0309255	0.0187778	0.0480808	0.0325616	0.0571272	0.932399	0.0265652	0.0406775	0.025241	0.0060394	0.852972	0.0510787	0.89597	0.0496342	0.027403	0.0483608	0.0350269	0.0167789	0.454913	0.0136145	0.0533761	0.0186055	0.0277444	0.0451777
FMT-Donor_MAG_00061	Group-II	1.98676	0.0151758	0.0572547	0.0342122	0.0762964	0.0218136	0.0514568	0.0247903	0.0333616	0.0723321	0.0363788	0.354987	0.00657945	0.00645571	0.00753445	0.0296937	0.0226966	0.0988048	0.0107061	0.0303582	0.0976964	0.0456987	0.0132713	0.0840214	0.0653929	0.0231511	0.108118	0.0957241	0.0418289	0.0943778	0.0542841	0.032398	0.0326079	0.00550715	0.091362	0.13474	0.0359632	0.0351775	0.0230037	0.175281	0.0269471	0.0228743	0.0476299	0.0199654	0.0543898	0.0605801	0.0151933	0.0870157
FMT-Donor_MAG_00062			0.102068	0.222259	0.0723818	0.262841	0.522425	0.167867	0.135058	0.00490345	0.105212	0.89021	0.939499	0.00630668	0.48677	0.605061	0.38221	0.156251	0.746037	0.0938843	0.130353	0.398212	0.505659	0.7261	0.276319	0.178765	0.484383	0.344689	0.515093	0.475011	0.209678	0.325627	0.678835	0.47696	0.0360774	0.901238	0.918947	0.106973	0.725652	0.217309	0.742411	0.0150356	0.256535	0.0187445	0.105371	0.317933	0.183731	0.54206	0.286371
FMT-Donor_MAG_00063	Group-III	3.31126	0.010153	0.0269145	0.0650385	0.032961	0.0594817	0.0259553	0.0240582	0.00656291	0.0365514	0.0256978	0.0315179	0.00282238	0.0178138	0.0052435	0.0387715	0.0145824	0.0448718	0.0364946	0.629712	0.0479334	0.0334092	0.0224185	0.0534249	0.0635705	0.0146787	0.0503972	0.0364567	0.0567459	0.0422012	0.0238318	0.0879433	0.0390876	0.00960428	0.566723	0.0586476	0.518904	0.0702058	0.0208167	0.041875	0.0356012	0.022949	0.0146693	0.00943774	0.0444673	0.0135721	0.0179961	0.0381402
FMT-Donor_MAG_00064	Group-IV	11.2583	0.0190487	0.0401192	0.772923	0.07272	0.0540834	0.036284	0.0283153	0.0103951	0.0447645	0.0282068	0.04268	0.00373473	0.0193526	0.00539142	0.904748	0.0215486	0.0461625	0.0230666	0.0604955	0.0515646	0.0325563	0.0332312	0.0564452	0.041773	0.0247149	0.575965	0.0378805	0.058363	0.856152	0.0334536	0.0423697	0.0337178	0.00705692	0.92433	0.0660082	0.0562221	0.0488855	0.0277298	0.0537026	0.042796	0.0157662	0.026186	0.0127651	0.0459307	0.0214043	0.0231206	0.0509663
FMT-Donor_MAG_00065	Group-IV	4.63576	0.00597138	0.00299214	0.00984006	0.00921507	0.393106	0.410623	0.00752443	0.000257953	0.00366478	0.00887322	0.0543641	0.00024405	0.000772795	0.000597169	0.0527665	0.00156038	0.00309186	0.00115312	0.00956854	0.231788	0.00889131	0.00534997	0.00439486	0.00611387	0.00657639	0.0160158	0.00488277	0.00448974	0.00979078	0.0312577	0.00281825	0.00281203	0.000340077	0.0145331	0.00875272	0.00464095	0.0199854	0.00306521	0.00830356	0.00885819	0.0055262	0.00307952	0.00263349	0.00664376	0.118814	0.001036	0.032708
FMT-Donor_MAG_00066			0.0621759	0.784087	0.396532	0.041923	0.73932	0.493268	0.724644	0.00806099	0.179993	0.274617	0.218922	0.0148391	0.0244971	0.00585498	0.475944	0.10681	0.454976	0.020011	0.683659	0.0656395	0.0413223	0.496632	0.793037	0.0395131	0.468669	0.167785	0.801375	0.792003	0.0826898	0.4536	0.0499641	0.0352269	0.00992554	0.827895	0.874037	0.408724	0.810052	0.641187	0.78113	0.0353591	0.0215951	0.0250589	0.0429293	0.810015	0.0796753	0.0227789	0.421783
FMT-Donor_MAG_00067			0.0425186	0.89991	0.354371	0.336475	0.705147	0.92893	0.91013	0.347541	0.826543	0.240594	0.257186	0.00665485	0.061029	0.013158	0.483981	0.301724	0.544526	0.182961	0.957349	0.937511	0.0648629	0.615364	0.94864	0.56726	0.373198	0.940782	0.60576	0.931958	0.903149	0.508548	0.546334	0.896518	0.0154345	0.964382	0.943579	0.949044	0.691891	0.385079	0.917602	0.912132	0.051025	0.814784	0.48157	0.879234	0.106416	0.690064	0.930729
FMT-Donor_MAG_00068			0.0173441	0.848712	0.22466	0.0147824	0.463071	0.0197869	0.00192384	0.101182	0.503595	0.417607	0.715936	0.350962	0.00127077	0.000856194	0.216526	0.417746	0.824549	0.159713	0.799768	0.8498	0.00417366	0.476356	0.554988	0.186889	0.892693	0.671486	0.824188	0.538749	0.0129385	0.356095	0.787163	0.609495	0.0670065	0.955082	0.831911	0.76344	0.850493	0.592254	0.111735	0.645327	0.00657269	0.00680574	0.0161899	0.151017	0.306093	0.378809	0.32364
FMT-Donor_MAG_00069			0.000876628	0.0030988	0.00261541	0.00231832	0.00101727	0.00296408	0.00372198	0.00030094	0.274651	0.00162337	0.00899031	0.000861316	0.00214785	0.000910999	0.0163484	0.00117207	0.0149067	0.000287892	0.0474992	0.00749045	0.000498127	0.000774539	0.000677099	0.0166671	0.311471	0.0984426	0.00153524	0.000475926	0.000541117	0.00696855	0.00051781	0.000208239	0	0.268157	0.0333953	0.00174514	0.00170238	0.0070236	0.398925	0.00445675	0.000468424	0.000159487	0.0042017	0.00080986	0.000670838	9.69e-05	0.0401129
FMT-Donor_MAG_00070			0.000923648	0.00190938	0.00312218	0.00972865	0.00603033	0.013176	0.231668	0.000715187	0.181867	0.0111517	0.0853429	0.00231244	0.0700824	0.00143465	0.0160191	0.0295581	0.227074	0.00243354	0.0150075	0.304123	0.0298118	0.0441776	0.00284675	0.243698	0.1927	0.130217	0.0605886	0.00327972	0.00442524	0.395215	0.0262978	0.00211701	0.000476965	0.359617	0.39013	0.0515856	0.0322846	0.0301356	0.969195	0.00435499	0.000872714	0.00367398	0.00271132	0.00348261	0.0053169	0.00320925	0.0289216
FMT-Donor_MAG_00071			0.0219037	0.227251	0.334811	0.25703	0.936978	0.256634	0.448726	0.0199762	0.272675	0.565335	0.94889	0.0557727	0.491563	0.0202089	0.31235	0.0615329	0.52051	0.134895	0.196465	0.562203	0.611528	0.0599934	0.228039	0.357189	0.5786	0.56167	0.775229	0.315911	0.421341	0.34918	0.976151	0.211941	0.476601	0.970359	0.613064	0.516167	0.735436	0.398964	0.326192	0.0924354	0.0226181	0.0784019	0.0503792	0.394498	0.276942	0.577999	0.269271
FMT-Donor_MAG_00072	Group-II	0	0.00474208	0.00830279	0.00801249	0.0163885	0.00654602	0.0120612	0.010717	0.000698583	0.00443305	0.0077679	0.0582226	0.000863574	0.00153195	0.000789267	0.0133297	0.00243929	0.0252694	0.00476722	0.0133675	0.0216205	0.00896585	0.00314541	0.0889089	0.00666721	0.00417089	0.0130168	0.0291872	0.0216482	0.0097613	0.0200076	0.0122601	0.0131902	0.00297546	0.0218345	0.00739139	0.00752132	0.00722642	0.00596427	0.00753441	0.00550134	0.00294961	0.00320525	0.00277699	0.00556476	0.00357104	0.00586596	0.0112164
FMT-Donor_MAG_00073	Group-II	1.98676	0.00463327	0.010315	0.0126483	0.820573	0.00473492	0.0123289	0.0706077	0.00142963	0.00627186	0.00814581	0.0190509	0.00028891	0.00155959	0.00112726	0.0156686	0.00343045	0.00905681	0.00171327	0.397261	0.269906	0.00682622	0.00327364	0.00744311	0.00579259	0.00601047	0.00987137	0.0154622	0.00762928	0.0408968	0.0047941	0.0101899	0.00508322	0.00106664	0.0224782	0.00761496	0.0102603	0.00982046	0.00397721	0.00468566	0.00557378	0.00506589	0.00542824	0.00233947	0.00667105	0.00475472	0.00192871	0.00774839
FMT-Donor_MAG_00074	Group-II	0.662252	0.00782275	0.0132696	0.0177662	0.0483164	0.0140122	0.0178295	0.00860665	0.00175634	0.0110419	0.0267073	0.197782	0.000700523	0.00152132	0.000897705	0.0202255	0.00772073	0.0301504	0.0031688	0.019399	0.0360948	0.0100375	0.0027	0.012437	0.0107991	0.00709237	0.0199504	0.0388331	0.0114893	0.0935235	0.00764071	0.00982443	0.00727017	0.000351115	0.0524262	0.013034	0.0161371	0.0142058	0.00504991	0.00769201	0.00719034	0.00576946	0.0091746	0.0031275	0.00918636	0.00758993	0.00240615	0.0121627
FMT-Donor_MAG_00075			0.267979	0.00635711	0.874547	0.228204	0.286348	0.0132994	0.0226631	0.00120436	0.00736847	0.00694054	0.177991	0.000313901	0.000407359	0.00240294	0.813537	0.0108351	0.113075	0.00073246	0.0109943	0.122274	0.00472006	0.0049477	0.00404335	0.00998316	0.00144413	0.00910524	0.0125225	0.00511676	0.0818518	0.0124347	0.00740828	0.00107292	0.000180304	0.886106	0.0101525	0.00729889	0.157242	0.00451436	0.00307429	0.0078845	0.0858331	0.00270781	0.00155547	0.00693805	0.00459726	0.000892441	0.00497346
FMT-Donor_MAG_00076			0.0318244	0.0362314	0.0646935	0.532322	0.318964	0.225219	0.0511825	0.00654238	0.0355612	0.245629	0.20579	0.00310804	0.0135281	0.00470619	0.0505122	0.0216277	0.0560801	0.00703865	0.235982	0.61072	0.0540889	0.0236865	0.0267565	0.0310969	0.0175318	0.0460938	0.973495	0.0300186	0.458228	0.0130035	0.0192293	0.0247631	0.0025579	0.11009	0.0338023	0.096545	0.0433597	0.0125957	0.0143776	0.0238093	0.0217368	0.0252469	0.0106557	0.0353806	0.0514325	0.00475735	0.0499893
FMT-Donor_MAG_00077			0.160148	0.934526	0.878768	0.883268	0.659777	0.56271	0.0479104	0.0475259	0.935406	0.949441	0.916459	0.00165469	0.00673053	0.0946811	0.799635	0.783696	0.743163	0.506969	0.938245	0.928443	0.0164675	0.814215	0.925617	0.837413	0.174449	0.935376	0.924162	0.93208	0.923376	0.903602	0.92616	0.447821	0.00409204	0.938008	0.943708	0.934132	0.803408	0.0257085	0.794776	0.0100971	0.439765	0.444188	0.726696	0.897083	0.910014	0.910732	0.902974
FMT-Donor_MAG_00078			0.792164	0.840275	0.827462	0.59797	0.827671	0.80928	0.822648	0.00186188	0.629027	0.832858	0.823918	0.000500945	0.00482615	0.269915	0.626254	0.767252	0.00571941	0.539941	0.412101	0.931882	0.791268	0.370087	0.712565	0.366717	0.724005	0.809088	0.828817	0.716949	0.809166	0.291139	0.325067	0.822044	0.429701	0.842308	0.00111966	0.534034	0.526701	0.507539	0.801653	0.826615	0.796835	0.832384	0.661794	0.716051	0.830569	0.63725	0.833818
FMT-Donor_MAG_00079			0.00222826	0.00999705	0.0131229	0.0128021	0.0156318	0.00783082	0.00690522	0.00192933	0.00728124	0.0128161	0.111813	0.0102689	0.00694245	0.0111756	0.0120671	0.00323773	0.0108068	0.00504454	0.0151025	0.0138078	0.0160321	0.141495	0.0179768	0.0103137	0.0082175	0.0275087	0.0190842	0.0168428	0.0136008	0.012713	0.0348612	0.0100265	0.033792	0.0259076	0.0948356	0.0149156	0.0156362	0.00849254	0.0183837	0.0323342	0.00464757	0.00659668	0.00547529	0.0146912	0.0541592	0.0155817	0.0102009
FMT-Donor_MAG_00080	Group-IV	5.29801	0.00306968	0.012073	0.0176713	0.0101036	0.0186537	0.00966599	0.0100202	0.000506767	0.0873865	0.00518394	0.00968471	0.000966367	0.00247458	0.00095741	0.0670569	0.00166853	0.0116455	0.00376405	0.0147586	0.0103522	0.00425968	0.00319409	0.0119026	0.0197302	0.0022573	0.0115944	0.0136623	0.0187153	0.896474	0.00495752	0.0103808	0.00336885	0.00362457	0.945196	0.0158713	0.01537	0.0187727	0.00249331	0.0207214	0.00613732	0.00225883	0.00255047	0.00110767	0.0203194	0.00368178	0.00449735	0.922446
FMT-Donor_MAG_00081			0.00983348	0.374665	0.00402655	0.0309729	0.00608663	0.113962	0.00366642	0.00215629	0.105364	0.00331914	0.0532614	0.00371913	0.00586493	0.00405172	0.00438116	0.0102306	0.00345466	0.012492	0.0184208	0.0366277	0.0199742	0.0040185	0.00167344	0.0124175	0.0270197	0.0376132	0.00652381	0.070668	0.0129789	0.380043	0.00256997	0.0297314	0.000353818	0.619668	0.384879	0.032935	0.00183382	0.0054745	0.0612576	0.0120249	0.0102149	0.00146919	0.00230272	0.0468005	0.000836167	0.00484764	0.149142
FMT-Donor_MAG_00082			0.0998996	0.797784	0.308898	0.682618	0.936987	0.233886	0.364377	0.0176033	0.170385	0.936124	0.866835	0.0147965	0.134987	0.0208066	0.332633	0.131274	0.23448	0.102883	0.1213	0.745424	0.241202	0.801588	0.67676	0.890657	0.200215	0.690582	0.618818	0.749479	0.314694	0.142837	0.892538	0.0993262	0.184495	0.934312	0.908989	0.782925	0.238526	0.188973	0.64016	0.10252	0.0423986	0.0693737	0.0625423	0.424682	0.285267	0.114338	0.336118
FMT-Donor_MAG_00083	Group-I	60.9272	0.522299	0.0995334	0.407762	0.515286	0.700166	0.47117	0.847125	0.196702	0.26941	0.0829804	0.733997	0.0432948	0.0871659	0.0524929	0.51712	0.404989	0.0891594	0.539879	0.434572	0.472126	0.489664	0.0529946	0.502049	0.0845891	0.216514	0.0947353	0.482022	0.494126	0.0312521	0.517062	0.0602229	0.404298	0.0796646	0.535233	0.0746803	0.489821	0.425349	0.0755786	0.0825082	0.545976	0.887008	0.475129	0.0875542	0.540512	0.498502	0.0680313	0.603869
FMT-Donor_MAG_00084	Group-I	12.5828	0.0466017	0.0781212	0.489559	0.0593254	0.91757	0.108787	0.0618494	0.0612073	0.36664	0.149929	0.0626846	0.0684426	0.0711283	0.0815284	0.0635676	0.0588566	0.0854781	0.905305	0.0595135	0.0587861	0.0437992	0.0331945	0.0974194	0.0668394	0.0631145	0.0719717	0.0391321	0.10897	0.0426278	0.0767389	0.0404341	0.0618307	0.0584868	0.0916316	0.0658345	0.0606569	0.712663	0.0582013	0.0711737	0.127654	0.111614	0.0585967	0.0583479	0.155574	0.0371771	0.0862742	0.0752294
FMT-Donor_MAG_00085	Group-I	32.4503	0.128092	0.163716	0.961814	0.163654	0.94223	0.950483	0.150584	0.120319	0.15322	0.150661	0.133363	0.159414	0.171349	0.142813	0.148572	0.957683	0.125133	0.955777	0.92667	0.969471	0.130144	0.15047	0.943131	0.146585	0.967654	0.182135	0.0990133	0.942525	0.135876	0.166846	0.956659	0.158567	0.935772	0.220338	0.160376	0.131486	0.146992	0.126593	0.144353	0.241841	0.151962	0.132104	0.934924	0.144207	0.115041	0.0429319	0.969305
FMT-Donor_MAG_00087			0.0101214	0.482888	0.103808	0.155328	0.160913	0.0661433	0.0255431	0.0133938	0.117854	0.155887	0.419523	0.00931621	0.0266529	0.012797	0.286461	0.0373628	0.0581924	0.109341	0.0493576	0.148856	0.0661562	0.044422	0.10022	0.173437	0.080805	0.4154	0.22336	0.0955809	0.128526	0.0278977	0.458414	0.0347094	0.0194098	0.756708	0.203921	0.417054	0.187617	0.0257657	0.701112	0.027658	0.0679561	0.0774429	0.0305961	0.12807	0.0523205	0.0503296	0.221663
FMT-Donor_MAG_00088	Group-III	82.1192	0.1659	0.817706	0.954924	0.644468	0.890704	0.768653	0.801857	0.853555	0.878849	0.812394	0.822266	0.205561	0.218921	0.876793	0.840864	0.650823	0.865567	0.85823	0.889637	0.198206	0.581104	0.0909979	0.838454	0.847519	0.852169	0.81123	0.691463	0.853627	0.54632	0.211272	0.796752	0.820794	0.835612	0.885508	0.831892	0.817856	0.826761	0.870048	0.901151	0.851777	0.872752	0.903847	0.83528	0.889602	0.142964	0.838243	0.957381
FMT-Donor_MAG_00089	Group-III	62.9139	0.0125954	0.908554	0.93055	0.900056	0.935173	0.902317	0.871553	0.438858	0.934454	0.022624	0.94503	0.00187325	0.292476	0.00881597	0.86313	0.691708	0.922978	0.726697	0.93382	0.941023	0.0329261	0.934448	0.927038	0.920081	0.0200517	0.958695	0.932204	0.959156	0.919837	0.0523513	0.585849	0.0261355	0.524091	0.94573	0.954742	0.946508	0.0442826	0.300666	0.937299	0.0384171	0.0176804	0.563535	0.13403	0.0587662	0.471243	0.858641	0.061868
FMT-Donor_MAG_00091	Group-I	94.702	0.943468	0.949593	0.945978	0.244009	0.953784	0.946696	0.375706	0.355614	0.634497	0.30598	0.954268	0.355532	0.379348	0.38475	0.957621	0.946746	0.939547	0.38666	0.948622	0.955976	0.946661	0.942659	0.944348	0.952506	0.957961	0.969727	0.967384	0.941967	0.120278	0.351658	0.269939	0.948412	0.370051	0.964351	0.335725	0.954251	0.958932	0.344558	0.355351	0.477641	0.932035	0.932356	0.946086	0.949799	0.952373	0.392538	0.963287
FMT-Donor_MAG_00092	Group-I	62.2517	0.06188	0.554378	0.958992	0.173325	0.429289	0.40474	0.953604	0.952174	0.375496	0.329204	0.427009	0.0609246	0.414441	0.0669622	0.149292	0.34108	0.40496	0.928643	0.286919	0.376015	0.102054	0.120181	0.45618	0.165455	0.944035	0.432371	0.133866	0.442228	0.0436552	0.178679	0.121155	0.148373	0.149449	0.465695	0.156898	0.909724	0.395738	0.417285	0.381388	0.252837	0.442876	0.926767	0.505544	0.146493	0.280846	0.491125	0.478813
FMT-Donor_MAG_00093	Group-III	25.1656	0.147466	0.399284	0.470734	0.559139	0.104247	0.156686	0.0441707	0.00396528	0.187213	0.171308	0.240134	0.00144251	0.0863095	0.00604428	0.315731	0.0777788	0.0609403	0.0915705	0.246288	0.595512	0.21121	0.106774	0.882221	0.0872604	0.262709	0.210712	0.201687	0.799559	0.884709	0.101429	0.280315	0.16098	0.00426894	0.909243	0.222914	0.783067	0.694461	0.253423	0.269946	0.150044	0.0646799	0.172451	0.107129	0.0881596	0.0887475	0.0139647	0.111117
FMT-Donor_MAG_00094	Group-III	85.4305	0.244471	0.300468	0.787012	0.236149	0.276257	0.236187	0.354527	0.322478	0.88133	0.959424	0.223539	0.326423	0.317246	0.348958	0.25406	0.890446	0.313389	0.963141	0.255117	0.951361	0.265595	0.0773706	0.28494	0.317088	0.318769	0.289264	0.226879	0.271962	0.0868431	0.324565	0.250188	0.315779	0.334276	0.318424	0.307942	0.775315	0.8852	0.832719	0.334099	0.420573	0.341265	0.259526	0.304195	0.288612	0.218421	0.348435	0.792569
[truncated: 104 more columns]

## Sheet: FMT HMP Metaphlan
sample	DS01	DS02	DS03	DS04	R1_W0	R1_W4	R1_W8	R2_W0	R2_W4	R2_W8	hmp0001	hmp0002	hmp0003	hmp0004	hmp0005	hmp0006	hmp0007	hmp0008	hmp0009	hmp0010	hmp0011	hmp0012	hmp0013	hmp0014	hmp0015	hmp0016	hmp0017	hmp0018	hmp0019	hmp0020	hmp0021	hmp0022	hmp0023	hmp0024	hmp0025	hmp0026	hmp0027	hmp0028	hmp0029	hmp0030	hmp0031	hmp0032	hmp0033	hmp0034	hmp0035	hmp0036	hmp0037	hmp0038	hmp0039
Abiotrophia	0	0	0	0	0.00116	0	0	0	0	0	0	0	0	0	0	0	0	0	0	0	0	0	0	0	0	0	0	0	0	0	0	0	0	0	0	0	0	0	0	0	0	0	0	0.10364	0	0	0	0	0
Acetobacter	0	0	0	0	0	0	0	0	0	0	0	0	0	0	0	0	0	0	0	0	0	0	0	0	0	0	0	0	0	0	0	0	0	0	0	0	0	0	0	0	0	0	0	0	0	0	0	0	0
Achromobacter	0	0	0	0	0	0	0	0	0	0	0	0	0	0	0	0	0	0	0	0	0	0	0	0	0	0	0	0	0	0	0	0	0	0	0	0	0	0	0	0	0	0	0	0	0	0	0	0	0
Acidaminococcaceae_unclassified	0	0	0	0	0	0	0	0	0	0	0	0	0	0.11477	0	0	0	0	0	0	0	0	0	0	0	0.00507	0	0	0	0	0	0.03517	0	0	0	0	0	0	0	0	0.04519	0.15519	0	0	0	0	0	0	0
Acidaminococcus	0	0	0	0	0	0	0	0	0	0	0	0	0	0.74517	0	0	0	0	0	0	0	0	0	0	0	0.04502	0	0	0	0	0	0.27608	0	0	2.7723	0	0	0	0	0	3.79964	2.06066	0	0	0	0	0	0	0
Acidiphilium	0	0	0	0	0	0	0	0	0	0	0	0	0	0	0	0	0	0	0	0	0	0	0	0	0	0	0	0	0	0	0	0	0	0	0	0	0	0	0	0	0	0	0	0	0	0	0	0	0
Acidobacteriaceae_unclassified	0	0	0	0	0	0	0	0	0	0	0	0	0	0	0	0	0	0	0	0	0	0	0	0	0	0	0	0	0	0	0	0	0	0	0	0	0	0	0	0	0	0	0	0	0	0	0	0	0
Acidocella	0	0	0	0	0	0	0	0	0	0	0	0	0	0	0	0	0	0	0	0	0	0	0	0	0	0	0	0	0	0	0	0	0	0	0	0	0	0	0	0	0	0	0	0	0	0	0	0	0
Acidovorax	0	0	0	0	0	0	0	0	0	0	0	0	0	0	0	0	0	0	0	0	0	0	0	0	0	0	0	0	0	0	0	0	0	0	0	0	0	0	0	0	0	0	0	0	0	0	0	0	0
Acinetobacter	0	0	0	0	0	0	0	0	0	0	0	0	0	0	0	0	0	0	0	0	0	0	0	0	0	0	0	0	0	0	0	0	0	0	0	0	0	0	0	0	0	0	0	0	0	0	0	0	0
Actinobacillus	0	0	0	0	0	0	0	0	0	0	0	0	0	0	0	0	0	0	0.00135	0	0	0.00126	0	0	0	0.00355	0	0	0	0	0	0	0	0	0	0	0	0	0	0	0	0	0	0.0082	0.00769	0	0	0	0.00558
Actinobaculum	0	0	0	0	0	0	0	0	0	0	0	0	0	0	0	0	0	0	0	0	0	0	0	0	0	0	0	0	0	0	0	0	0	0	0	0	0	0	0	0	0	0	0	0	0	0	0	0	0
Actinomyces	0	0.00764	0.00734	0	0.05131	0.05482	0.05774	0	0.00144	0	0	0	0.00013	0	0	0	0	0	0	0	0	0	0	0	0	0	0	0	0	0	0	0	0	0	0	0	0	0	0	0	0.00095	0	0	12.7115	0	0	0	0	0
Actinomycetospora	0	0	0	0	0	0	0	0	0	0	0	0	0	0	0	0	0	0	0	0	0	0	0	0	0	0	0	0	0	0	0	0	0	0	0	0	0	0	0	0	0	0	0	0	0	0	0	0	0
Actinoplanes	0	0	0	0	0	0	0	0	0	0	0	0	0	0	0	0	0	0	0	0	0	0	0	0	0	0	0	0	0	0	0	0	0	0	0	0	0	0	0	0	0	0	0	0	0	0	0	0	0
Actinopolyspora	0	0	0	0	0	0	0	0	0	0	0	0	0	0	0	0	0	0	0	0	0	0	0	0	0	0	0	0	0	0	0	0	0	0	0	0	0	0	0	0	0	0	0	0	0	0	0	0	0
Adlercreutzia	0	0.00806	0.0095	0	0.57896	0.01749	0.01206	0.20351	0.01591	0.00809	0	0.00359	0	0.00476	0.00152	0	0.00204	0	0.00313	0.01263	0.02853	0	0	0	0	0.00024	0	0.00212	0.00226	0.0039	0.0033	0	0.00684	0.00042	0.00089	0.01791	0.02602	0.01301	0.0213	0	0	0.0259	0	0	0.0302	0.00315	0.0257	0.00029	0
Advenella	0	0	0	0	0	0	0	0	0	0	0	0	0	0	0	0	0	0	0	0	0	0	0	0	0	0	0	0	0	0	0	0	0	0	0	0	0	0	0	0	0	0	0	0	0	0	0	0	0
Aerococcus	0	0	0	0	0	0	0	0	0	0	0	0	0	0	0	0	0	0.00111	0	0	0	0	0	0	0	0	0	0	0	0	0	0	0	0	0	0	0	0	0	0	0	0	0	0	0	0	0	0	0
Aeromonas	0	0	0	0	0	0	0	0	0	0	0	0	0	0	0	0	0	0	0	0	0	0	0	0	0	0	0	0	0	0	0	0	0	0	0	0	0	0	0	0	0	0	0	0	0	0	0	0	0
Afipia	0	0	0	0	0	0	0	0	0	0	0	0	0	0	0	0	0	0	0	0	0	0	0	0	0	0	0	0	0	0	0	0	0	0	0	0	0	0	0	0	0	0	0	0	0	0	0	0	0
Aggregatibacter	0	0	0	0.00379	0	0	0	0	0	0	0	0	0	0	0	0	0	0	0	0	0	0	0	0	0	0	0	0	0	0	0	0	0	0	0	0	0	0	0	0	0	0	0	0.10309	0.00329	0	0	0	0
Agrobacterium	0.00047	0	0	0	0	0	0	0	0	0	0	0	0	0	0	0	0	0	0	0	0	0	0	0	0	0	0	0	0	0	0	0	0	0	0	0	0	0	0	0	0	0	0	0	0	0	0	0	0
Agrococcus	0	0	0	0	0	0	0	0	0	0	0	0	0	0	0	0	0	0	0	0	0	0	0	0	0	0	0	0	0	0	0	0	0	0	0	0	0	0	0	0	0	0	0	0	0	0	0	0	0
Agromyces	0	0	0	0	0	0	0	0	0	0	0	0	0	0	0	0	0	0	0	0	0	0	0	0	0	0	0	0	0	0	0	0	0	0	0	0	0	0	0	0	0	0	0	0	0	0	0	0	0
Akkermansia	0	0	0	0.00909	10.7984	0.01776	0.00935	0	0	0.02398	0.18438	0.27294	1.10896	0.1789	0.00477	0.35778	0.13971	0	0.00197	0.54351	0.01255	0	0	0.00163	0.2849	0	4.42415	0	0.02487	0.04476	0	0	0.11949	0.09735	0	0.00426	12.049	0.05501	5.06576	0	2.79095	0.27629	0	0	0	2.09998	0.0087	0	1.77732
Alcaligenes	0	0	0	0	0	0	0	0	0	0	0	0	0	0	0	0	0	0	0	0	0	0	0	0	0	0	0	0	0	0	0	0	0	0	0	0	0	0	0	0	0	0	0	0	0	0	0	0	0
Alicycliphilus	0	0	0	0	0	0	0	0	0	0	0	0	0	0	0	0	0	0	0	0	0	0	0	0	0	0	0	0	0	0	0	0	0	0	0	0	0	0	0	0	0	0	0	0	0	0	0	0	0
Alicyclobacillus	0	0	0	0	0	0	0	0	0	0	0	0	0	0	0	0	0	0	0	0	0	0	0	0	0	0	0	0	0	0	0	0	0	0	0	0	0	0	0	0	0	0	0	0	0	0	0	0	0
Alishewanella	0	0	0	0	0	0	0	0	0	0	0	0	0	0	0	0	0	0	0	0	0	0	0	0	0	0	0	0	0	0	0	0	0	0	0	0	0	0	0	0	0	0	0	0	0	0	0	0	0
Alistipes	4.72115	7.46805	6.75527	9.21159	0	26.9627	13.7812	37.8561	7.29732	6.91572	11.3963	14.9545	11.6901	17.5354	6.13055	12.9555	1.75989	0	1.80928	12.02	14.5411	0	0.05891	0.54067	3.11842	5.74936	0	8.4086	1.94761	6.52684	8.55668	7.49426	5.69517	6.98803	11.8368	3.65221	6.35642	4.77061	5.73507	3.29953	1.97428	8.49616	0.65595	0	0	12.6646	15.8789	9.43312	8.35584
Allobaculum	0	0	0	0	0	0	0	0	0	0	0	0	0	0	0	0	0	0	0	0	0	0	0	0	0	0	0	0	0	0	0	0	0	0	0	0	0	0	0	0	0	0	0	0	0	0	0	0	0
Alloiococcus	0	0	0	0	0	0	0	0	0	0	0	0	0	0	0	0	0	0	0	0	0	0	0	0	0	0	0	0	0	0	0	0	0	0	0	0	0	0	0	0	0	0	0	0	0	0	0	0	0
Alloprevotella	0	0	0	0	0	0	0	0	0	0	0	0	0	0	0	0	0	0	0	0	0	0	0	0	0	0	0.00401	0	0	0	0	0	0	0	0	0	0	0	0	0	0	0	0	0.00442	0	0	0	0	0
Alloscardovia	0	0	0	0	0	0	0	0	0	0	0	0	0	0	0	0	0	0	0	0	0	0	0	0	0	0	0	0	0	0	0	0	0	0	0	0	0	0	0	0	0	0.00164	0	0	0	0	0	0	0
Anaerococcus	0	0	0	0	0.01617	0	0	0	0	0	0	0	0	0	0	0	0	0	0	0	0.00166	0	0	0	0	0	0	0	0	0	0	0	0	0	0	0	0	0	0	0	0.01541	0	0	0	0	0	0	0.00031	0
Anaerofustis	0	0.00419	0	0	0.078	0.02884	0.00769	0	0.00629	0	0	0	0	0	0	0	0	0	0	0	0.00544	0	0	0	0	0	0	0	0	0	0.00107	0	0	0	0	0.00234	0	0	0	0	0.04198	0	0	0	0.00086	0	0	0	0
Anaeroglobus	0	0	0	0	0	0	0	0	0	0	0	0	0	0	0	0	0	0	0	0	0	0	0	0	0	0	0	0	0	0	0	0	0	0	0	0	0	0	0	0	0	0	0	0	0	0	0	0	0
Anaerostipes	0	0	0	0	0.03662	0.05226	0.03628	0.08554	0.05075	0.01947	0	0.00043	0	0.00145	0.00124	0	0.01181	0	0	0.09318	0.05665	0.00309	0.00295	0	0.00533	0.00161	0	0.00103	0.00256	0.0012	0.01195	0.07603	0.00316	0	0.01662	0.00296	0.00923	0.00558	0.00086	0.01385	0.00718	0.00144	0	0	0.11966	0	0.05749	0.00337	0.01797
Anaerotruncus	0.09074	0.09846	0.0602	0.01397	0.07645	0.20192	0.24977	0	0.00067	0.01194	0	0	0.00841	0.03051	0.00076	0	0	0	0	0.00459	0.03699	0	0	0	0.00771	0.00269	0.04726	0	0.03171	0.01826	0.08775	0.00073	0.05694	0	0.00698	0.01454	0.02381	0.03643	0.0344	0	0.05562	0.01073	0	0	0.00106	0.02347	0.07141	0.00811	0.01578
Anoxybacillus	0	0	0	0	0	0	0	0	0	0	0	0	0	0	0	0	0	0	0	0	0	0	0	0	0	0	0	0	0	0	0	0	0	0	0	0	0	0	0	0	0	0	0	0	0	0	0	0	0
Arcanobacterium	0	0	0	0	0	0	0	0	0	0	0	0	0	0	0	0	0	0	0	0	0	0	0	0	0	0	0	0	0	0	0	0	0	0	0	0	0	0	0	0	0	0	0	0	0	0	0	0	0
Arcobacter	0	0	0	0	0	0	0	0	0	0	0	0	0	0	0	0	0	0	0	0	0	0	0	0	0	0	0	0	0	0	0	0	0	0	0	0	0	0	0	0	0	0	0	0	0	0	0	0	0
Arthrobacter	0	0	0	0	0	0	0	0	0	0	0	0	0	0	0	0	0	0	0	0	0	0	0	0	0	0	0	0	0	0	0	0	0	0	0	0	0	0	0	0	0	0	0	0	0	0	0	0	0
Arthrospira	0	0	0	0	0	0	0	0	0	0	0	0	0	0	0	0	0	0	0	0	0	0	0	0	0	0	0	0	0	0	0	0	0	0	0	0	0	0	0	0	0	0	0	0	0	0	0	0	0
Asticcacaulis	0	0	0	0	0	0	0	0	0	0	0	0	0	0	0	0	0	0	0	0	0	0	0	0	0	0	0	0	0	0	0	0	0	0	0	0	0	0	0	0	0	0	0	0	0	0	0	0	0
Atopobium	0	0	0	0	0	0	0	0	0	0	0	0	0.00764	0	0	0	0	0	0	0	0	0	0	0	0	0	0	0	0	0	0	0	0	0	0	0	0	9e-05	0	0	0.01254	0	0	0.00117	0	0	0	0	0
Aurantimonadaceae_unclassified	0	0	0	0	0	0	0	0	0	0	0	0	0	0	0	0	0	0	0	0	0	0	0	0	0	0	0	0	0	0	0	0	0	0	0	0	0	0	0	0	0	0	0	0	0	0	0	0	0
Azorhizobium	0	0	0	0	0	0	0	0	0	0	0	0	0	0	0	0	0	0	0	0	0	0	0	0	0	0	0	0	0	0	0	0	0	0	0	0	0	0	0	0	0	0	0	0	0	0	0	0	0
Azospira	0	0	0	0	0	0	0	0	0	0	0	0	0	0	0	0	0	0	0	0	0	0	0	0	0	0	0	0	0	0	0	0	0	0	0	0	0	0	0	0	0	0	0	0	0	0	0	0	0
Azospirillum	0	0	0	0	0	0	0	0	0	0	0	0	0	0	0	0	0	0	0	0	0	0	0	0	0	0	0	0	0	0	0	0	0	0	0	0	0	0	0	0	0	0	0	0	0	0	0	0	0
Bacillus	0	0	0	0	0	0	0	0	0	0	0	0	0	0	0	0	0	0	0	0	0	0	0	0	0	0	0	0	0	0	0	0	0	0	0	0	0	0	0	0	0	0	0	0	0	0	0	0	0
Bacteriovorax	0	0	0	0	0	0	0	0	0	0	0	0	0	0	0	0	0	0	0	0	0	0	0	0	0	0	0	0	0	0	0	0	0	0	0	0	0	0	0	0	0	0	0	0	0	0	0	0	0
Bacteroidales	0.32148	0.60025	0.63036	0.61029	0	2.48331	3.59799	0	0.35274	0.50463	0	0	0	0	0	0	0	0	0	0	0	0	0	0	0	0	0	0	0	0	0	0	0	0	0	0	0	0	0	0	0	0	0	0	0	0	0	0	0
Bacteroidales_noname	0	0	0	0	0	0	0	0	0	0	0.32378	0.49047	0.94755	0.92994	0.19089	0.68194	0	0	0.37708	0.03629	0	0	0.89728	0	0.22193	0.24565	0	0.19925	0.06063	0.05335	0	0	0.07724	0.87625	0	0.1971	0.42401	0.06928	0	0	0	0.05885	0	0	0	0.63661	0.39454	0.48052	1.59998
Bacteroides	55.5068	66.7785	61.0921	62.8145	10	40.0563	53.4124	22.302	57.5157	49.213	52.8746	57.4903	27.6652	46.5532	19.6044	24.8239	77.8282	73.6198	22.8854	36.7397	38.723	95.5968	85.3023	94.9618	41.7522	36.3953	27.4612	52.5716	14.2297	39.1621	29.3064	48.7718	38.5114	62.8045	74.0196	21.1928	20.1327	35.2498	10.9	70.6907	9.3268	32.6958	88.9716	0	50.652	33.4547	27.4494	40.065	44.8319
Bacteroidetes_noname	0	0	0	0	0	0	0	0	0	0	0	0	0	0	0	0	0	0	0	0	0	0	0	0	0	0	0	0	0	0	0	0	0	0	0	0	0	0	0	0	0	0	0	0	0	0	0	0	0
Barnesiella	1.40919	1.36679	2.0997	3.00159	0	0.59196	0.26323	0	0.97968	0.4082	0	6.08331	0	0	0	4.74958	0	0	0.0543	0	0	0	0	0	0	6.26483	0	2.36721	0.46959	0	0	0	0	0	0	0.00064	0.35062	0	0	0	0	0	3.01473	0	0	4.62798	0.82513	19.2359	0
Bartonella	0	0	0	0	0	0	0	0	0	0	0	0	0	0	0	0	0	0	0	0	0	0	0	0	0	0	0	0	0	0	0	0	0	0	0	0	0	0	0	0	0	0	0	0	0	0	0	0	0
Bavariicoccus	0	0	0	0	0	0	0	0	0	0	0	0	0	0	0	0	0	0	0	0	0	0	0	0	0	0	0	0	0	0	0	0	0	0	0	0	0	0	0	0	0	0	0	0	0	0	0	0	0
Beijerinckiaceae_unclassified	0	0	0	0	0	0	0	0	0	0	0	0	0	0	0	0	0	0	0	0	0	0	0	0	0	0	0	0	0	0	0	0	0	0	0	0	0	0	0	0	0	0	0	0	0	0	0	0	0
Bergeyella	0	0	0	0	0	0	0	0	0	0	0	0	0	0	0	0	0	0	0	0	0	0	0	0	0	0	0	0	0	0	0	0	0	0	0	0	0	0	0	0	0	0	0	0	0	0	0	0	0
Bifidobacterium	0.16526	0.56	0.65882	0.16379	23.4224	1.60278	1.88379	1.29475	0.05721	0.1414	0	0	0.01265	0.51398	0.0838	0.22552	0.00425	0.01505	0.13521	0.00231	0.34696	0.08322	0.35976	0.06471	0.18919	0.04704	0	0.01028	0.35208	0.01564	0	0.223	0.01727	0.02655	0.7688	0.25705	0.69888	0.04278	1.20226	0.00725	0	0.03896	0.00454	0	0.87654	0.09135	0.01861	0.04345	0.05302
Bilophila	0.10731	0.08385	0.10084	0.36827	0	0.18116	0.14854	0	0.01723	0.37422	0	0.01417	0.00128	0.11191	0.02654	0	0.01699	0	0.00587	0.00751	0.02235	0	0.02387	0.00086	0.00438	0.00427	0.06902	0.02775	0.08691	0.09081	0.31935	0	0.28236	0.00433	0.00276	0.00136	0	0.22907	0.11812	0	0.03727	0	0.01635	0	0	0.09382	0.21654	0.00609	0.08912
Blastococcus	0	0	0	0	0	0	0	0	0	0	0	0	0	0	0	0	0	0	0	0	0	0	0	0	0	0	0	0	0	0	0	0	0	0	0	0	0	0	0	0	0	0	0	0	0	0	0	0	0
Blastomonas	0	0	0	0	0	0	0	0	0	0	0	0	0	0	0	0	0	0	0	0	0	0	0	0	0	0	0	0	0	0	0	0	0	0	0	0	0	0	0	0	0	0	0	0	0	0	0	0	0
Blattabacterium	0	0	0	0	0	0	0	0	0	0	0	0	0	0	0	0	0	0	0	0	0	0	0	0	0	0	0	0	0	0	0	0	0	0	0	0	0	0	0	0	0	0	0	0	0	0	0	0	0
Blautia	1.67979	0.76558	1.2295	0.20774	0.55865	1.76073	0.38967	1.82595	0.47915	1.33106	0.02572	0.24127	0.25605	0.39498	0.68283	0.42993	0.24555	0.09602	0.1121	1.6286	6.13897	0.26244	0.37362	0.30743	0.4945	0.05503	0.08227	0.03163	1.8293	1.31566	4.84354	0.59346	4.09601	0.7597	0.15372	3.31971	1.9286	2.41325	5.92263	0.26211	6.03998	0.53523	0.6326	0	2.60635	0.95258	0.81174	0.89082	0.51378
Bordetella	0	0	0	0	0	0	0	0	0	0	0	0	0	0	0	0	0	0	0	0	0	0	0	0	0	0	0	0	0	0	0	0	0	0	0	0	0	0	0	0	0	0	0	0	0	0	0	0	0
Brachybacterium	0	0	0	0	0	0	0	0	0	0	0	0	0	0	0	0	0	0	0	0	0	0	0	0	0	0	0	0	0	0	0	0	0	0	0	0	0	0	0	0	0	0	0	0	0	0	0	0	0
Brachyspira	0	0	0	0	0	0	0	0	0	0	0	0	0	0	0	0	0	0	0	0	0	0	0	0	0	0	0	0	0	0	0	0	0	0	0	0	0	0	0	0	0	0	0	0	0	0	0	0	0
Brevibacillus	0	0	0	0	0	0	0	0	0	0	0	0	0	0	0	0	0	0	0	0	0	0	0	0	0	0	0	0	0	0	0	0	0	0	0	0	0	0	0	0	0	0	0	0	0	0	0	0	0
Brevibacterium	0	0.00899	0	0	0	0	0	0	0	0	0	0	0	0	0	0	0	0	0	0	0	0	0	0	0	0	0	0	0	0	0	0	0	0	0	0	0	0	0	0	0	0	0	0	0	0	0	0	0
Brevundimonas	0	0	0	0	0	0	0	0	0	0	0	0	0	0	0	0	0	0	0	0	0	0	0	0	0	0	0	0	0	0	0	0	0	0	0	0	0	0	0	0	0	0	0	0	0	0	0	0	0
Brucella	0	0	0	0	0	0	0	0	0	0	0	0	0	0	0	0	0	0	0	0	0	0	0	0	0	0	0	0	0	0	0	0	0	0	0	0	0	0	0	0	0	0	0	0	0	0	0	0	0
Brucellaceae_unclassified	0	0	0	0	0	0	0	0	0	0	0	0	0	0	0	0	0	0	0	0	0	0	0	0	0	0	0	0	0	0	0	0	0	0	0	0	0	0	0	0	0	0	0	0	0	0	0	0	0
Buchnera	0	0	0	0	0	0	0	0	0	0	0	0	0	0	0	0	0	0	0	0	0	0	0	0	0	0	0	0	0	0	0	0	0	0	0	0	0	0	0	0	0	0	0	0	0	0	0	0	0
Bulleidia	0	0	0	0	0	0	0	0	0	0	0	0	0	0	0	0	0	0	0	0	0	0	0	0	0	0	0	0	0	0	0	0	0	0	0	0	0	0	0	0	0	0	0	0	0	0	0	0	0
Burkholderia	0	0	0	0	0	0	0	0	0	0	0	0	0	0	0	0	0	0	0	0	0	0	0	0	0	0	0	0	0	0	0	0	0	0	0	0	0	0	0	0	0	0	0	0	0	0	0	0	0
Burkholderiales	0.00033	0.00434	0.00073	0.01277	0	0	0	0	0.00049	0.00242	0	0	0	0	0	0	0	0	0	0	0	0	0	0	0	0	0	0	0	0	0	0	0	0	0	0	0	0	0	0	0	0	0	0	0	0	0	0	0
Burkholderiales_noname	0	0	0	0	0	0	0	0	0	0	2.23639	0.21302	0.0256	9e-05	0.26511	0	0.13747	0	0.00172	0	0.00049	0.26533	0	0	0.05122	0	0	0	0.00024	0.03266	0	0	1.51935	0.54377	0.09977	0.00351	0	2.09489	0.06562	0.43653	0	0.01264	0	0	0.37538	0.00155	0.00062	0.06654	0
Butyricicoccus	0	0	0	0	0	0	0	0	0	0	0	0	0	0	0	0	0	0	0	0	0	0	0	0	0	0	0	0	0	0	0	0	0	0	0	0	0	0	0	0	0	0	0	0	0	0	0	0	0
Butyricimonas	0	0	0	0	0	0	0	0	0	0	0	0	0.0589	0.0008	0.33193	0	0.00011	0	0.00023	0	0	0	0	0	0	0	0	0.00084	0	0	0	0	0	0.00035	0	0	0	0	0	0	0	0	0	0	0	0.00115	0.00029	0	0
Butyrivibrio	0	0	0	0	0	0	0	0	0	0	0	0	15.6781	0.00324	0	0	0	0	0	0	0	0	0	0	27.3147	0	0	0	0	0	0	0	0	0	0	0	0	0	0	0	0	0	0	0	0	0	0	0	0
C2likevirus	0	0	0	0	0	0	0	0	0	0	0	0	0	0	0	0	0	0	0	0	0	0	0	0	0	0	0	0	0	0	0	0	0	0	0	0	0	0	0	0	0	0	0	0	0	0	0	0	0
Campylobacter	0	0	0	0	0	0	0	0	0	0	0	0	0	0	0	0	0	0	0	0	0.06308	0	0	0	0	0	0	0	0	0.00842	0	0	0	8e-05	0.01144	0	0	0	0.00272	0.00195	0.00729	0	0	0.22048	0	0.01629	0	0	0
Candidatus_Chloracidobacterium	0	0	0	0	0	0	0	0	0	0	0	0	0	0	0	0	0	0	0	0	0	0	0	0	0	0	0	0	0	0	0	0	0	0	0	0	0	0	0	0	0	0	0	0	0	0	0	0	0
Candidatus_Moranella	0	0	0	0	0	0	0	0	0	0	0	0	0	0	0	0	0	0	0	0	0	0	0	0	0	0	0	0	0	0	0	0	0	0	0	0	0	0	0	0	0	0	0	0	0	0	0	0	0
Candidatus_Phytoplasma	0	0	0	0	0	0	0	0	0	0	0	0	0	0	0	0	0	0	0	0	0	0	0	0	0	0	0	0	0	0	0	0	0	0	0	0	0	0	0	0	0	0	0	0	0	0	0	0	0
Candidatus_Saccharibacteria_noname	0	0	0	0	0	0	0	0	0	0	0	0	0	0	0	0	0	0	0	0	0	0	0	0	0	0	0	0	0	0	0	0	0	0	0	0	0	0	0	0	0	0	0	0.06241	0	0	0	0	0
Candidatus_Saccharibacteria_noname_unclassified	0	0	0	0	0	0	0	0	0	0	0	0	0	0	0	0	0	0	0	0	0	0	0	0	0	0	0	0	0	0	0	0	0	0	0	0	0	0	0	0	0.0005	0	0	0	0	0	0	0	0
Candidatus_Zinderia	0	0	0	0	0	0	0	0	0	0	0	0	0	0	0	0	0	0	0	0	0	0	0	0	0	0	0	0	0	0	0	0	0	0	0	0	0	0	0	0	0	0	0	0	0	0	0	0	0
Capnocytophaga	0	0	0	0	0	0	0	0	0	0	0	0	0	0	0	0	0	0	0	0	0	0	0	0	0	0	0	0	0	0	0	0	0	0	0	0	0	0	0	0	0	0	0	5.69095	0	0	0	0	0
Cardiobacteriaceae_unclassified	0	0	0	0	0	0	0	0	0	0	0	0	0	0	0	0	0	0	0	0	0	0	0	0	0	0	0	0	0	0	0	0	0	0	0	0	0	0	0	0	0	0	0	0.03066	0	0	0	0	0
Cardiobacterium	0	0	0	0	0	0	0	0	0	0	0	0	0	0	0	0	0	0	0	0	0	0	0	0	0	0	0	0	0	0	0	0	0	0	0	0	0	0	0	0	0	0	0	1.71366	0	0	0	0	0
Carnobacterium	0	0	0	0	0	0	0	0	0	0	0	0	0	0	0	0	0	0	0	0	0	0	0	0	0	0	0	0	0	0	0	0	0	0	0	0	0	0	0	0	0	0	0	0	0	0	0	0	0
Catellicoccus	0	0	0	0	0	0	0	0	0	0	0	0	0	0	0	0	0	0	0	0	0	0	0	0	0	0	0	0	0	0	0	0	0	0	0	0	0	0	0	0	0	0	0	0	0	0	0	0	0
Catenibacterium	0	0	0	0.00391	0	0	0	0.1171	0.22896	0.02598	0.00774	0	4.03408	0	0	0	0	0	0.09364	0	0	0	0	0	0	0	0	0	0	0	0	0	0	0	0.37752	0	0	0	0	0	0	0	0	0	0	0	0	0	0
Catonella	0	0	0	0	0	0	0	0	0	0	0	0	0	0	0	0	0	0	0	0	0	0	0	0	0	0	0	0	0	0	0	0	0	0	0	0	0	0	0	0	0	0	0	0.11076	0	0	0	0	0
Caulobacter	0	0	0	0	0	0	0	0	0	0	0	0	0	0	0	0	0	0	0	0	0	0	0	0	0	0	0	0	0	0	0	0	0	0	0	0	0	0	0	0	0	0	0	0	0	0	0	0	0
Cellulomonas	0	0	0	0	0	0	0	0	0	0	0	0	0	0	0	0	0	0	0	0	0	0	0	0	0	0	0	0	0	0	0	0	0	0	0	0	0	0	0	0	0	0	0	0	0	0	0	0	0
Cellulophaga	0	0	0	0	0	0	0	0	0	0	0	0	0	0	0	0	0	0	0	0	0	0	0	0	0	0	0	0	0	0	0	0	0	0	0	0	0	0	0	0	0	0	0	0	0	0	0	0	0
Cellulosilyticum	0	0	0	0	0	0	0	0	0	0	0	0	0	0	0	0	0	0	0	0	0	0	0	0	0	0	0	0	0	0	0	0	0	0	0	0	0	0	0	0	0	0	0	0	0	0	0	0	0
Cellvibrio	0	0	0	0	0	0	0	0	0	0	0	0	0	0	0	0	0	0	0	0	0	0	0	0	0	0	0	0	0	0	0	0	0	0	0	0	0	0	0	0	0	0	0	0	0	0	0	0	0
Centipeda	0	0	0	0	0	0	0	0	0	0	0	0	0	0	0	0	0	0	0	0	0	0	0	0	0	0	0	0	0	0	0	0	0	0	0	0	0	0	0	0	0	0	0	0	0	0	0	0	0
Cetobacterium	0	0	0	0	0	0	0	0	0	0	0	0	0	0	0	0	0	0	0	0	0	0	0	0	0	0	0	0	0	0	0	0	0	0	0	0	0	0	0	0	0	0	0	0	0	0	0	0	0
Chlamydophila	0	0	0	0	0	0	0	0	0	0	0	0	0	0	0	0	0	0	0	0	0	0	0	0	0	0	0	0	0	0	0	0	0	0	0	0	0	0	0	0	0	0	0	0	0	0	0	0	0
Chlorobium	0	0	0	0	0	0	0	0	0	0	0	0	0	0	0	0	0	0	0	0	0	0	0	0	0	0	0	0	0	0	0	0	0	0	0	0	0	0	0	0	0	0	0	0	0	0	0	0	0
Chromobacterium	0	0	0	0	0	0	0	0	0	0	0	0	0	0	0	0	0	0	0	0	0	0	0	0	0	0	0	0	0	0	0	0	0	0	0	0	0	0	0	0	0	0	0	0	0	0	0	0	0
Chroococcidiopsis	0	0	0	0	0	0	0	0	0	0	0	0	0	0	0	0	0	0	0	0	0	0	0	0	0	0	0	0	0	0	0	0	0	0	0	0	0	0	0	0	0	0	0	0	0	0	0	0	0
Chryseobacterium	0	0	0	0	0	0	0	0	0	0	0	0	0	0	0	0	0	0	0	0	0	0	0	0	0	0	0	0	0	0	0	0	0	0	0	0	0	0	0	0	0	0	0	0	0	0	0	0	0
Citrobacter	0	0.00352	0	0	0	0	0	0	0	0	0	0	0	0	0	0	0	0	0	0	0	0	0	0	0	0	0	0	0	0	0	0	0	0	0	0	0	0	0	0	0	0	0	0	0	0	0	0.08205	0
Citromicrobium	0	0	0	0	0	0	0	0	0	0	0	0	0	0	0	0	0	0	0	0	0	0	0	0	0	0	0	0	0	0	0	0	0	0	0	0	0	0	0	0	0	0	0	0	0	0	0	0	0
Clavibacter	0	0	0	0	0	0	0	0	0	0	0	0	0	0	0	0	0	0	0	0	0	0	0	0	0	0	0	0	0	0	0	0	0	0	0	0	0	0	0	0	0	0	0	0	0	0	0	0	0
Clostridiaceae	0	0	0	0	0	0	0.00723	0	0	0.00853	0	0	0	0	0	0	0	0	0	0	0	0	0	0	0	0	0	0	0	0	0	0	0	0	0	0	0	0	0	0	0	0	0	0	0	0	0	0	0
Clostridiaceae_noname	0	0	0	0	0	0	0	0	0	0	0.00433	0.00035	0	0	9e-05	0	0.00578	0	0	0	0.00083	0	0	0	0	0	0.04538	0.03513	0	0.00542	0.02541	0	0	0	0.00785	0.00326	0	0	0.00121	0.00028	0.29704	0.01554	0.01725	0	0	0.00792	0.01315	0	0.00508
Clostridiales	0	0	0	0	0.01567	0	0	0	0.00377	0	0	0	0	0	0	0	0	0	0	0	0	0	0	0	0	0	0	0	0	0	0	0	0	0	0	0	0	0	0	0	0	0	0	0	0	0	0	0	0
Clostridiales_Family_XI_Incertae_Sedis_noname	0	0	0	0	0	0	0	0	0	0	0	0	0	0	0	0	0	0	0	0	0	0	0	0	0	0	0	0	0	0	0	0	0	0	0	0	0	0	0	0	0	0	0	0	0	0	0	0	0
Clostridiales_Family_XIII_Incertae_Sedis	0	0	0	0	0.00275	0	0	0	0	0	0	0	0	0	0	0	0	0	0	0	0	0	0	0	0	0	0	0	0	0	0	0	0	0	0	0	0	0	0	0	0	0	0	0	0	0	0	0	0
Clostridiales_Family_XIII_Incertae_Sedis_noname	0	0	0	0	0	0	0	0	0	0	0	0	0.00255	0	0	0	0	0	0	0	0	0	0	0	0	0	0	0	0	0	0.00201	0	0	0	0	0.00248	0	0	0	0	0.01188	0	0	0	0	0	0	0	0
Clostridiales_Family_XIII_Incertae_Sedis_unclassified	0	0	0	0	0	0	0	0	0	0	0	0	0.00371	0	0	0	0	0	0	0	0.00535	0	0	0	0	0	0	0	0	0	0	0	0	0	0	0.00993	0	0	0	0	0.0116	0	0	0	0.00077	0	0	0	0
Clostridiales_noname	0	0	0	0	0	0	0	0	0	0	0	0	0	0	0.00202	0	0.0061	0	0.3742	0	0.02012	0	0	0	0	0	0.0267	0	0	0.00278	0.06926	0	0.00399	0	0	0.00063	0.00206	0	0.00259	0	0.01377	0.05225	0	0	0	0	0	0.00543	0
Clostridium	0.10527	0.35255	0.23086	0.02217	2.69237	0.64856	1.25372	0	0.34021	0.08539	0	0.00605	0.001	0.00662	0.09541	0.09581	0.08949	0.23628	1.14206	0.04556	1.11299	0.25501	0.07218	0.09956	0.38341	0.00827	1.53324	0	12.576	0.26916	1.61329	0.31969	1.2703	0.07828	0.00755	0.27467	0.37346	1.38524	0.05978	0.05894	11.6655	3.3922	0.01524	0	0.12758	1.71553	0.04802	0.08111	0.29633
Collinsella	0.79895	1.93425	2.10474	0.12864	0.02714	0.60924	7.39675	4.16621	0.75936	0.22742	0	0.24831	0.01944	0	0.04211	0.05141	0	0.01344	0.05308	0.04453	0.17942	0.0237	0	0	0.0134	0.03749	0.43657	0.01364	0.22798	0.51344	0	0.06775	0.05276	0.00904	0.21932	0.1618	0.97349	0.04039	0	0.04445	0.28274	0.17703	0.00266	0	0.35037	0.15177	0.61382	0.06151	0.00518
Comamonas	0	0	0	0	0	0	0	0	0	0	0	0	0	0	0	0	0	0	0	0	0	0	0	0	0	0	0.00145	0	0	0	0	0	0	0	0	0	0	0	0	0	0	0	0	0	0	0	0	0	0
Coprobacillus	0	0	0	0	0.02701	0	0	0	0	0	0	0	0	0	0	0	0.02452	0	0	0.61826	0	0.03052	0	0.0134	0	0	0	0	0	0	0.03212	0	0	0	0	0	0.00016	0	0	0	0.26272	0	0.00076	0	0.01997	0.1522	0.00116	0.42961	0
Coprobacter	0.00033	0.00519	0.00591	0.02435	0	0	0	0	0.07447	0.08029	0	0	0.08789	0	0	0	0	0	0	0.05362	0	0	0	0	0.15	0	0	0.289	0	0	0	0	0	0	0	0	0	0	0	0	0	0	0.06067	0	0	0.01019	0.13174	0	0
Coprococcus	2.11094	2.6665	3.48939	1.65411	0	0.73022	0.30168	0.81714	0.29962	0.22707	0.15628	0.57663	0.40663	0.27205	1.18828	1.19767	0.02336	0	0.07247	0.16152	1.76168	0	0.07909	0	0.31261	0.00362	0.11421	0.17628	0.28517	0.23649	0.30916	0	1.42916	0.10024	0.26135	1.63499	0.50398	2.44373	0.50484	0.07639	0.13514	0.36413	0	0	1.3873	0.15895	0.54472	0.02424	7.30827
Coriobacteriaceae_noname	0	0	0	0	0	0	0	0	0	0	0	0	0	0	0	0	0	0	0	0	0	0	0	0	0	0	0	0	0	0	0	0	0	0	0	0	0	0	0	0	0	0	0	0	0	0	0	0	0
Corynebacterium	0	0	0	0	0.00431	0	0	0	0	0	0	0	0	0	0	0	0	0	0	0	0	0	0	0	0	0	0	0	0	0	0	0	0	0	0	0	0	0	0	0	0	0	0	9.25156	0	0	0	0	0
Crinalium	0	0	0	0	0	0	0	0	0	0	0	0	0	0	0	0	0	0	0	0	0	0	0	0	0	0	0	0	0	0	0	0	0	0	0	0	0	0	0	0	0	0	0	0	0	0	0	0	0
Cronobacter	0	0	0	0	0	0	0	0	0	0	0	0	0	0	0	0	0	0	0	0	0	0	0	0	0	0	0	0	0	0	0	0	0	0	0	0	0	0	0	0	0	0	0	0	0	0	0	0	0
Cryptobacterium	0	0	0	0	0	0	0	0	0	0	0	0	0	0	0	0	0	0	0	0	0	0	0	0	0	0	0	0	0	0	0	0	0	0	0	0	0	0	0	0	0	0	0	0	0	0	0	0	0
Cupriavidus	0	0	0	0	0	0	0	0	0	0	0	0	0	0	0	0	0	0	0	0	0	0	0	0	0	0	0	0	0	0	0	0	0	0	0	0	0	0	0	0	0	0	0	0	0	0	0	0	0
Curtobacterium	0	0	0	0	0	0	0	0	0	0	0	0	0	0	0	0	0	0	0	0	0	0	0	0	0	0	0	0	0	0	0	0	0	0	0	0	0	0	0	0	0	0	0	0	0	0	0	0	0
Curvibacter	0	0	0	0	0	0	0	0	0	0	0	0	0	0	0	0	0	0	0	0	0	0	0	0	0	0	0	0	0	0	0	0	0	0	0	0	0	0	0	0	0	0	0	0	0	0	0	0	0
Cytophaga	0	0	0	0	0	0	0	0	0	0	0	0	0	0	0	0	0	0	0	0	0	0	0	0	0	0	0	0	0	0	0	0	0	0	0	0	0	0	0	0	0	0	0	0	0	0	0	0	0
Deinococcus	0	0	0	0	0	0	0	0	0	0	0	0	0	0	0	0	0	0	0	0	0	0	0	0	0	0	0	0	0	0	0	0	0	0	0	0	0	0	0	0	0	0	0	0	0	0	0	0	0
Delftia	0	0	0	0	0	0	0	0	0	0	0	0	0	0	0	0	0	0	0	0	0	0	0	0	0	0	0	0	0	0	0	0	0	0	0	0	0	0	0	0	0	0	0	0	0	0	0	0	0
Dermabacter	0	0	0	0	0	0	0	0	0	0	0	0	0	0	0	0	0	0	0	0	0	0	0	0	0	0	0	0	0	0	0	0	0	0	0	0	0	0	0	0	0	0	0	0	0	0	0	0	0
Dermabacteraceae_unclassified	0	0	0	0	0	0	0	0	0	0	0	0	0	0	0	0	0	0	0	0	0	0	0	0	0	0	0	0	0	0	0	0	0	0	0	0	0	0	0	0	0	0	0	0	0	0	0	0	0
Dermacoccus	0	0	0	0	0	0	0	0	0	0	0	0	0	0	0	0	0	0	0	0	0	0	0	0	0	0	0	0	0	0	0	0	0	0	0	0	0	0	0	0	0	0	0	0	0	0	0	0	0
Dermatophilaceae_unclassified	0	0	0	0	0	0	0	0	0	0	0	0	0	0	0	0	0	0	0	0	0	0	0	0	0	0	0	0	0	0	0	0	0	0	0	0	0	0	0	0	0	0	0	0	0	0	0	0	0
Desulfobulbus	0	0	0	0	0	0	0	0	0	0	0	0	0	0	0	0	0	0	0	0	0	0	0	0	0	0	0	0	0	0	0	0	0	0	0	0	0	0	0	0	0	0	0	0	0	0	0	0	0
Desulfotomaculum	0	0	0	0	0	0	0	0	0	0	0	0	0	0	0	0	0	0	0	0	0	0	0	0	0	0	0	0	0	0	0	0	0	0	0	0	0	0	0	0	0	0	0	0	0	0	0	0	0
Desulfovibrio	0	0	0	0	0	0	0	0	0	0	0	0	0.00322	0	0.00309	0.00134	0.02371	0	0	0.03239	0.03608	0	0	0	0	0	0.00135	0.00758	0	0.04329	0.04002	0	0.00134	0	0	0	0.02513	0.00064	0.08552	0.00057	0	0	0	0	0	0	0	0	0
Desulfurobacteriaceae_unclassified	0	0	0	0	0	0	0	0	0	0	0	0	0	0	0	0	0	0	0	0	0	0	0	0	0	0	0	0	0	0	0	0	0	0	0	0	0	0	0	0	0	0	0	0	0	0	0	0	0
Dialister	0	0	0	0.00216	6.40031	1.91644	1.15358	0	0	0	0.04289	0	0	0.26597	0	11.6532	0.25559	0.20437	4.6779	0.32833	0	0	0.46112	0.60579	1.06081	0	11.4801	0	0.25744	0	0	1.09998	3.56122	0.96102	0	14.7228	0	7.69418	7.69976	0	0.01007	8.20642	0	0.00691	4.42502	6.78506	0	10.3249	0
Dickeya	0	0	0	0	0	0	0	0	0	0	0	0	0	0	0	0	0	0	0	0	0	0	0	0	0	0	0	0	0	0	0	0	0	0	0	0	0	0	0	0	0	0	0	0	0	0	0	0	0
Dietzia	0	0	0	0	0	0	0	0	0	0	0	0	0	0	0	0	0	0	0	0	0	0	0	0	0	0	0	0	0	0	0	0	0	0	0	0	0	0	0	0	0	0	0	0	0	0	0	0	0
Dolosigranulum	0	0	0	0	0	0	0	0	0	0	0	0	0	0	0	0	0	0	0	0	0	0	0	0	0	0	0	0	0	0	0	0	0	0	0	0	0	0	0	0	0	0	0	0	0	0	0	0	0
Dorea	0.6716	0.13008	0.75841	0.16168	3.08067	1.29246	0.61623	1.01958	1.27039	0.29303	0.06518	0.03279	1.79077	0.09285	0.65492	0.21699	0.12775	0.00962	0.36027	0.58357	0.2984	0	0.1634	0	0.11135	0.0491	0.09251	0.04929	0.41012	0.38793	0.08907	0.01534	0.16803	0.1035	0.19409	2.0559	0.94742	0.22327	0.91924	0.03421	2.26859	0.74175	0.01195	0	0.43213	0.26481	2.19178	0.12065	0.45365
Duganella	0	0	0	0	0	0	0	0	0	0	0	0	0	0	0	0	0	0	0	0	0	0	0	0	0	0	0	0	0	0	0	0	0	0	0	0	0	0	0	0	0	0	0	0	0	0	0	0	0
Dysgonomonas	0	0	0	0	0	0	0	0	0	0	0	0	0	0	0	0	0.00024	0	0	0	0	0	0	0	0	0	0	0	0	0	0	0	0	0	0	0	0	0	0	0	0	0	0	0	0	0	0	0	0
Eggerthella	0	0.01939	0.01738	0.00117	0.25068	0.03082	0.02575	0.88277	0.01075	0	0	0.00381	0	0	0	0	0.00126	0	0	0.00174	0.00784	0	0.01171	0.01305	0	0	0	0	0	0	0.02414	0.00111	0.00893	0	0	0.03354	0.00326	0.01244	0	0	0.21403	0.00681	0	0	0.00127	0	0	0	0.02644
Eggerthia	0	0	0	0	0	0	0	0	0	0	0	0	0	0	0	0	0	0	0	0	0	0	0	0	0	0	0	0	0	0	0	0	0	0	0	0	0	0	0	0	0	0	0	0	0	0	0	0	0
Eikenella	0	0	0	0	0	0	0	0	0	0	0	0	0	0	0	0	0	0	0	0	0	0	0	0	0	0	0	0	0	0	0	0	0	0	0	0	0	0	0	0	0	0	0	0.31815	0	0	0	0	0
Elizabethkingia	0	0	0	0	0	0	0	0	0	0	0	0	0	0	0	0	0	0	0	0	0	0	0	0	0	0	0	0	0	0	0	0	0	0	0	0	0	0	0	0	0	0	0	0	0	0	0	0	0
Empedobacter	0	0	0	0	0	0	0	0	0	0	0	0	0	0	0	0	0	0	0	0	0	0	0	0	0	0	0	0	0	0	0	0	0	0	0	0	0	0	0	0	0	0	0	0	0	0	0	0	0
Enhydrobacter	0	0	0	0	0	0	0	0	0	0	0	0	0	0	0	0	0	0	0	0	0	0	0	0	0	0	0	0	0	0	0	0	0	0	0	0	0	0	0	0	0	0	0	0	0	0	0	0	0
Enterobacter	0	0.01537	0	0	0	0	0	0	0	0	0	0	0	0	0	0	0	0	0	0	0.0263	0	0	0	0	0	0	0	0	0	0.0006	0	0	0	0	0	0	0	0	0	0	0	0	0	0	0	0	0	0
Enterobacteriaceae	0	0	0.01088	0	0	0	0	0	0	0	0	0	0	0	0	0	0	0	0	0	0	0	0	0	0	0	0	0	0	0	0	0	0	0	0	0	0	0	0	0	0	0	0	0	0	0	0	0	0
Enterobacteriaceae_noname	0	0	0	0	0	0	0	0	0	0	0	0	0	0	0	0	0	0	0	0	0	0	0	0	0	0	0	0	0	0	0	0	0	0	0	0	0	0	0	0	0	0	0	0	0	0	0	0	0
Enterococcus	0	0.12649	0.00872	0	0	0	0	0	0.04783	0	0	0	0	0	0	0	0	0	0	0	0	0	0	0	0	0.01276	0	0	0	0	0	0	0	0	0	0	0	0	0	0	0	0	0	0	0	0	0	0	0
Enterorhabdus	0	0	0	0	0	0	0	0	0	0	0	0	0	0	0	0	0	0	0	0	0	0	0	0	0	0	0	0	0	0	0	0	0	0	0	0	0	0	0	0	0	0	0	0	0	0	0	0	0
Eremococcus	0	0	0	0	0	0	0	0	0	0	0	0	0	0	0	0	0	0	0	0	0	0	0	0	0	0	0	0	0	0	0	0	0	0	0	0	0	0	0	0	0	0	0	0	0	0	0	0	0
Erwinia	0	0	0	0	0	0	0	0	0	0	0	0	0	0	0	0	0	0	0	0	0	0	0	0	0	0	0	0	0	0	0	0	0	0	0	0	0	0	0	0	0	0	0	0	0	0	0	0	0
Erysipelotrichaceae	0.045	0.09549	0.10709	0.01615	0.49791	0.03581	0.15257	0.24197	1.0835	0.58164	0	0	0	0	0	0	0	0	0	0	0	0	0	0	0	0	0	0	0	0	0	0	0	0	0	0	0	0	0	0	0	0	0	0	0	0	0	0	0
Erysipelotrichaceae_noname	0	0	0	0	0	0	0	0	0	0	0.01193	0.00059	0.00344	0	0.05259	0.00245	0.01158	0	0.12358	0.1343	0.09494	0.00242	0.00214	0.01047	0	0.08438	0.0022	0.04338	0.1747	0.00609	0.46407	1.37157	0.00345	0	0.00467	0.56251	0.30292	0.01453	0.04361	0.00123	1.52408	0.04925	0.00527	0	0.0394	0.75515	0.02256	0.00916	0
Erythrobacteraceae_unclassified	0	0	0	0	0	0	0	0	0	0	0	0	0	0	0	0	0	0	0	0	0	0	0	0	0	0	0	0	0	0	0	0	0	0	0	0	0	0	0	0	0	0	0	0	0	0	0	0	0
Escherichia	0	0	0	0	0.4618	0.06077	0	0	0.00278	0	0	0.00192	0.00852	0.08213	0	0.02342	0.03498	0.03563	0.00717	0.0029	0.74096	0.34877	0.21936	0.03673	0.01815	0	0.26839	0	0.01261	0.01006	0.00899	0.01746	0.02056	0	0.16977	0.001	0	0.00669	0.01544	0	0.05054	0	0.01362	0.00442	0.04399	0.08112	0.0839	0.00234	0
Eubacteriaceae_noname	0	0	0	0	0	0	0	0	0	0	0	0	0	0	0	0	0	0	0	0	0	0	0	0	0	0	0	0	0	0	0	0	0	0	0	0	0	0	0	0	0	0	0	0.00652	0	0	0	0	0
Eubacterium	3.09773	0.45926	3.16132	2.40722	9.11643	5.70094	2.11472	3.39186	7.7211	5.47245	0.34162	1.99281	1.91676	4.04358	11.2316	2.92447	1.69112	1.63275	1.98198	5.57999	3.82307	0	1.95177	0.01016	2.20302	0.53323	2.3153	0.2765	32.8246	11.9365	13.4272	4.91598	16.8668	8.9358	1.52758	5.34834	40.6839	21.6491	4.20178	4.39674	41.4808	5.10894	0.36279	0.27399	12.8465	4.03996	18.2861	1.32082	9.56443
Exiguobacterium	0	0	0	0	0	0	0	0	0	0	0	0	0	0	0	0	0	0	0	0	0	0	0	0	0	0	0	0	0	0	0	0	0	0	0	0	0	0	0	0	0	0	0	0	0	0	0	0	0
Facklamia	0	0	0	0	0	0	0	0	0	0	0	0	0	0	0	0	0	0	0	0	0	0	0	0	0	0	0	0	0	0	0	0	0	0	0	0	0	0	0	0	0	0	0	0	0	0	0	0	0
Faecalibacterium	1.84848	0.77621	0.83792	0.71594	8.6912	2.19811	1.84729	8.99661	2.60017	3.30447	1.54101	3.84579	6.68826	2.11187	1.22156	20.7006	0.27702	0.06464	0.43712	2.60433	0.89767	0	0.6739	0.05305	1.93536	0.41982	2.22312	0.14485	9.03955	3.00697	8.9994	1.04096	5.65635	1.79926	1.48413	1.65051	1.44399	5.14337	15.7094	0.08058	1.66166	5.51996	0.02767	0	5.2839	6.47554	2.5579	0.30235	2.61672
Filifactor	0	0	0	0	0	0	0	0	0	0	0	0	0	0	0	0	0	0	0	0	0	0	0	0	0	0	0	0	0	0	0	0	0	0	0	0	0	0	0	0	0	0	0	0.01699	0	0	0	0	0
Finegoldia	0	0	0	0	0.00171	0	0	0	0.00633	0	0	0	0	0	0	0	0	0	0	0	0	0	0	0	0	0	0	0	0	0	0	0	0	0	0	0	0	0	0	0	0	0	0	0	0	0	0	0	0
Flavobacteriaceae_noname	0	0	0	0	0	0	0	0	0	0	0	0	0	0	0	0	0	0	0	0	0	0	0	0	0	0	0	0	0	0	0	0	0	0	0	0	0	0	0	0	0	0	0	0	0	0	0	0	0
Flavobacteriales_noname	0	0	0	0	0	0	0	0	0	0	0	0	0	0	0	0	0	0	0	0	0	0	0	0	0	0	0	0	0	0	0	0	0	0	0	0	0	0	0	0	0	0	0	0	0	0	0	0	0
Flavonifractor	0.01458	0.02772	0.02892	0.0248	0.02441	0.04578	0.03892	0	0	0.01817	0	0	0	0	0.00278	0	0	0.07999	0	0	0.00021	0	0	0.00433	0	0	0.08967	0.00506	0	0.00555	0.1148	0.00871	0.00932	0	0.02546	0.00894	0	0.00225	0.003	0.03286	0.03939	0.38485	0	0	0.01025	0.00104	0.0047	0.00655	0.00105
Fretibacterium	0	0	0	0	0	0	0	0	0	0	0	0	0	0	0	0	0	0	0	0	0	0	0	0	0	0	0	0	0	0	0	0	0	0	0	0	0	0	0	0	0	0	0	0	0	0	0	0	0
Fusobacterium	0	0	0	0	0	0	0	0	0	0	0	0	0	0	0	0.00026	0	0	0	0	0	0	0	0.00266	0	0	0	0	0	0	0	0	0	0	0.0002	0.00588	0	0	0	0	0	0	0	0.74506	0.00078	0	0	0	0
Gallionellaceae_unclassified	0	0	0	0	0	0	0	0	0	0	0	0	0	0	0	0	0	0	0	0	0	0	0	0	0	0	0	0	0	0	0	0	0	0	0	0	0	0	0	0	0	0	0	0	0	0	0	0	0
Gardnerella	0	0	0	0	0	0	0	0	0	0	0	0	0	0	0	0	0	0	0	0	0	0	0	0	0	0	0	0	0	0	0	0	0	0	0	0	0	0	0	0	0.07778	0	0	0	0	0	0	0	0
Gemella	0.04644	0.0301	0	0	0.01067	0	0	0	0	0	0	0	0	0	0	0	0	0	0	0	0.02784	0	0	0	0	0	0	0	0	0	0	0	0	0	0	0	0	0	0	0	0.00467	0	0	0.27866	0.00012	0	0	0	0
Geobacillus	0	0	0	0	0	0	0	0	0	0	0	0	0	0	0	0	0	0	0	0	0	0	0	0	0	0	0	0	0	0	0	0	0	0	0	0	0	0	0	0	0	0	0	0	0	0	0	0	0
Geodermatophilaceae_unclassified	0	0	0	0	0	0	0	0	0	0	0	0	0	0	0	0	0	0	0	0	0	0	0	0	0	0	0	0	0	0	0	0	0	0	0	0	0	0	0	0	0	0	0	0	0	0	0	0	0
Geodermatophilus	0	0	0	0	0	0	0	0	0	0	0	0	0	0	0	0	0	0	0	0	0	0	0	0	0	0	0	0	0	0	0	0	0	0	0	0	0	0	0	0	0	0	0	0	0	0	0	0	0
Gillisia	0	0	0	0	0	0	0	0	0	0	0	0	0	0	0	0	0	0	0	0	0	0	0	0	0	0	0	0	0	0	0	0	0	0	0	0	0	0	0	0	0	0	0	0	0	0	0	0	0
Gluconacetobacter	0	0	0	0	0	0	0	0	0	0	0	0	0	0	0	0	0	0	0	0	0	0	0	0	0	0	0	0	0	0	0	0	0	0	0	0	0	0	0	0	0	0	0	0	0	0	0	0	0
Gluconobacter	0	0	0	0	0	0	0	0	0	0	0	0	0	0	0	0	0	0	0	0	0	0	0	0	0	0	0	0	0	0	0	0	0	0	0	0	0	0	0	0	0	0	0	0	0	0	0	0	0
Gordonia	0	0	0	0	0	0	0	0	0	0	0	0	0	0	0	0	0	0	0	0	0	0	0	0	0	0	0	0	0	0	0	0	0	0	0	0	0	0	0	0	0	0	0	0	0	0	0	0	0
Gordonibacter	0.00254	0.04083	0.02907	0.00537	0.11513	0.01601	0.05226	0.18266	0.01171	0.00101	0	0.0048	0	0	0	0.00473	0	0	0	0.00137	0.00927	0	0	0	0.00653	0	0.00199	0	0	0	0.001	0	0.00172	0	0	0	0.00164	0.00885	0.00435	0	0.08877	0	0	0	0.00091	0	0.00436	0	0.01399
Gracilibacillus	0	0	0	0	0	0	0	0	0	0	0	0	0	0	0	0	0	0	0	0	0	0	0	0	0	0	0	0	0	0	0	0	0	0	0	0	0	0	0	0	0	0	0	0	0	0	0	0	0
Granulicatella	0	0.0104	0	0	0.00084	0	0	0	0	0	0	0.00117	0	0	0	0	0	0	0.0008	0.00099	0	0	0.00083	0	0	0.00045	0	0	0.00058	0	0	0	0	0	0	0	0	0.00388	0	0	0	0	0	0.27342	0.00647	0	0.00059	0.00152	0
Granulicella	0	0	0	0	0	0	0	0	0	0	0	0	0	0	0	0	0	0	0	0	0	0	0	0	0	0	0	0	0	0	0	0	0	0	0	0	0	0	0	0	0	0	0	0	0	0	0	0	0
Haemophilus	0.02283	0.04729	0.01131	0.14124	0.00042	0	0	0	0.09478	0.06139	0.04079	0.01576	0.06934	0.00377	0.36332	0.08291	0.03641	0	0.338	0.00329	0.01441	0.25411	0.01086	0.01062	0.04828	0.24661	0.0031	0	0	0	0	0.00284	0.00015	0.11562	0.00138	0.00267	0	0	0.00554	0	0.00435	0.00687	0	1.15098	1.74308	0.00378	0.00259	0.01772	0.80576
Hafnia	0	0	0	0	0	0	0	0	0	0	0	0	0	0	0	0	0	0	0	0	0	0	0	0	0	0	0	0	0	0	0	0	0	0	0	0	0	0	0	0	0	0	0	0	0	0	0	0	0
Hahellaceae_unclassified	0	0	0	0	0	0	0	0	0	0	0	0	0	0	0	0	0	0	0	0	0	0	0	0	0	0	0	0	0	0	0	0	0	0	0	0	0	0	0	0	0	0	0	0	0	0	0	0	0
Halobacteroidaceae_unclassified	0	0	0	0	0	0	0	0	0	0	0	0	0	0	0	0	0	0	0	0	0	0	0	0	0	0	0	0	0	0	0	0	0	0	0	0	0	0	0	0	0	0	0	0	0	0	0	0	0
Halomonas	0	0	0	0	0	0	0	0	0	0	0	0	0	0	0	0	0	0	0	0	0	0	0	0	0	0	0	0	0	0	0	0	0	0	0	0	0	0	0	0	0	0	0	0	0	0	0	0	0
Helcococcus	0	0	0	0	0	0	0	0	0	0	0	0	0	0	0	0	0	0	0	0	0	0	0	0	0	0	0	0	0	0	0	0	0	0	0	0	0	0	0	0	0	0	0	0	0	0	0	0	0
Helicobacter	0	0	0	0	0	0	0	0	0	0	0	0	0	0	0	0	0	0	0	0	0	0	0	0	0	0	0	0	0	0	0	0	0	0	0	0	0	0	0	0	0	0	0	0	0	0	0	0	0
Herbaspirillum	0	0	0	0	0	0	0	0	0	0	0	0	0	0	0	0	0	0	0	0	0	0	0	0	0	0	0	0	0	0	0	0	0	0	0	0	0	0	0	0	0	0	0	0	0	0	0	0	0
Holdemania	0.04518	0.09962	0.09734	0.0324	0.91861	0.20597	0.08056	0	0.02339	0.0347	0	0.00844	0.00327	0.01981	0.01695	0.00511	0.00563	0	0.0001	0.01133	0.03353	0	0.00796	0	0.0011	0	0.01465	0.0062	0.0419	0.04674	0.09019	0.00503	0.13479	0.00254	0.00948	0.14626	0.01883	0.0977	0.02602	0.00464	0.18564	0.18928	0.00236	0	0.02189	0.01287	0.02029	0	0.02143
Hydrocarboniphaga	0	0	0	0	0	0	0	0	0	0	0	0	0	0	0	0	0	0	0	0	0	0	0	0	0	0	0	0	0	0	0	0	0	0	0	0	0	0	0	0	0	0	0	0	0	0	0	0	0
Hymenobacter	0	0	0	0	0	0	0	0	0	0	0	0	0	0	0	0	0	0	0	0	0	0	0	0	0	0	0	0	0	0	0	0	0	0	0	0	0	0	0	0	0	0	0	0	0	0	0	0	0
Hyphomicrobiaceae_unclassified	0	0	0	0	0	0	0	0	0	0	0	0	0	0	0	0	0	0	0	0	0	0	0	0	0	0	0	0	0	0	0	0	0	0	0	0	0	0	0	0	0	0	0	0	0	0	0	0	0
Hyphomicrobium	0	0	0	0	0	0	0	0	0	0	0	0	0	0	0	0	0	0	0	0	0	0	0	0	0	0	0	0	0	0	0	0	0	0	0	0	0	0	0	0	0	0	0	0	0	0	0	0	0
Janibacter	0	0	0	0	0	0	0	0	0	0	0	0	0	0	0	0	0	0	0	0	0	0	0	0	0	0	0	0	0	0	0	0	0	0	0	0	0	0	0	0	0	0	0	0	0	0	0	0	0
Janthinobacterium	0	0	0	0	0	0	0	0	0	0	0	0	0	0	0	0	0	0	0	0	0	0	0	0	0	0	0	0	0	0	0	0	0	0	0	0	0	0	0	0	0	0	0	0	0	0	0	0	0
Johnsonella	0	0	0	0	0	0	0	0	0	0	0	0	0	0	0	0	0	0	0	0	0	0	0	0	0	0	0	0	0	0	0	0	0	0	0	0	0	0	0	0	0	0	0	0.08123	0	0	0	0	0
Jonquetella	0	0	0	0	0	0	0	0	0	0	0	0	0	0	0	0	0	0	0	0	0	0	0	0	0	0	0	0	0	0	0	0	0	0	0	0	0	0	0	0	0	0	0	0	0	0	0	0	0
Ketogulonicigenium	0	0	0	0	0	0	0	0	0	0	0	0	0	0	0	0	0	0	0	0	0	0	0	0	0	0	0	0	0	0	0	0	0	0	0	0	0	0	0	0	0	0	0	0	0	0	0	0	0
Kingella	0	0	0	0	0	0	0	0	0	0	0	0	0	0	0	0	0	0	0	0	0	0	0	0	0	0	0	0	0	0	0	0	0	0	0	0	0	0	0	0	0	0	0	0.97539	0	0	0	0	0
Klebsiella	0	0	0	0	0	0	0	0	0	0	0	0	0	0	0	0	0	0	0	0	0.00947	0.00254	0	0	0	0	0	0	0	0	0	0	0	0	0	0	0	0	0	0	0	0	0	0	0	0	0	0.0423	0
Kocuria	0	0	0	0	0	0	0	0	0	0	0	0	0	0	0	0	0	0	0	0	0	0	0	0	0	0	0	0	0	0	0	0	0	0	0	0	0	0	0	0	0	0	0	0	0	0	0	0	0
Kosakonia	0	0	0	0	0	0	0	0	0	0	0	0	0	0	0	0	0	0	0	0	0	0	0	0	0	0	0	0	0	0	0	0	0	0	0	0	0	0	0	0	0	0	0	0	0	0	0	0	0
Kribbella	0	0	0	0	0	0	0	0	0	0	0	0	0	0	0	0	0	0	0	0	0	0	0	0	0	0	0	0	0	0	0	0	0	0	0	0	0	0	0	0	0	0	0	0	0	0	0	0	0
Kytococcus	0	0	0	0	0	0	0	0	0	0	0	0	0	0	0	0	0	0	0	0	0	0	0	0	0	0	0	0	0	0	0	0	0	0	0	0	0	0	0	0	0	0	0	0	0	0	0	0	0
Lachnoanaerobaculum	0	0	0	0	0	0	0	0	0	0	0	0	0	0	0	0	0	0	0	0	0	0	0	0	0	0	0	0	0	0	0	0	0	0	0	0	0	0	0	0	0	0	0	0	0	0	0	0	0
Lachnospiraceae	0.38666	0.4835	0.40971	0.22268	0.69441	0.4278	0.42573	0.20549	0.60108	0.69586	0	0	0	0	0	0	0	0	0	0	0	0	0	0	0	0	0	0	0	0	0	0	0	0	0	0	0	0	0	0	0	0	0	0	0	0	0	0	0
Lachnospiraceae_noname	0	0	0	0	0	0	0	0	0	0	0.22849	0.23033	0.25443	0.07261	0.16203	0.25726	0.3654	0.06952	0.06363	0.22582	1.46691	0.04766	0.04601	0.09618	0.46193	0.01385	0.06705	0.04534	0.47649	1.62014	0.30338	0.05889	1.85987	0.22488	0.07706	0.29007	0.8896	1.97522	3.51461	0.21342	1.35959	0.154	0.14176	0	0.8358	0.07692	0.15073	0.36285	0.09907
Lactobacillus	0	0	0	0.03437	0.04225	0.00515	0	0	0	0	0	0	0	0	0	0.00022	0	0	0.07293	0	0.0011	0	0	0	0.00469	0	0	0	0	0	0	0	0.08784	0	0	0	0	0	0	0	0.01929	0.00168	0	0	0	0	0	0	0
Lactococcus	0.00269	0.00871	0.00034	0.00193	0.00994	0.02663	0	0	0	0	0	0	0	0	0	0.01314	0	0	0	0.01974	0.00381	0	0	0	0	0	0	0	0.02641	0.00113	0	0	0.01466	0	0	0	0.00822	0	0.00393	0	0.00231	0.03822	0	0	0.26969	0.00566	0.00532	0.00941	0.08044
Lautropia	0	0	0	0	0	0	0	0	0	0	0	0	0	0	0	0	0	0	0	0	0	0	0	0	0	0	0	0	0	0	0	0	0	0	0	0	0	0	0	0	0	0	0	1.85522	0	0	0	0	0
Legionellaceae_unclassified	0	0	0	0	0	0	0	0	0	0	0	0	0	0	0	0	0	0	0	0	0	0	0	0	0	0	0	0	0	0	0	0	0	0	0	0	0	0	0	0	0	0	0	0	0	0	0	0	0
Leifsonia	0	0	0	0	0	0	0	0	0	0	0	0	0	0	0	0	0	0	0	0	0	0	0	0	0	0	0	0	0	0	0	0	0	0	0	0	0	0	0	0	0	0	0	0	0	0	0	0	0
Leptotrichia	0	0	0	0	0	0	0	0	0	0	0	0	0	0	0	0	0	0	0	0	0	0	0	0	0	0	0	0	0	0	0	0	0	0	0	0.0108	0	0	0	0	0	0	0	0.08106	0	0	0	0	0
Leptotrichiaceae_unclassified	0	0	0	0	0	0	0	0	0	0	0	0	0	0	0	0	0	0	0	0	0	0	0	0	0	0	0	0	0	0	0	0	0	0	0	0.00591	0	0	0	0	0	0	0	0.04123	0	0	0	0	0
Leucobacter	0	0	0	0	0	0	0	0	0	0	0	0	0	0	0	0	0	0	0	0	0	0	0	0	0	0	0	0	0	0	0	0	0	0	0	0	0	0	0	0	0	0	0	0	0	0	0	0	0
Leuconostoc	0	0.00339	0	0	0	0	0	0	0	0	0	0	0	0	0	0	0	0	0	0	0	0	0	0	0	0	0	0	0	0	0	0	0	0	0	0	0	0	0	0	0	0	0	0	0.025	0	0	0	0
Limnohabitans	0	0	0	0	0	0	0	0	0	0	0	0	0	0	0	0	0	0	0	0	0	0	0	0	0	0	0	0	0	0	0	0	0	0	0	0	0	0	0	0	0	0	0	0	0	0	0	0	0
Listeria	0	0	0	0	0	0	0	0	0	0	0	0	0	0	0	0	0	0	0	0	0	0	0	0	0	0	0	0	0	0	0	0	0	0	0	0	0	0	0	0	0	0	0	0	0	0	0	0	0
Lysinibacillus	0	0	0	0	0	0	0	0	0	0	0	0	0	0	0	0	0	0	0	0	0	0	0	0	0	0	0	0	0	0	0	0	0	0	0	0	0	0	0	0	0	0	0	0	0	0	0	0	0
Macrococcus	0	0	0	0	0	0	0	0	0	0	0	0	0	0	0	0	0	0	0	0	0	0	0	0	0	0	0	0	0	0	0	0	0	0	0	0	0	0	0	0	0	0	0	0	0	0	0	0	0
Marinilabiliaceae_unclassified	0	0	0	0	0	0	0	0	0	0	0	0	0	0	0	0	0	0	0	0	0	0	0	0	0	0	0	0	0	0	0	0	0	0	0	0	0	0	0	0	0	0	0	0	0	0	0	0	0
Marinobacter	0	0	0	0	0	0	0	0	0	0	0	0	0	0	0	0	0	0	0	0	0	0	0	0	0	0	0	0	0	0	0	0	0	0	0	0	0	0	0	0	0	0	0	0	0	0	0	0	0
Marinococcus	0	0	0	0	0	0	0	0	0	0	0	0	0	0	0	0	0	0	0	0	0	0	0	0	0	0	0	0	0	0	0	0	0	0	0	0	0	0	0	0	0	0	0	0	0	0	0	0	0
Marvinbryantia	0	0	0	0	0	0	0	0	0	0	0	0	0	0	0	0	0	0	0	0	0	0	0	0	0	0	0	0	0	0	0	0	0	0	0	0	0	0	0	0	0.01461	0	0	0	0	0	0	0	0
Massilia	0	0	0	0	0	0	0	0	0	0	0	0	0	0	0	0	0	0	0	0	0	0	0	0	0	0	0	0	0	0	0	0	0	0	0	0	0	0	0	0	0	0	0	0	0	0	0	0	0
Megamonas	0	0	0	0	0	0	0	0	0	0	0	0	0	0	0	0	0	0	0	0	0	2.26412	0	0	0	0	0	0.19602	0	0	0	0	0	0	0	0	0	0	0	0	0	0	0	0	0	0	0	0	0
Megasphaera	0	0	0	0	0	0	0	0	0	0	0	0	0	0	0	0.36461	0	0	0	0	0	0	0	0.24143	0	0	0	0	0	0	0	0	0	0	0.19971	0	0	0	0	0	0	0.37946	0	0	0	0	0	0.02211	0
Meiothermus	0	0	0	0	0	0	0	0	0	0	0	0	0	0	0	0	0	0	0	0	0	0	0	0	0	0	0	0	0	0	0	0	0	0	0	0	0	0	0	0	0	0	0	0	0	0	0	0	0
Mesorhizobium	0	0	0	0	0	0	0	0	0	0	0	0	0	0	0	0	0	0	0	0	0	0	0	0	0	0	0	0	0	0	0	0	0	0	0	0	0	0	0	0	0	0	0	0	0	0	0	0	0
Methanobrevibacter	0	0	0	0	0	0	0	0	0	0	0	0	0	0	0	0	0	0	0	0	0	0	0	0	0	0	0	0	0	0	0	0	0	0	0	0	0	0	0	0	0	0	0	0	0	0	0	0	0
Methylibium	0	0	0	0	0	0	0	0	0	0	0	0	0	0	0	0	0	0	0	0	0	0	0	0	0	0	0	0	0	0	0	0	0	0	0	0	0	0	0	0	0	0	0	0	0	0	0	0	0
Methylobacterium	0	0	0	0	0	0	0	0	0	0	0	0	0	0	0	0	0	0	0	0	0	0	0	0	0	0	0	0	0	0	0	0	0	0	0	0	0	0	0	0	0	0	0	0	0	0	0	0	0
Methylophilus	0	0	0	0	0	0	0	0	0	0	0	0	0	0	0	0	0	0	0	0	0	0	0	0	0	0	0	0	0	0	0	0	0	0	0	0	0	0	0	0	0	0	0	0	0	0	0	0	0
Methylotenera	0	0	0	0	0	0	0	0	0	0	0	0	0	0	0	0	0	0	0	0	0	0	0	0	0	0	0	0	0	0	0	0	0	0	0	0	0	0	0	0	0	0	0	0	0	0	0	0	0
Methyloversatilis	0	0	0	0	0	0	0	0	0	0	0	0	0	0	0	0	0	0	0	0	0	0	0	0	0	0	0	0	0	0	0	0	0	0	0	0	0	0	0	0	0	0	0	0	0	0	0	0	0
Microbacterium	0	0	0	0	0	0	0	0	0	0	0	0	0	0	0	0	0	0	0	0	0	0	0	0	0	0	0	0	0	0	0	0	0	0	0	0	0	0	0	0	0	0	0	0	0	0	0	0	0
Micrococcus	0	0	0	0	0	0	0	0	0	0	0	0	0	0	0	0	0	0	0	0	0	0	0	0	0	0	0	0	0	0	0	0	0	0	0	0	0	0	0	0	0	0	0	0	0	0	0	0	0
Microcoleus	0	0	0	0	0	0	0	0	0	0	0	0	0	0	0	0	0	0	0	0	0	0	0	0	0	0	0	0	0	0	0	0	0	0	0	0	0	0	0	0	0	0	0	0	0	0	0	0	0
Microlunatus	0	0	0	0	0	0	0	0	0	0	0	0	0	0	0	0	0	0	0	0	0	0	0	0	0	0	0	0	0	0	0	0	0	0	0	0	0	0	0	0	0	0	0	0	0	0	0	0	0
Mitsuokella	0	0	0	0	0	0	0	0	0	0	0	0	0	0	0	0	0	0	0	0	0	0	0	0	0	0	0	0	0	0	0	0	0	0	0.07443	0.00314	0	0	0	0	0.00286	0	0	0	0	0	0	0	0
Mobiluncus	0	0	0	0	0	0	0	0	0	0	0	0	0	0	0	0	0	0	0	0	0	0	0	0	0	0	0	0	0	0	0	0	0	0	0	0	0	0	0	0	0	0	0	0	0	0	0	0	0
Modestobacter	0	0	0	0	0	0	0	0	0	0	0	0	0	0	0	0	0	0	0	0	0	0	0	0	0	0	0	0	0	0	0	0	0	0	0	0	0	0	0	0	0	0	0	0	0	0	0	0	0
Mogibacterium	0	0	0	0	0	0	0	0	0	0	0	0	0	0	0	0	0	0	0	0	0	0	0	0	0	0	0	0	0	0	0	0	0	0	0	0	0	0	0	0	0	0	0	0	0	0	0	0	0
Moraxella	0	0	0	0	0	0	0	0	0	0	0	0	0	0	0	0	0	0	0	0	0	0	0	0	0	0	0	0	0	0	0	0	0	0	0	0	0	0	0	0	0	0	0	0	0	0	0	0	0
Morganella	0	0	0	0	0	0	0	0	0	0	0	0	0	0	0	0	0	0	0	0	0	0	0	0	0	0	0	0	0	0	0	0	0	0	0	0	0	0	0	0	0	0	0	0	0	0	0	0	0
Mucispirillum	0	0	0	0	0	0	0	0	0	0	0	0	0	0	0	0	0	0	0	0	0	0	0	0	0	0	0	0	0	0	0	0	0	0	0	0	0	0	0	0	0	0	0	0	0	0	0	0	0
Mycobacterium	0	0	0	0	0	0	0	0	0	0	0	0	0	0	0	0	0	0	0	0	0	0	0	0	0	0	0	0	0	0	0	0	0	0	0	0	0	0	0	0	0	0	0	0	0	0	0	0	0
Mycoplasma	0	0	0	0	0	0	0	0	0	0	0	0	0	0	0	0	0	0	0	0	0	0	0	0	0	0	0	0	0	0	0	0	0	0	0	0	0	0	0	0	0	0	0	0	0	0	0	0	0
Myroides	0	0	0	0	0	0	0	0	0	0	0	0	0	0	0	0	0	0	0	0	0	0	0	0	0	0	0	0	0	0	0	0	0	0	0	0	0	0	0	0	0	0	0	0	0	0	0	0	0
Myxococcus	0	0	0	0	0	0	0	0	0	0	0	0	0	0	0	0	0	0	0	0	0	0	0	0	0	0	0	0	0	0	0	0	0	0	0	0	0	0	0	0	0	0	0	0	0	0	0	0	0
Nakamurella	0	0	0	0	0	0	0	0	0	0	0	0	0	0	0	0	0	0	0	0	0	0	0	0	0	0	0	0	0	0	0	0	0	0	0	0	0	0	0	0	0	0	0	0	0	0	0	0	0
Neisseria	0	0	0	0	0	0	0	0	0	0	0	0	0	0	0	0	0	0	0	0	0	0	0	0	0	0	0	0	0	0	0	0	0	0	0	0	0	0	0	0	0	0	0	10.016	0	0	0	0	0
Niabella	0	0	0	0	0	0	0	0	0	0	0	0	0	0	0	0	0	0	0	0	0	0	0	0	0	0	0	0	0	0	0	0	0	0	0	0	0	0	0	0	0	0	0	0	0	0	0	0	0
Nitrobacter	0	0	0	0	0	0	0	0	0	0	0	0	0	0	0	0	0	0	0	0	0	0	0	0	0	0	0	0	0	0	0	0	0	0	0	0	0	0	0	0	0	0	0	0	0	0	0	0	0
Nitrosospira	0	0	0	0	0	0	0	0	0	0	0	0	0	0	0	0	0	0	0	0	0	0	0	0	0	0	0	0	0	0	0	0	0	0	0	0	0	0	0	0	0	0	0	0	0	0	0	0	0
Nocardia	0	0	0	0	0	0	0	0	0	0	0	0	0	0	0	0	0	0	0	0	0	0	0	0	0	0	0	0	0	0	0	0	0	0	0	0	0	0	0	0	0	0	0	0	0	0	0	0	0
Nocardioidaceae_noname	0	0	0	0	0	0	0	0	0	0	0	0	0	0	0	0	0	0	0	0	0	0	0	0	0	0	0	0	0	0	0	0	0	0	0	0	0	0	0	0	0	0	0	0	0	0	0	0	0
Nocardioides	0	0	0	0	0	0	0	0	0	0	0	0	0	0	0	0	0	0	0	0	0	0	0	0	0	0	0	0	0	0	0	0	0	0	0	0	0	0	0	0	0	0	0	0	0	0	0	0	0
Nocardiopsis	0	0	0	0	0	0	0	0	0	0	0	0	0	0	0	0	0	0	0	0	0	0	0	0	0	0	0	0	0	0	0	0	0	0	0	0	0	0	0	0	0	0	0	0	0	0	0	0	0
Novispirillum	0	0	0	0	0	0	0	0	0	0	0	0	0	0	0	0	0	0	0	0	0	0	0	0	0	0	0	0	0	0	0	0	0	0	0	0	0	0	0	0	0	0	0	0	0	0	0	0	0
Ochrobactrum	0	0	0	0	0	0	0	0	0	0	0	0	0	0	0	0	0	0	0	0	0	0	0	0	0	0	0	0	0	0	0	0	0	0	0	0	0	0	0	0	0	0	0	0	0	0	0	0	0
Odoribacter	0.34117	0.21511	0.27623	0.78564	0	0.01408	0.03262	0	0.84181	3.89204	0.31319	1.36751	3.21554	3.21669	2.74134	0.9446	0.51087	0	0.47364	2.9131	0	0	0	0	4.82392	0.75859	0	0.79425	0.31717	4.89519	0.91768	0	0.98147	0.00367	1.26481	0.62289	0.88735	0.76109	1.26185	0	0.19985	1.7017	0.44182	0	0	2.30409	2.15141	0	0
Oenococcus	0	0	0	0	0	0	0	0	0	0	0	0	0	0	0	0	0	0	0	0	0	0	0	0	0	0	0	0	0	0	0	0	0	0	0	0	0	0	0	0	0	0	0	0	0	0	0	0	0
Oligella	0	0	0	0	0	0	0	0	0	0	0	0	0	0	0	0	0	0	0	0	0	0	0	0	0	0	0	0	0	0	0	0	0	0	0	0	0	0	0	0	0	0	0	0	0	0	0	0	0
Olsenella	0	0	0	0	0	0	0	0	0	0	0	0	0	0	0	0	0	0	0	0	0	0	0	0	0	0	0	0	0	0	0	0	0	0	0	0	0	0	0	0	0	0	0	0	0	0	0	0	0
Oribacterium	0	0	0	0	0	0	0	0	0	0	0	0	0.0033	0	0	0	0	0	0	0	0	0	0	0	0	0	0	0	0	0	0	0	0	0	0	0	0	0	0	0	0	0	0	0	0	0	0	0	0
Ornithinimicrobium	0	0	0	0	0	0	0	0	0	0	0	0	0	0	0	0	0	0	0	0	0	0	0	0	0	0	0	0	0	0	0	0	0	0	0	0	0	0	0	0	0	0	0	0	0	0	0	0	0
Oscillatoria	0	0	0	0	0	0	0	0	0	0	0	0	0	0	0	0	0	0	0	0	0	0	0	0	0	0	0	0	0	0	0	0	0	0	0	0	0	0	0	0	0	0	0	0	0	0	0	0	0
Oscillibacter	0.09975	0.21582	0.32375	0.21427	0.13046	1.08546	1.47711	3.84322	0.04378	3.74362	0.16531	0.07595	0.10461	0.18372	0.04903	0.02634	0.086	2.86303	0.01341	0.04121	0.10323	0.0113	0.03692	0.11182	0.00792	0.1103	0.40096	0.01693	0.06264	0.15675	0.33975	0.17542	0.15559	0.06842	0.02335	0.00821	0.04252	0.10013	0.09334	0.28	1.24019	0.33501	0.08949	0	0.21032	0.08167	0.44514	0.10105	0.16626
Oxalobacter	0	0	0	0	0	0	0	0	0	0	0.00469	0	0.03524	0	0.01381	0.24968	0.0004	0	0.03931	0.0266	0.00544	0	0	0	0.05286	0	0	0.00115	0	0	0	0	0	0	0	0	0.18794	0.01823	0.07385	0	0	0	0	0	0	0	0	0	0
Paenibacillus	0	0	0	0	0	0	0	0	0	0	0	0	0	0	0	0	0	0	0	0	0	0	0	0	0	0	0	0	0	0	0	0	0	0	0	0	0	0	0	0	0	0	0	0	0	0	0	0	0
Pantoea	0	0	0	0	0	0	0	0	0	0	0	0	0	0	0	0	0	0	0	0	0	0	0	0	0	0	0	0	0	0	0	0	0	0	0	0	0	0	0	0	0	0	0	0	0	0	0	0	0
Parabacteroides	8.61678	6.88425	6.10581	5.45271	1	4.81726	2.0385	0	3.56698	4.88956	27.3331	4.02776	6.77439	16.5753	3.4488	2.29906	12.5429	17.2633	5.47356	7.89424	2.32951	0	1.37273	0	2.46752	9.96069	10.4037	18.7257	1.91719	4.95869	6.70568	31.4827	9.93605	4.27005	2.8384	1.22839	1.66126	5.8993	1.88348	12.3735	2.00828	6.74067	4.37482	0	0	3.45229	11.428	2.27495	0
Paracoccus	0	0	0	0	0	0	0	0	0	0	0	0	0	0	0	0	0	0	0	0	0	0	0	0	0	0	0	0	0	0	0	0	0	0	0	0	0	0	0	0	0	0	0	0	0	0	0	0	0
Paraprevotella	0.2657	0.25102	0.26832	1.32583	0	0.36194	0.65171	0	1.37888	2.38684	0	0	0	0	0	0	0	0	1.96018	0	0	0	0	0	0	3.14703	4.81268	12.159	0	0	0	0	0	0	0	0	0	0	2.35178	0	0	0	0	0	0	0	2.23804	0	0
Parascardovia	0	0	0	0	0	0	0	0	0	0	0	0	0	0	0	0	0	0	0	0	0	0	0	0	0	0	0	0	0	0	0	0	0	0	0	0	0	0	0	0	0	0	0	0	0	0	0	0	0
Parasutterella	0.00865	0.02308	0.0088	0.04759	0	0	0	0	0.00343	0.0151	0.60463	0.56812	0.03072	0.34359	0.02586	0	0.03295	0	0	0	0.01651	0.37784	0	0	0.05651	0.00105	0	0	0.00543	0.04376	0	0	0.46564	0.17235	0.07276	0.00407	0	0.91469	0.04079	0.03052	0.14047	0.01469	0	0	0.82579	0.00288	0.01545	0.1989	0
Parvimonas	0	0	0	0	0.06923	0	0	0	0	0	0	0	0.00483	0	0	0	0	0	0	0	0.00045	0	0	0	0	0	0	0	0	0	0	0	0	0	0	0	0	0	0	0	0	0	0	0.17353	0	0	0	0	0
Pasteurella	0	0	0	0	0	0	0	0	0	0	0	0	0	0	0	0	0	0	0	0	0	0	0	0	0	0	0	0	0	0	0	0	0	0	0	0	0	0	0	0	0	0	0	0	0	0	0	0	0
Pectobacterium	0	0	0	0	0	0	0	0	0	0	0	0	0	0	0	0	0	0	0	0	0	0	0	0	0	0	0	0	0	0	0	0	0	0	0	0	0	0	0	0	0	0	0	0	0	0	0	0	0
Pediococcus	0	0	0	0	0	0	0	0	0	0	0	0	0	0	0	0	0	0	0	0	0	0	0	0	0	0	0	0	0	0	0	0	0	0	0	0	0	0	0	0	0	0	0	0	0	0	0	0	0
Pedobacter	0	0	0	0	0	0	0	0	0	0	0	0	0	0	0	0	0	0	0	0	0	0	0	0	0	0	0	0	0	0	0	0	0	0	0	0	0	0	0	0	0	0	0	0	0	0	0	0	0
Peptoniphilus	0	0	0	0	0	0	0	0	0	0	0	0	0	0	0	0	0	0	0	0	0	0	0	0	0	0	0.00025	0	0	0	0	0	0	0	0.00213	0	0	0	0	0	0.013	0	0	0	0	0	0	0	0
Peptostreptococcaceae	0.49623	0.31187	0.5288	0.10521	0.69175	0.10522	0.02398	0	0	0	0	0	0	0	0	0	0	0	0	0	0	0	0	0	0	0	0	0	0	0	0	0	0	0	0	0	0	0	0	0	0	0	0	0	0	0	0	0	0
Peptostreptococcaceae_noname	0	0	0	0	0	0	0	0	0	0	0	0	0	0	0	0.02037	0.03565	0.10848	0.01351	0	0.01666	0.00925	0.00719	0	0.00515	0.00058	0.02489	0	0	0.03938	0.00175	0.00299	0	0.01807	0.02363	0.01465	0.00746	0	0.01187	0.04274	0.00024	0	0.00592	0.15738	1.19553	0.02024	0.00557	0.00712	0.91071
Peptostreptococcus	0	0	0	0	0.00752	0	0	0	0	0	0	0	0	0	0	0	0	0	0	0	0.00227	0	0	0	0	0	0	0	0	0	0	0	0	0	0	0	0	0	0	0	0	0	0	0	0	0	0	0	0
Phascolarctobacterium	0	0	0	0	0	0	0	0	0	0	0	0	0	0	0	0	0	0	0	0	0	0	0	0	0	0	0	0	0	0.94926	0	0	0	0	0	0	0	0	0	0	0	0	0	0	0	0	0	0	0
Plesiomonas	0	0	0	0	0	0	0	0	0	0	0	0	0	0	0	0	0	0	0	0	0	0	0	0	0	0	0	0	0	0	0	0	0	0	0	0	0	0	0	0	0	0	0	0	0	0	0	0	0
Polaromonas	0	0	0	0	0	0	0	0	0	0	0	0	0	0	0	0	0	0	0	0	0	0	0	0	0	0	0	0	0	0	0	0	0	0	0	0	0	0	0	0	0	0	0	0	0	0	0	0	0
Pontibacter	0	0	0	0	0	0	0	0	0	0	0	0	0	0	0	0	0	0	0	0	0	0	0	0	0	0	0	0	0	0	0	0	0	0	0	0	0	0	0	0	0	0	0	0	0	0	0	0	0
Porphyromonas	0	0	0	0	0.03091	0.00794	0.01987	0	0	0	0	0	0	0	0	0	0	0	0	0	0.03138	0	0	0	0	0	0	0	0	0	0	0	0	0	0.01334	0	0	0	0	0	0.01961	0	0	0.2682	0	0.01341	0.00013	0	0
Prevotella	1.00054	0.49799	0.32807	2.77339	6.31047	0.19451	0.36442	0	0.37259	6.4975	0.00802	0	9.75908	0	47.5479	0.00345	0	0	51.2019	0.21941	0.02553	0	0	0	0	35.172	27.9501	0	0	0	0	0	0	0	0.02595	0.00411	0	0	0	0	0.08892	0	0	1.05513	0	0.01718	6.14835	11.6561	0
Promicromonosporaceae_unclassified	0	0	0	0	0	0	0	0	0	0	0	0	0	0	0	0	0	0	0	0	0	0	0	0	0	0	0	0	0	0	0	0	0	0	0	0	0	0	0	0	0	0	0	0	0	0	0	0	0
Propionibacteriaceae_unclassified	0	0	0	0	0	0	0	0	0	0	0	0	0	0	0	0	0	0.01233	0	0	0	0	0	0	0	0	0.00324	0	0	0	0.01154	0	0	0	0	0	0	0	0	0	0.01133	0.0145	0	0	0	0	0	0	0
Propionibacterium	0.18501	0	0	0	0	0	0	0	0	0	0	0	0	0	0	0.00051	0	0.02431	0	0	0	0	0	0	0	0	0	0	0	0	0.00225	0	0	0	0	0.01741	0	0	0	0	0	0.01843	0	0.3157	0	0	0	0	0.00367
Propionimicrobium	0	0	0	0	0	0	0	0	0	0	0	0	0	0	0	0	0	0	0	0	0	0	0	0	0	0	0	0	0	0	0	0	0	0	0	0	0	0	0	0	0	0	0	0	0	0	0	0	0
Proteus	0	0	0	0	0.01617	0	0	0	0	0	0	0	0	0	0	0	0	0	0	0	0	0	0	0	0	0	0	0	0	0	0	0	0	0	0	0	0	0	0	0	0	0	0	0	0	0	0	0	0
Providencia	0	0	0	0	0	0	0	0	0	0	0	0	0	0	0	0	0	0	0	0	0	0	0	0	0	0	0	0	0	0	0	0	0	0	0	0	0	0	0	0	0	0	0	0	0	0	0	0	0
Pseudanabaena	0	0	0	0	0	0	0	0	0	0	0	0	0	0	0	0	0	0	0	0	0	0	0	0	0	0	0	0	0	0	0	0	0	0	0	0	0	0	0	0	0	0	0	0	0	0	0	0	0
Pseudoalteromonadaceae_unclassified	0	0	0	0	0	0	0	0	0	0	0	0	0	0	0	0	0	0	0	0	0	0	0	0	0	0	0	0	0	0	0	0	0	0	0	0	0	0	0	0	0	0	0	0	0	0	0	0	0
Pseudoalteromonas	0	0	0	0	0	0	0	0	0	0	0	0	0	0	0	0	0	0	0	0	0	0	0	0	0	0	0	0	0	0	0	0	0	0	0	0	0	0	0	0	0	0	0	0	0	0	0	0	0
Pseudoflavonifractor	0.05037	0.10087	0.07084	0.03694	0.00726	0.14424	0.25438	0	0.00077	0.01131	0	0	0.00044	0.00458	0.00049	0	0.00142	0	0	0.00725	0.00752	0	0	0	0	0	0.00991	0	0.00303	0.00313	0	0	0	0	0	0.0116	0.00354	0	0.01193	0.00256	0	0	0	0	0.00213	0.00129	0.01019	0.0145	0
Pseudomonas	0.02091	0	0	0	0	0	0	0	0	0	0	0	0	0.00548	0	0	0	0	0	0	0	0	0	0	0	0	0.00566	0	0	0	0.07227	0	0	0	0	0	0	0	0	0	0	0	0	0	0	0	0	0	0
Pseudonocardia	0	0	0	0	0	0	0	0	0	0	0	0	0	0	0	0	0	0	0	0	0	0	0	0	0	0	0	0	0	0	0	0	0	0	0	0	0	0	0	0	0	0	0	0	0	0	0	0	0
Pseudoramibacter	0	0	0	0	0	0	0	0	0	0	0	0	0	0	0	0	0	0	0	0	0	0	0	0	0	0	0	0	0	0	0	0	0	0	0	0	0	0	0	0	0	0	0	0	0	0	0	0	0
Pseudoxanthomonas	0	0	0	0	0	0	0	0	0	0	0	0	0	0	0	0	0	0	0	0	0	0	0	0	0	0	0	0	0	0	0	0	0	0	0	0	0	0	0	0	0	0	0	0	0	0	0	0	0
Psychrobacter	0	0	0	0	0	0	0	0	0	0	0	0	0	0	0	0	0	0	0	0	0	0	0	0	0	0	0	0	0	0	0	0	0	0	0	0	0	0	0	0	0	0	0	0	0	0	0	0	0
Pusillimonas	0	0	0	0	0	0	0	0	0	0	0	0	0	0	0	0	0	0	0	0	0	0	0	0	0	0	0	0	0	0	0	0	0	0	0	0	0	0	0	0	0	0	0	0	0	0	0	0	0
Pyramidobacter	0	0	0	0	0	0	0	0	0	0	0	0	0	0	0	0	0	0	0	0	0	0	0	0	0	0	0	0	0	0	0	0	0	0	0	0	0	0	0	0	0	0	0	0	0	0	0	0	0
Rahnella	0	0	0	0	0	0	0	0	0	0	0	0	0	0	0	0	0	0	0	0	0	0	0	0	0	0	0	0	0	0	0	0	0	0	0	0	0	0	0	0	0	0	0	0	0	0	0	0	0
Ralstonia	0	0	0	0	0	0	0	0	0	0	0	0	0	0	0	0	0	0	0	0	0	0	0	0	0	0	0	0	0	0	0	0	0	0	0	0	0	0	0	0	0	0	0	0	0	0	0	0	0
Raoultella	0	0	0	0	0	0	0	0	0	0	0	0	0	0	0	0	0	0	0	0	0	0	0	0	0	0	0	0	0	0	0	0	0	0	0	0	0	0	0	0	0	0	0	0	0	0	0	0	0
Rheinheimera	0	0	0	0	0	0	0	0	0	0	0	0	0	0	0	0	0	0	0	0	0	0	0	0	0	0	0	0	0	0	0	0	0	0	0	0	0	0	0	0	0	0	0	0	0	0	0	0	0
Rhizobium	0	0	0	0	0	0	0	0	0	0	0	0	0	0	0	0	0	0	0	0	0	0	0	0	0	0	0	0	0	0	0	0	0	0	0	0	0	0	0	0	0	0	0	0	0	0	0	0	0
Rhodanobacter	0	0	0	0	0	0	0	0	0	0	0	0	0	0	0	0	0	0	0	0	0	0	0	0	0	0	0	0	0	0	0	0	0	0	0	0	0	0	0	0	0	0	0	0	0	0	0	0	0
Rhodobacter	0	0	0	0	0	0	0	0	0	0	0	0	0	0	0	0	0	0	0	0	0	0	0	0	0	0	0	0	0	0	0	0	0	0	0	0	0	0	0	0	0	0	0	0	0	0	0	0	0
Rhodobiaceae_unclassified	0	0	0	0	0	0	0	0	0	0	0	0	0	0	0	0	0	0	0	0	0	0	0	0	0	0	0	0	0	0	0	0	0	0	0	0	0	0	0	0	0	0	0	0	0	0	0	0	0
Rhodococcus	0	0	0	0	0	0	0	0	0	0	0	0	0	0	0	0	0	0	0	0	0	0	0	0	0	0	0	0	0	0	0	0	0	0	0	0	0	0	0	0	0	0	0	0	0	0	0	0	0
Rhodopirellula	0	0	0	0	0	0	0	0	0	0	0	0	0	0	0	0	0	0	0	0	0	0	0	0	0	0	0	0	0	0	0	0	0	0	0	0	0	0	0	0	0	0	0	0	0	0	0	0	0
Rhodopseudomonas	0	0	0	0	0	0	0	0	0	0	0	0	0	0	0	0	0	0	0	0	0	0	0	0	0	0	0	0	0	0	0	0	0	0	0	0	0	0	0	0	0	0	0	0	0	0	0	0	0
Rhodospirillum	0	0	0	0	0	0	0	0	0	0	0	0	0	0	0	0	0	0	0	0	0	0	0	0	0	0	0	0	0	0	0	0	0	0	0	0	0	0	0	0	0	0	0	0	0	0	0	0	0
Rickettsia	0	0	0	0	0	0	0	0	0	0	0	0	0	0	0	0	0	0	0	0	0	0	0	0	0	0	0	0	0	0	0	0	0	0	0	0	0	0	0	0	0	0	0	0	0	0	0	0	0
Rickettsiella	0	0	0	0	0	0	0	0	0	0	0	0	0	0	0	0	0	0	0	0	0	0	0	0	0	0	0	0	0	0	0	0	0	0	0	0	0	0	0	0	0	0	0	0	0	0	0	0	0
Riemerella	0	0	0	0	0	0	0	0	0	0	0	0	0	0	0	0	0	0	0	0	0	0	0	0	0	0	0	0	0	0	0	0	0	0	0	0	0	0	0	0	0	0	0	0.03502	0	0	0	0	0
Roseburia	1.95534	0.74379	1.21703	1.40111	2.1522	0.42656	1.04053	0.66243	0.56425	2.29578	1.18685	1.03496	0.29832	0.44795	0.8373	1.38758	1.69313	0.21622	0.67968	0.35515	0.66189	0	3.23354	0.02256	0.34258	0.04748	0.13974	0.08908	6.65862	0.99938	4.88589	0.657	3.63779	1.33154	0.05389	6.37248	0.45684	4.62062	2.08563	1.50212	2.06039	3.82128	0.00493	0	7.0189	1.2453	0.27217	0.13311	4.67816
Roseiflexus	0	0	0	0	0	0	0	0	0	0	0	0	0	0	0	0	0	0	0	0	0	0	0	0	0	0	0	0	0	0	0	0	0	0	0	0	0	0	0	0	0	0	0	0	0	0	0	0	0
Roseomonas	0	0	0	0	0	0	0	0	0	0	0	0	0	0	0	0	0	0	0	0	0	0	0	0	0	0	0	0	0	0	0	0	0	0	0	0	0	0	0	0	0	0	0	0	0	0	0	0	0
Rothia	0.00585	0.00974	0.00429	0	0	0.00265	0.0061	0	0.00457	0	0	0	0	0	0	0	0	0	0	0	0.01294	0	0	0	0	0	0	0	0.0008	0	0	0	0	0	0	0	0	0	0	0	0.00396	0	0	40.0056	0	0	0	0	0
Ruminococcaceae	0.00766	0.01143	0.01931	0.00861	0.01198	0.36078	0.30669	0	0	0.00609	0	0	0	0	0	0	0	0	0	0	0	0	0	0	0	0	0	0	0	0	0	0	0	0	0	0	0	0	0	0	0	0	0	0	0	0	0	0	0
Ruminococcaceae_noname	0	0	0	0	0	0	0	0	0	0	0	0	0	0.002	0.00527	0	0.05007	0	0	0	0.03843	0	0	0	0	0	0.00063	0	0.00041	0.00112	0.00022	0.00227	0.00034	0	0	0	0.00592	0	0.00226	0	0	0.00272	0	0	0.05034	0	0.00242	0	0
Ruminococcus	10.8705	0.52163	1.54573	0.57949	4.85478	0.7681	0.87758	0	4.38561	1.08431	0.02471	2.86358	0.43319	3.71435	2.35996	4.7197	0.94653	1.44625	0.13789	17.7785	5.54901	0	1.47421	0	2.38242	0.00839	3.79069	0.00055	1.64171	4.88659	3.66438	0.72447	0.00702	0.16439	0.10843	16.6165	0.53719	0.00774	12.6657	3.30786	0.89783	0.4004	0	0	1.96765	6.7719	1.04533	0.26014	5.86151
Saccharomonospora	0	0	0	0	0	0	0	0	0	0	0	0	0	0	0	0	0	0	0	0	0	0	0	0	0	0	0	0	0	0	0	0	0	0	0	0	0	0	0	0	0	0	0	0	0	0	0	0	0
Saccharopolyspora	0	0	0	0	0	0	0	0	0	0	0	0	0	0	0	0	0	0	0	0	0	0	0	0	0	0	0	0	0	0	0	0	0	0	0	0	0	0	0	0	0	0	0	0	0	0	0	0	0
Salinicoccus	0	0	0	0	0	0	0	0	0	0	0	0	0	0	0	0	0	0	0	0	0	0	0	0	0	0	0	0	0	0	0	0	0	0	0	0	0	0	0	0	0	0	0	0	0	0	0	0	0
Salinispora	0	0	0	0	0	0	0	0	0	0	0	0	0	0	0	0	0	0	0	0	0	0	0	0	0	0	0	0	0	0	0	0	0	0	0	0	0	0	0	0	0	0	0	0	0	0	0	0	0
Sanguibacter	0	0	0	0	0	0	0	0	0	0	0	0	0	0	0	0	0	0	0	0	0	0	0	0	0	0	0	0	0	0	0	0	0	0	0	0	0	0	0	0	0	0	0	0	0	0	0	0	0
Scardovia	0	0	0	0	0	0	0	0	0	0	0	0	0	0	0	0	0	0	0.0043	0	0	0	0	0	0	0	0	0	0	0	0	0	0	0	0	0	0	0	0	0	0	0	0	0	0	0	0	0	0
Segniliparus	0	0	0	0	0	0	0	0	0	0	0	0	0	0	0	0	0	0	0	0	0	0	0	0	0	0	0	0	0	0	0	0	0	0	0	0	0	0	0	0	0	0	0	0	0	0	0	0	0
Selenomonas	0	0	0	0	0	0	0	0	0	0	0	0	0	0	0	0	0	0	0	0	0	0	0	0	0	0	0	0	0	0	0	0	0	0	0	0	0	0	0	0	0	0	0	0.01427	0	0	0	0	0
Serinicoccus	0	0	0	0	0	0	0	0	0	0	0	0	0	0	0	0	0	0	0	0	0	0	0	0	0	0	0	0	0	0	0	0	0	0	0	0	0	0	0	0	0	0	0	0	0	0	0	0	0
Serratia	0	0	0	0	0	0	0	0	0	0	0	0	0	0	0	0	0	0	0	0	0	0	0	0	0	0	0	0	0	0	0	0	0	0	0	0	0	0	0	0	0	0	0	0	0	0	0	0	0
Shewanella	0	0	0	0	0	0	0	0	0	0	0	0	0	0	0	0	0	0	0	0	0	0	0	0	0	0	0	0	0	0	0	0	0	0	0	0	0	0	0	0	0	0	0	0	0	0	0	0	0
Shigella	0	0	0	0	0	0	0	0	0	0	0	0	0	0	0	0	0	0	0	0	0	0	0	0	0	0	0	0	0	0	0	0	0	0	0	0	0	0	0	0	0	0	0	0	0	0	0	0	0
Shinella	0	0	0	0	0	0	0	0	0	0	0	0	0	0	0	0	0	0	0	0	0	0	0	0	0	0	0	0	0	0	0	0	0	0	0	0	0	0	0	0	0	0	0	0	0	0	0	0	0
Shuttleworthia	0	0	0	0	0	0	0	0	0	0	0	0	0	0	0	0	0	0	0	0	0	0	0	0	0	0	0	0	0	0	0	0	0	0	0	0	0	0	0	0	0	0	0	0	0	0	0	0	0
Simonsiella	0	0	0	0	0	0	0	0	0	0	0	0	0	0	0	0	0	0	0	0	0	0	0	0	0	0	0	0	0	0	0	0	0	0	0	0	0	0	0	0	0	0	0	0	0	0	0	0	0
Sinobacteraceae_unclassified	0	0	0	0	0	0	0	0	0	0	0	0	0	0	0	0	0	0	0	0	0	0	0	0	0	0	0	0	0	0	0	0	0	0	0	0	0	0	0	0	0	0	0	0	0	0	0	0	0
Sinorhizobium	0	0	0	0	0	0	0	0	0	0	0	0	0	0	0	0	0	0	0	0	0	0	0	0	0	0	0	0	0	0	0	0	0	0	0	0	0	0	0	0	0	0	0	0	0	0	0	0	0
Slackia	0	0	0	0	0	0	0	0	0	0	0.0214	0	0	0	0	0	0	0	0	0	0	0	0	0	0	0	0	0	0	0	0	0	0	0	0	0	0	0	0	0	0	0	0	0	0	0.006	0.02374	0	0
Solobacterium	0	0	0	0	0.00046	0	0	0	0	0	0	0	0	0	0	0	0	0	0	0	0.02819	0	0	0	0	0	0	0	0.00951	0	0.00615	0	0.00103	0	0	0.00234	0	0.00621	0	0	0.0113	0	0	0	0	0	0	0	0
Sphaerochaeta	0	0	0	0	0	0	0	0	0	0	0	0	0	0	0	0	0	0	0	0	0	0	0	0	0	0	0	0	0	0	0	0	0	0	0	0	0	0	0	0	0	0	0	0	0	0	0	0	0
Sphingobacterium	0	0	0	0	0	0	0	0	0	0	0	0	0	0	0	0	0	0	0	0	0	0	0	0	0	0	0	0	0	0	0	0	0	0	0	0	0	0	0	0	0	0	0	0	0	0	0	0	0
Sphingobium	0	0	0	0	0	0	0	0	0	0	0	0	0	0	0	0	0	0	0	0	0	0	0	0	0	0	0	0	0	0	0	0	0	0	0	0	0	0	0	0	0	0	0	0	0	0	0	0	0
Sphingomonas	0	0	0	0	0	0	0	0	0	0	0	0	0	0	0	0	0	0	0	0	0	0	0	0	0	0	0	0	0	0	0	0	0	0	0	0	0	0	0	0	0.0012	0	0	0	0	0	0	0	0
Sphingopyxis	0	0	0	0	0	0	0	0	0	0	0	0	0	0	0	0	0	0	0	0	0	0	0	0	0	0	0	0	0	0	0	0	0	0	0	0	0	0	0	0	0	0	0	0	0	0	0	0	0
Spiribacter	0	0	0	0	0	0	0	0	0	0	0	0	0	0	0	0	0	0	0	0	0	0	0	0	0	0	0	0	0	0	0	0	0	0	0	0	0	0	0	0	0	0	0	0	0	0	0	0	0
Spiroplasma	0	0	0	0	0	0	0	0	0	0	0	0	0	0	0	0	0	0	0	0	0	0	0	0	0	0	0	0	0	0	0	0	0	0	0	0	0	0	0	0	0	0	0	0	0	0	0	0	0
Spirosoma	0	0	0	0	0	0	0	0	0	0	0	0	0	0	0	0	0	0	0	0	0	0	0	0	0	0	0	0	0	0	0	0	0	0	0	0	0	0	0	0	0	0	0	0	0	0	0	0	0
Staphylococcus	0	0	0	0	0	0	0	0	0	0	0	0	0	0	0	0	0	0	0	0	0	0	0	0	0	0	0	0	0	0	0	0	0	0	0	0	0	0	0	0	0	0	0	0	0	0	0	0	0
Stenotrophomonas	0	0	0	0	0	0	0	0	0	0	0	0	0	0	0	0	0	0	0	0	0	0	0	0	0	0	0	0	0	0	0	0	0	0	0	0	0	0	0	0	0	0	0	0	0	0	0	0	0
Stomatobaculum	0	0	0	0	0	0	0	0	0	0	0	0	0	0	0	0	0	0	0	0	0	0	0	0	0	0	0	0	0	0	0	0	0	0	0	0	0	0	0	0	0	0	0	0	0	0	0	0	0
Streptococcus	0.16164	0.17631	0.09758	0.139	0.43357	0.10538	0.13766	0	0.40791	0.01732	0.04699	0.00793	0.32693	0.01869	0.10947	0.23814	0	0	0.09799	0.05275	0.39494	0.02368	0.10039	0.01233	0	0.016	0.0299	0.00522	0.05665	0.00045	0.00786	0	0.04404	0.00404	0.02817	0.08784	0.0023	0.03521	0.06494	0.00106	0.09436	0.60635	0.00069	10.3366	0.26949	0.03007	0.03401	0.00409	0.27477
Streptomyces	0	0	0	0	0	0	0	0	0	0	0	0	0	0	0	0	0	0	0	0	0	0	0	0	0	0	0	0	0	0	0	0	0	0	0	0	0	0	0	0	0	0	0	0	0	0	0	0	0
Streptosporangiaceae_unclassified	0	0	0	0	0	0	0	0	0	0	0	0	0	0	0	0	0	0	0	0	0	0	0	0	0	0	0	0	0	0	0	0	0	0	0	0	0	0	0	0	0	0	0	0	0	0	0	0	0
Subdoligranulum	2.26682	2.82294	3.32509	2.20927	6.57106	3.37965	3.92958	1.90522	2.32342	1.99079	0.73178	3.31091	5.60246	1.32062	0.3437	7.81174	0.96698	1.59346	4.51427	8.35052	20.143	0.03331	0.53525	0.13678	9.68775	0.28277	1.61362	0.46226	13.7373	17.1344	14.6404	0.55279	3.23461	9.52769	1.02957	17.3098	6.89475	1.95226	17.5757	2.79942	7.35022	14.7025	0.79281	0	1.38433	10.3227	3.9538	1.87677	8.08024
Succinatimonas	0	0	0	0	0	0	0	0	0	0	0	0	0	0	0	0	0	0	0	0	0	0	0	0	0	0	0	0	0	0	0	0	0	0	0	0	0	0	0	0	0	0	0	0	0	0	0	0	0
Succinivibrionaceae_unclassified	0	0	0	0	0	0	0	0	0	0	0	0	0	0	0	0	0	0	0	0	0	0	0	0	0	0	0	0	0	0	0	0	0	0	0	0	0	0	0	0	0	0	0	0	0	0	0	0	0
Sutterella	0.01238	0.0097	0.01189	0.30939	0	0.01625	0.06063	0	0.00083	0.27998	0	0	0.35679	0	0	0	0	0	0.09793	0.76746	0	0	2.52076	2.63689	0	0	0	2.78817	0.14523	0	0	0	0	0	0	0.04978	0.00169	0	0	0	0	2.18348	0.3317	0	0	0.33143	1.76171	0	1.32781
Sutterellaceae	0.13462	0.14085	0.17846	2.4537	0	0.0022	0	0	0.04993	1.81595	0	0	0	0	0	0	0	0	0	0	0	0	0	0	0	0	0	0	0	0	0	0	0	0	0	0	0	0	0	0	0	0	0	0	0	0	0	0	0
Sutterellaceae_unclassified	0	0	0	0	0	0	0	0	0	0	0	0	0	0	0	0	0	0.39447	0	0	0	0	0	0	0	0.23653	0	0	0	0	0	0	0	0	0	0	0	0	0	0	0	0	0	0	0	0	0	0	0
Synergistes	0	0	0	0	0	0	0	0	0	0	0	0	0	0	0	0	0	0	0	0	0	0	0	0	0	0	0	0	0	0	0	0	0	0	0	0	0	0	0	0	0	0	0	0	0	0	0	0	0
Tannerella	0	0	0	0	0	0	0	0	0	0	0	0	0	0	0	0	0	0	0	0	0	0	0	0	0	0	0	0	0	0	0	0	0	0	0	0	0	0	0	0	0	0	0	0	0	0	0	0	0
Terriglobus	0	0	0	0	0	0	0	0	0	0	0	0	0	0	0	0	0	0	0	0	0	0	0	0	0	0	0	0	0	0	0	0	0	0	0	0	0	0	0	0	0	0	0	0	0	0	0	0	0
Tetragenococcus	0	0	0	0	0	0	0	0	0	0	0	0	0	0	0	0	0	0	0	0	0	0	0	0	0	0	0	0	0	0	0	0	0	0	0	0	0	0	0	0	0	0	0	0	0	0	0	0	0
Thauera	0	0	0	0	0	0	0	0	0	0	0	0	0	0	0	0	0	0	0	0	0	0	0	0	0	0	0	0	0	0	0	0	0	0	0	0	0	0	0	0	0	0	0	0	0	0	0	0	0
Thermomonosporaceae_unclassified	0	0	0	0	0	0	0	0	0	0	0	0	0	0	0	0	0	0	0	0	0	0	0	0	0	0	0	0	0	0	0	0	0	0	0	0	0	0	0	0	0	0	0	0	0	0	0	0	0
Thermus	0	0	0	0	0	0	0	0	0	0	0	0	0	0	0	0	0	0	0	0	0	0	0	0	0	0	0	0	0	0	0	0	0	0	0	0	0	0	0	0	0	0	0	0	0	0	0	0	0
Thiobacillus	0	0	0	0	0	0	0	0	0	0	0	0	0	0	0	0	0	0	0	0	0	0	0	0	0	0	0	0	0	0	0	0	0	0	0	0	0	0	0	0	0	0	0	0	0	0	0	0	0
Thiomonas	0	0	0	0	0	0	0	0	0	0	0	0	0	0	0	0	0	0	0	0	0	0	0	0	0	0	0.00392	0	0	0	0	0	0	0	0	0	0	0	0	0	0.00457	0	0	0	0	0	0	0	0
Treponema	0	0	0	0	0	0	0	0	0	0	0	0	0	0	0	0	0	0	0	0	0	0	0	0	0	0	0	0	0	0	0	0	0	0	0	0	0	0	0	0	0	0	0	0.04999	0	0	0	0	0
Tropheryma	0	0	0	0	0	0	0	0	0	0	0	0	0	0	0	0	0	0	0	0	0	0	0	0	0	0	0	0	0	0	0	0	0	0	0	0	0	0	0	0	0	0	0	0	0	0	0	0	0
Tsukamurella	0	0	0	0	0	0	0	0	0	0	0	0	0	0	0	0	0	0	0	0	0	0	0	0	0	0	0	0	0	0	0	0	0	0	0	0	0	0	0	0	0	0	0	0	0	0	0	0	0
Turicella	0	0	0	0	0	0	0	0	0	0	0	0	0	0	0	0	0	0	0	0	0	0	0	0	0	0	0	0	0	0	0	0	0	0	0	0	0	0	0	0	0	0	0	0	0	0	0	0	0
Turicibacter	0	0	0	0	0.00201	0	0	0	0	0	0	0.00213	0	0	0	0	0	0	0	0	0	0.00652	0	0	0	0	0	0	0	0	0	0	0	0.0017	0.02286	0	0	0	0.00037	0	0	0	0	0	2.14583	0	0	0.01254	0.0535
Ureaplasma	0	0	0	0	0	0	0	0	0	0	0	0	0	0	0	0	0	0	0	0	0	0	0	0	0	0	0	0	0	0	0	0	0	0	0	0	0	0	0	0	0	0	0	0	0	0	0	0	0
Vagococcus	0	0	0	0	0	0	0	0	0	0	0	0	0	0	0	0	0	0	0	0	0	0	0	0	0	0	0	0	0	0	0	0	0	0	0	0	0	0	0	0	0	0	0	0	0	0	0	0	0
Varibaculum	0	0	0	0	0.00213	0	0	0	0	0	0	0	0	0	0	0	0	0	0	0	0	0	0	0	0	0	0	0	0	0	0	0	0	0	0	0	0	0	0	0	0.00926	0	0	0	0	0	0	0	0
Variovorax	0	0	0	0	0	0	0	0	0	0	0	0	0	0	0	0	0	0	0	0	0	0	0	0	0	0	0	0	0	0	0	0	0	0	0	0	0	0	0	0	0	0	0	0	0	0	0	0	0
Veillonella	0.05304	0.07062	0.00715	0.03452	0.00186	0.00067	0.00503	0	0.07084	0.00235	0.07793	0.00759	0.19892	0.00223	0.156	0.30614	0.00707	0	0.04023	0.00271	0.08313	0.09708	0	0.00511	0.01828	0.02942	0	0.04909	0.01166	0	0	0.00649	0	0.00657	0.16145	0.61931	0	0.00325	0.00703	0.00401	0	0.3001	0	1.45081	2.38441	0.02469	0.02203	0.00056	0.08522
Verminephrobacter	0	0	0	0	0	0	0	0	0	0	0	0	0	0	0	0	0	0	0	0	0	0	0	0	0	0	0	0	0	0	0	0	0	0	0	0	0	0	0	0	0	0	0	0	0	0	0	0	0
Vibrio	0	0	0	0	0	0	0	0	0	0	0	0	0	0	0	0	0	0	0	0	0	0	0	0	0	0	0	0	0	0	0	0	0	0	0	0	0	0	0	0	0	0	0	0	0	0	0	0	0
Weeksella	0	0	0	0	0	0	0	0	0	0	0	0	0	0	0	0	0	0	0	0	0	0	0	0	0	0	0	0	0	0	0	0	0	0	0	0	0	0	0	0	0	0	0	0	0	0	0	0	0
Weissella	0	0	0	0	0	0	0	0	0	0	0	0	0	0	0	0	0	0	0	0	0	0	0	0	0	0	0	0	0	0	0	0	0	0	0	0	0	0	0	0	0	0	0	0	0	0	0	0	0
Williamsia	0	0	0	0	0	0	0	0	0	0	0	0	0	0	0	0	0	0	0	0	0	0	0	0	0	0	0	0	0	0	0	0	0	0	0	0	0	0	0	0	0	0	0	0	0	0	0	0	0
Xanthobacter	0	0	0	0	0	0	0	0	0	0	0	0	0	0	0	0	0	0	0	0	0	0	0	0	0	0	0	0	0	0	0	0	0	0	0	0	0	0	0	0	0	0	0	0	0	0	0	0	0
Xanthobacteraceae_unclassified	0	0	0	0	0	0	0	0	0	0	0	0	0	0	0	0	0	0	0	0	0	0	0	0	0	0	0	0	0	0	0	0	0	0	0	0	0	0	0	0	0	0	0	0	0	0	0	0	0
Xanthomonadaceae_noname	0	0	0	0	0	0	0	0	0	0	0	0	0	0	0	0	0	0	0	0	0	0	0	0	0	0	0	0	0	0	0	0	0	0	0	0	0	0	0	0	0	0	0	0	0	0	0	0	0
Xanthomonas	0	0	0	0	0	0	0	0	0	0	0	0	0	0	0	0	0	0	0	0	0	0	0	0	0	0	0	0	0	0	0	0	0	0	0	0	0	0	0	0	0	0	0	0	0	0	0	0	0
Yersinia	0	0	0	0	0	0	0	0	0	0	0	0	0	0	0	0	0	0	0	0	0	0	0	0	0	0	0	0	0	0	0	0	0	0	0	0	0	0	0	0	0	0	0	0	0	0	0	0	0
Zunongwangia	0	0	0	0	0	0	0	0	0	0	0	0	0	0	0	0	0	0	0	0	0	0	0	0	0	0	0	0	0	0	0	0	0	0	0	0	0	0	0	0	0	0	0	0	0	0	0	0	0
[truncated: 112 more columns]

## Sheet: FMT HMP Metaphlan wo MAGs
sample	DS01	DS02	DS03	DS04	R1_W0	R1_W4_no_MAGs	R1_W8_no_MAGs	R2_W0	R2_W4_no_MAGs	R2_W8_no_MAGs	hmp0001	hmp0002	hmp0003	hmp0004	hmp0005	hmp0006	hmp0007	hmp0008	hmp0009	hmp0010	hmp0011	hmp0012	hmp0013	hmp0014	hmp0015	hmp0016	hmp0017	hmp0018	hmp0019	hmp0020	hmp0021	hmp0022	hmp0023	hmp0024	hmp0025	hmp0026	hmp0027	hmp0028	hmp0029	hmp0030	hmp0031	hmp0032	hmp0033	hmp0034	hmp0035	hmp0036	hmp0037	hmp0038	hmp0039
Abiotrophia	0	0	0	0	0.00116	0	0	0	0	0	0	0	0	0	0	0	0	0	0	0	0	0	0	0	0	0	0	0	0	0	0	0	0	0	0	0	0	0	0	0	0	0	0	0.10364	0	0	0	0	0
Acetobacter	0	0	0	0	0	0	0	0	0	0	0	0	0	0	0	0	0	0	0	0	0	0	0	0	0	0	0	0	0	0	0	0	0	0	0	0	0	0	0	0	0	0	0	0	0	0	0	0	0
Achromobacter	0	0	0	0	0	0	0	0	0	0	0	0	0	0	0	0	0	0	0	0	0	0	0	0	0	0	0	0	0	0	0	0	0	0	0	0	0	0	0	0	0	0	0	0	0	0	0	0	0
Acidaminococcaceae_unclassified	0	0	0	0	0	0	0	0	0	0	0	0	0	0.11477	0	0	0	0	0	0	0	0	0	0	0	0.00507	0	0	0	0	0	0.03517	0	0	0	0	0	0	0	0	0.04519	0.15519	0	0	0	0	0	0	0
Acidaminococcus	0	0	0	0	0	0	0	0	0	0	0	0	0	0.74517	0	0	0	0	0	0	0	0	0	0	0	0.04502	0	0	0	0	0	0.27608	0	0	2.7723	0	0	0	0	0	3.79964	2.06066	0	0	0	0	0	0	0
Acidiphilium	0	0	0	0	0	0	0	0	0	0	0	0	0	0	0	0	0	0	0	0	0	0	0	0	0	0	0	0	0	0	0	0	0	0	0	0	0	0	0	0	0	0	0	0	0	0	0	0	0
Acidobacteriaceae_unclassified	0	0	0	0	0	0	0	0	0	0	0	0	0	0	0	0	0	0	0	0	0	0	0	0	0	0	0	0	0	0	0	0	0	0	0	0	0	0	0	0	0	0	0	0	0	0	0	0	0
Acidocella	0	0	0	0	0	0	0	0	0	0	0	0	0	0	0	0	0	0	0	0	0	0	0	0	0	0	0	0	0	0	0	0	0	0	0	0	0	0	0	0	0	0	0	0	0	0	0	0	0
Acidovorax	0	0	0	0	0	0	0	0	0	0	0	0	0	0	0	0	0	0	0	0	0	0	0	0	0	0	0	0	0	0	0	0	0	0	0	0	0	0	0	0	0	0	0	0	0	0	0	0	0
Acinetobacter	0	0	0	0	0	0	0	0	0	0	0	0	0	0	0	0	0	0	0	0	0	0	0	0	0	0	0	0	0	0	0	0	0	0	0	0	0	0	0	0	0	0	0	0	0	0	0	0	0
Actinobacillus	0	0	0	0	0	0	0	0	0	0	0	0	0	0	0	0	0	0	0.00135	0	0	0.00126	0	0	0	0.00355	0	0	0	0	0	0	0	0	0	0	0	0	0	0	0	0	0	0.0082	0.00769	0	0	0	0.00558
Actinobaculum	0	0	0	0	0	0	0	0	0	0	0	0	0	0	0	0	0	0	0	0	0	0	0	0	0	0	0	0	0	0	0	0	0	0	0	0	0	0	0	0	0	0	0	0	0	0	0	0	0
Actinomyces	0	0.00764	0.00734	0	0.05131	0.07173	0.07152	0	0.00161	0	0	0	0.00013	0	0	0	0	0	0	0	0	0	0	0	0	0	0	0	0	0	0	0	0	0	0	0	0	0	0	0	0.00095	0	0	12.7115	0	0	0	0	0
Actinomycetospora	0	0	0	0	0	0	0	0	0	0	0	0	0	0	0	0	0	0	0	0	0	0	0	0	0	0	0	0	0	0	0	0	0	0	0	0	0	0	0	0	0	0	0	0	0	0	0	0	0
Actinoplanes	0	0	0	0	0	0	0	0	0	0	0	0	0	0	0	0	0	0	0	0	0	0	0	0	0	0	0	0	0	0	0	0	0	0	0	0	0	0	0	0	0	0	0	0	0	0	0	0	0
Actinopolyspora	0	0	0	0	0	0	0	0	0	0	0	0	0	0	0	0	0	0	0	0	0	0	0	0	0	0	0	0	0	0	0	0	0	0	0	0	0	0	0	0	0	0	0	0	0	0	0	0	0
Adlercreutzia	0	0.00806	0.0095	0	0.57896	0.02201	0.01537	0.204	0.01901	0.01205	0	0.00359	0	0.00476	0.00152	0	0.00204	0	0.00313	0.01263	0.02853	0	0	0	0	0.00024	0	0.00212	0.00226	0.0039	0.0033	0	0.00684	0.00042	0.00089	0.01791	0.02602	0.01301	0.0213	0	0	0.0259	0	0	0.0302	0.00315	0.0257	0.00029	0
Advenella	0	0	0	0	0	0	0	0	0	0	0	0	0	0	0	0	0	0	0	0	0	0	0	0	0	0	0	0	0	0	0	0	0	0	0	0	0	0	0	0	0	0	0	0	0	0	0	0	0
Aerococcus	0	0	0	0	0	0	0	0	0	0	0	0	0	0	0	0	0	0.00111	0	0	0	0	0	0	0	0	0	0	0	0	0	0	0	0	0	0	0	0	0	0	0	0	0	0	0	0	0	0	0
Aeromonas	0	0	0	0	0	0	0	0	0	0	0	0	0	0	0	0	0	0	0	0	0	0	0	0	0	0	0	0	0	0	0	0	0	0	0	0	0	0	0	0	0	0	0	0	0	0	0	0	0
Afipia	0	0	0	0	0	0	0	0	0	0	0	0	0	0	0	0	0	0	0	0	0	0	0	0	0	0	0	0	0	0	0	0	0	0	0	0	0	0	0	0	0	0	0	0	0	0	0	0	0
Aggregatibacter	0	0	0	0.00379	0	0	0	0	0	0	0	0	0	0	0	0	0	0	0	0	0	0	0	0	0	0	0	0	0	0	0	0	0	0	0	0	0	0	0	0	0	0	0	0.10309	0.00329	0	0	0	0
Agrobacterium	0.00047	0	0	0	0	0	0	0	0	0	0	0	0	0	0	0	0	0	0	0	0	0	0	0	0	0	0	0	0	0	0	0	0	0	0	0	0	0	0	0	0	0	0	0	0	0	0	0	0
Agrococcus	0	0	0	0	0	0	0	0	0	0	0	0	0	0	0	0	0	0	0	0	0	0	0	0	0	0	0	0	0	0	0	0	0	0	0	0	0	0	0	0	0	0	0	0	0	0	0	0	0
Agromyces	0	0	0	0	0	0	0	0	0	0	0	0	0	0	0	0	0	0	0	0	0	0	0	0	0	0	0	0	0	0	0	0	0	0	0	0	0	0	0	0	0	0	0	0	0	0	0	0	0
Akkermansia	0	0	0	0.00909	10.7984	0.022	0.01185	0	0	0.04046	0.18438	0.27294	1.10896	0.1789	0.00477	0.35778	0.13971	0	0.00197	0.54351	0.01255	0	0	0.00163	0.2849	0	4.42415	0	0.02487	0.04476	0	0	0.11949	0.09735	0	0.00426	12.049	0.05501	5.06576	0	2.79095	0.27629	0	0	0	2.09998	0.0087	0	1.77732
Alcaligenes	0	0	0	0	0	0	0	0	0	0	0	0	0	0	0	0	0	0	0	0	0	0	0	0	0	0	0	0	0	0	0	0	0	0	0	0	0	0	0	0	0	0	0	0	0	0	0	0	0
Alicycliphilus	0	0	0	0	0	0	0	0	0	0	0	0	0	0	0	0	0	0	0	0	0	0	0	0	0	0	0	0	0	0	0	0	0	0	0	0	0	0	0	0	0	0	0	0	0	0	0	0	0
Alicyclobacillus	0	0	0	0	0	0	0	0	0	0	0	0	0	0	0	0	0	0	0	0	0	0	0	0	0	0	0	0	0	0	0	0	0	0	0	0	0	0	0	0	0	0	0	0	0	0	0	0	0
Alishewanella	0	0	0	0	0	0	0	0	0	0	0	0	0	0	0	0	0	0	0	0	0	0	0	0	0	0	0	0	0	0	0	0	0	0	0	0	0	0	0	0	0	0	0	0	0	0	0	0	0
Alistipes	4.72115	7.46805	6.75527	9.21159	0	1.4414	1.19144	37.856	1.75621	2.29131	11.3963	14.9545	11.6901	17.5354	6.13055	12.9555	1.75989	0	1.80928	12.02	14.5411	0	0.05891	0.54067	3.11842	5.74936	0	8.4086	1.94761	6.52684	8.55668	7.49426	5.69517	6.98803	11.8368	3.65221	6.35642	4.77061	5.73507	3.29953	1.97428	8.49616	0.65595	0	0	12.6646	15.8789	9.43312	8.35584
Allobaculum	0	0	0	0	0	0	0	0	0	0	0	0	0	0	0	0	0	0	0	0	0	0	0	0	0	0	0	0	0	0	0	0	0	0	0	0	0	0	0	0	0	0	0	0	0	0	0	0	0
Alloiococcus	0	0	0	0	0	0	0	0	0	0	0	0	0	0	0	0	0	0	0	0	0	0	0	0	0	0	0	0	0	0	0	0	0	0	0	0	0	0	0	0	0	0	0	0	0	0	0	0	0
Alloprevotella	0	0	0	0	0	0	0	0	0	0	0	0	0	0	0	0	0	0	0	0	0	0	0	0	0	0	0.00401	0	0	0	0	0	0	0	0	0	0	0	0	0	0	0	0	0.00442	0	0	0	0	0
Alloscardovia	0	0	0	0	0	0	0	0	0	0	0	0	0	0	0	0	0	0	0	0	0	0	0	0	0	0	0	0	0	0	0	0	0	0	0	0	0	0	0	0	0	0.00164	0	0	0	0	0	0	0
Anaerococcus	0	0	0	0	0.01617	0	0	0	0	0	0	0	0	0	0	0	0	0	0	0	0.00166	0	0	0	0	0	0	0	0	0	0	0	0	0	0	0	0	0	0	0	0.01541	0	0	0	0	0	0	0.00031	0
Anaerofustis	0	0.00419	0	0	0.078	0.03697	0.00967	0	0.00809	0	0	0	0	0	0	0	0	0	0	0	0.00544	0	0	0	0	0	0	0	0	0	0.00107	0	0	0	0	0.00234	0	0	0	0	0.04198	0	0	0	0.00086	0	0	0	0
Anaeroglobus	0	0	0	0	0	0	0	0	0	0	0	0	0	0	0	0	0	0	0	0	0	0	0	0	0	0	0	0	0	0	0	0	0	0	0	0	0	0	0	0	0	0	0	0	0	0	0	0	0
Anaerostipes	0	0	0	0	0.03662	0.0773	0.04496	0.086	0.07289	0.02965	0	0.00043	0	0.00145	0.00124	0	0.01181	0	0	0.09318	0.05665	0.00309	0.00295	0	0.00533	0.00161	0	0.00103	0.00256	0.0012	0.01195	0.07603	0.00316	0	0.01662	0.00296	0.00923	0.00558	0.00086	0.01385	0.00718	0.00144	0	0	0.11966	0	0.05749	0.00337	0.01797
Anaerotruncus	0.09074	0.09846	0.0602	0.01397	0.07645	0.24272	0.30994	0	0.00087	0.02066	0	0	0.00841	0.03051	0.00076	0	0	0	0	0.00459	0.03699	0	0	0	0.00771	0.00269	0.04726	0	0.03171	0.01826	0.08775	0.00073	0.05694	0	0.00698	0.01454	0.02381	0.03643	0.0344	0	0.05562	0.01073	0	0	0.00106	0.02347	0.07141	0.00811	0.01578
Anoxybacillus	0	0	0	0	0	0	0	0	0	0	0	0	0	0	0	0	0	0	0	0	0	0	0	0	0	0	0	0	0	0	0	0	0	0	0	0	0	0	0	0	0	0	0	0	0	0	0	0	0
Arcanobacterium	0	0	0	0	0	0	0	0	0	0	0	0	0	0	0	0	0	0	0	0	0	0	0	0	0	0	0	0	0	0	0	0	0	0	0	0	0	0	0	0	0	0	0	0	0	0	0	0	0
Arcobacter	0	0	0	0	0	0	0	0	0	0	0	0	0	0	0	0	0	0	0	0	0	0	0	0	0	0	0	0	0	0	0	0	0	0	0	0	0	0	0	0	0	0	0	0	0	0	0	0	0
Arthrobacter	0	0	0	0	0	0	0	0	0	0	0	0	0	0	0	0	0	0	0	0	0	0	0	0	0	0	0	0	0	0	0	0	0	0	0	0	0	0	0	0	0	0	0	0	0	0	0	0	0
Arthrospira	0	0	0	0	0	0	0	0	0	0	0	0	0	0	0	0	0	0	0	0	0	0	0	0	0	0	0	0	0	0	0	0	0	0	0	0	0	0	0	0	0	0	0	0	0	0	0	0	0
Asticcacaulis	0	0	0	0	0	0	0	0	0	0	0	0	0	0	0	0	0	0	0	0	0	0	0	0	0	0	0	0	0	0	0	0	0	0	0	0	0	0	0	0	0	0	0	0	0	0	0	0	0
Atopobium	0	0	0	0	0	0	0	0	0	0	0	0	0.00764	0	0	0	0	0	0	0	0	0	0	0	0	0	0	0	0	0	0	0	0	0	0	0	0	9e-05	0	0	0.01254	0	0	0.00117	0	0	0	0	0
Aurantimonadaceae_unclassified	0	0	0	0	0	0	0	0	0	0	0	0	0	0	0	0	0	0	0	0	0	0	0	0	0	0	0	0	0	0	0	0	0	0	0	0	0	0	0	0	0	0	0	0	0	0	0	0	0
Azorhizobium	0	0	0	0	0	0	0	0	0	0	0	0	0	0	0	0	0	0	0	0	0	0	0	0	0	0	0	0	0	0	0	0	0	0	0	0	0	0	0	0	0	0	0	0	0	0	0	0	0
Azospira	0	0	0	0	0	0	0	0	0	0	0	0	0	0	0	0	0	0	0	0	0	0	0	0	0	0	0	0	0	0	0	0	0	0	0	0	0	0	0	0	0	0	0	0	0	0	0	0	0
Azospirillum	0	0	0	0	0	0	0	0	0	0	0	0	0	0	0	0	0	0	0	0	0	0	0	0	0	0	0	0	0	0	0	0	0	0	0	0	0	0	0	0	0	0	0	0	0	0	0	0	0
Bacillus	0	0	0	0	0	0	0	0	0	0	0	0	0	0	0	0	0	0	0	0	0	0	0	0	0	0	0	0	0	0	0	0	0	0	0	0	0	0	0	0	0	0	0	0	0	0	0	0	0
Bacteriovorax	0	0	0	0	0	0	0	0	0	0	0	0	0	0	0	0	0	0	0	0	0	0	0	0	0	0	0	0	0	0	0	0	0	0	0	0	0	0	0	0	0	0	0	0	0	0	0	0	0
Bacteroidales	0.32148	0.60025	0.63036	0.61029	0	0	0	0	0	0	0	0	0	0	0	0	0	0	0	0	0	0	0	0	0	0	0	0	0	0	0	0	0	0	0	0	0	0	0	0	0	0	0	0	0	0	0	0	0
Bacteroidales_noname	0	0	0	0	0	0	0	0	0	0	0.32378	0.49047	0.94755	0.92994	0.19089	0.68194	0	0	0.37708	0.03629	0	0	0.89728	0	0.22193	0.24565	0	0.19925	0.06063	0.05335	0	0	0.07724	0.87625	0	0.1971	0.42401	0.06928	0	0	0	0.05885	0	0	0	0.63661	0.39454	0.48052	1.59998
Bacteroides	55.5068	66.7785	61.0921	62.8145	10	4.12216	7.02403	22.302	11.7081	49.6198	52.8746	57.4903	27.6652	46.5532	19.6044	24.8239	77.8282	73.6198	22.8854	36.7397	38.723	95.5968	85.3023	94.9618	41.7522	36.3953	27.4612	52.5716	14.2297	39.1621	29.3064	48.7718	38.5114	62.8045	74.0196	21.1928	20.1327	35.2498	10.9	70.6907	9.3268	32.6958	88.9716	0	50.652	33.4547	27.4494	40.065	44.8319
Bacteroidetes_noname	0	0	0	0	0	0	0	0	0	0	0	0	0	0	0	0	0	0	0	0	0	0	0	0	0	0	0	0	0	0	0	0	0	0	0	0	0	0	0	0	0	0	0	0	0	0	0	0	0
Barnesiella	1.40919	1.36679	2.0997	3.00159	0	0	0	0	0.00038	0	0	6.08331	0	0	0	4.74958	0	0	0.0543	0	0	0	0	0	0	6.26483	0	2.36721	0.46959	0	0	0	0	0	0	0.00064	0.35062	0	0	0	0	0	3.01473	0	0	4.62798	0.82513	19.2359	0
Bartonella	0	0	0	0	0	0	0	0	0	0	0	0	0	0	0	0	0	0	0	0	0	0	0	0	0	0	0	0	0	0	0	0	0	0	0	0	0	0	0	0	0	0	0	0	0	0	0	0	0
Bavariicoccus	0	0	0	0	0	0	0	0	0	0	0	0	0	0	0	0	0	0	0	0	0	0	0	0	0	0	0	0	0	0	0	0	0	0	0	0	0	0	0	0	0	0	0	0	0	0	0	0	0
Beijerinckiaceae_unclassified	0	0	0	0	0	0	0	0	0	0	0	0	0	0	0	0	0	0	0	0	0	0	0	0	0	0	0	0	0	0	0	0	0	0	0	0	0	0	0	0	0	0	0	0	0	0	0	0	0
Bergeyella	0	0	0	0	0	0	0	0	0	0	0	0	0	0	0	0	0	0	0	0	0	0	0	0	0	0	0	0	0	0	0	0	0	0	0	0	0	0	0	0	0	0	0	0	0	0	0	0	0
Bifidobacterium	0.16526	0.56	0.65882	0.16379	23.4224	25.3149	19.3302	1.295	0.04287	0.23249	0	0	0.01265	0.51398	0.0838	0.22552	0.00425	0.01505	0.13521	0.00231	0.34696	0.08322	0.35976	0.06471	0.18919	0.04704	0	0.01028	0.35208	0.01564	0	0.223	0.01727	0.02655	0.7688	0.25705	0.69888	0.04278	1.20226	0.00725	0	0.03896	0.00454	0	0.87654	0.09135	0.01861	0.04345	0.05302
Bilophila	0.10731	0.08385	0.10084	0.36827	0	0.22967	0.18147	0	0.02093	0.62143	0	0.01417	0.00128	0.11191	0.02654	0	0.01699	0	0.00587	0.00751	0.02235	0	0.02387	0.00086	0.00438	0.00427	0.06902	0.02775	0.08691	0.09081	0.31935	0	0.28236	0.00433	0.00276	0.00136	0	0.22907	0.11812	0	0.03727	0	0.01635	0	0	0.09382	0.21654	0.00609	0.08912
Blastococcus	0	0	0	0	0	0	0	0	0	0	0	0	0	0	0	0	0	0	0	0	0	0	0	0	0	0	0	0	0	0	0	0	0	0	0	0	0	0	0	0	0	0	0	0	0	0	0	0	0
Blastomonas	0	0	0	0	0	0	0	0	0	0	0	0	0	0	0	0	0	0	0	0	0	0	0	0	0	0	0	0	0	0	0	0	0	0	0	0	0	0	0	0	0	0	0	0	0	0	0	0	0
Blattabacterium	0	0	0	0	0	0	0	0	0	0	0	0	0	0	0	0	0	0	0	0	0	0	0	0	0	0	0	0	0	0	0	0	0	0	0	0	0	0	0	0	0	0	0	0	0	0	0	0	0
Blautia	1.67979	0.76558	1.2295	0.20774	0.55865	1.43227	0.76024	1.826	2.67002	6.79173	0.02572	0.24127	0.25605	0.39498	0.68283	0.42993	0.24555	0.09602	0.1121	1.6286	6.13897	0.26244	0.37362	0.30743	0.4945	0.05503	0.08227	0.03163	1.8293	1.31566	4.84354	0.59346	4.09601	0.7597	0.15372	3.31971	1.9286	2.41325	5.92263	0.26211	6.03998	0.53523	0.6326	0	2.60635	0.95258	0.81174	0.89082	0.51378
Bordetella	0	0	0	0	0	0	0	0	0	0	0	0	0	0	0	0	0	0	0	0	0	0	0	0	0	0	0	0	0	0	0	0	0	0	0	0	0	0	0	0	0	0	0	0	0	0	0	0	0
Brachybacterium	0	0	0	0	0	0	0	0	0	0	0	0	0	0	0	0	0	0	0	0	0	0	0	0	0	0	0	0	0	0	0	0	0	0	0	0	0	0	0	0	0	0	0	0	0	0	0	0	0
Brachyspira	0	0	0	0	0	0	0	0	0	0	0	0	0	0	0	0	0	0	0	0	0	0	0	0	0	0	0	0	0	0	0	0	0	0	0	0	0	0	0	0	0	0	0	0	0	0	0	0	0
Brevibacillus	0	0	0	0	0	0	0	0	0	0	0	0	0	0	0	0	0	0	0	0	0	0	0	0	0	0	0	0	0	0	0	0	0	0	0	0	0	0	0	0	0	0	0	0	0	0	0	0	0
Brevibacterium	0	0.00899	0	0	0	0	0	0	0	0	0	0	0	0	0	0	0	0	0	0	0	0	0	0	0	0	0	0	0	0	0	0	0	0	0	0	0	0	0	0	0	0	0	0	0	0	0	0	0
Brevundimonas	0	0	0	0	0	0	0	0	0	0	0	0	0	0	0	0	0	0	0	0	0	0	0	0	0	0	0	0	0	0	0	0	0	0	0	0	0	0	0	0	0	0	0	0	0	0	0	0	0
Brucella	0	0	0	0	0	0	0	0	0	0	0	0	0	0	0	0	0	0	0	0	0	0	0	0	0	0	0	0	0	0	0	0	0	0	0	0	0	0	0	0	0	0	0	0	0	0	0	0	0
Brucellaceae_unclassified	0	0	0	0	0	0	0	0	0	0	0	0	0	0	0	0	0	0	0	0	0	0	0	0	0	0	0	0	0	0	0	0	0	0	0	0	0	0	0	0	0	0	0	0	0	0	0	0	0
Buchnera	0	0	0	0	0	0	0	0	0	0	0	0	0	0	0	0	0	0	0	0	0	0	0	0	0	0	0	0	0	0	0	0	0	0	0	0	0	0	0	0	0	0	0	0	0	0	0	0	0
Bulleidia	0	0	0	0	0	0	0	0	0	0	0	0	0	0	0	0	0	0	0	0	0	0	0	0	0	0	0	0	0	0	0	0	0	0	0	0	0	0	0	0	0	0	0	0	0	0	0	0	0
Burkholderia	0	0	0	0	0	0	0	0	0	0	0	0	0	0	0	0	0	0	0	0	0	0	0	0	0	0	0	0	0	0	0	0	0	0	0	0	0	0	0	0	0	0	0	0	0	0	0	0	0
Burkholderiales	0.00033	0.00434	0.00073	0.01277	0	0	0	0	0	0	0	0	0	0	0	0	0	0	0	0	0	0	0	0	0	0	0	0	0	0	0	0	0	0	0	0	0	0	0	0	0	0	0	0	0	0	0	0	0
Burkholderiales_noname	0	0	0	0	0	0	0	0	0.00063	0.00551	2.23639	0.21302	0.0256	9e-05	0.26511	0	0.13747	0	0.00172	0	0.00049	0.26533	0	0	0.05122	0	0	0	0.00024	0.03266	0	0	1.51935	0.54377	0.09977	0.00351	0	2.09489	0.06562	0.43653	0	0.01264	0	0	0.37538	0.00155	0.00062	0.06654	0
Butyricicoccus	0	0	0	0	0	0	0	0	0	0	0	0	0	0	0	0	0	0	0	0	0	0	0	0	0	0	0	0	0	0	0	0	0	0	0	0	0	0	0	0	0	0	0	0	0	0	0	0	0
Butyricimonas	0	0	0	0	0	0	0	0	0	0	0	0	0.0589	0.0008	0.33193	0	0.00011	0	0.00023	0	0	0	0	0	0	0	0	0.00084	0	0	0	0	0	0.00035	0	0	0	0	0	0	0	0	0	0	0	0.00115	0.00029	0	0
Butyrivibrio	0	0	0	0	0	0	0	0	0	0	0	0	15.6781	0.00324	0	0	0	0	0	0	0	0	0	0	27.3147	0	0	0	0	0	0	0	0	0	0	0	0	0	0	0	0	0	0	0	0	0	0	0	0
C2likevirus	0	0	0	0	0	0.00929	0	0	0.03818	0	0	0	0	0	0	0	0	0	0	0	0	0	0	0	0	0	0	0	0	0	0	0	0	0	0	0	0	0	0	0	0	0	0	0	0	0	0	0	0
Campylobacter	0	0	0	0	0	0	0	0	0	0	0	0	0	0	0	0	0	0	0	0	0.06308	0	0	0	0	0	0	0	0	0.00842	0	0	0	8e-05	0.01144	0	0	0	0.00272	0.00195	0.00729	0	0	0.22048	0	0.01629	0	0	0
Candidatus_Chloracidobacterium	0	0	0	0	0	0	0	0	0	0	0	0	0	0	0	0	0	0	0	0	0	0	0	0	0	0	0	0	0	0	0	0	0	0	0	0	0	0	0	0	0	0	0	0	0	0	0	0	0
Candidatus_Moranella	0	0	0	0	0	0	0	0	0	0	0	0	0	0	0	0	0	0	0	0	0	0	0	0	0	0	0	0	0	0	0	0	0	0	0	0	0	0	0	0	0	0	0	0	0	0	0	0	0
Candidatus_Phytoplasma	0	0	0	0	0	0	0	0	0	0	0	0	0	0	0	0	0	0	0	0	0	0	0	0	0	0	0	0	0	0	0	0	0	0	0	0	0	0	0	0	0	0	0	0	0	0	0	0	0
Candidatus_Saccharibacteria_noname	0	0	0	0	0	0	0	0	0	0	0	0	0	0	0	0	0	0	0	0	0	0	0	0	0	0	0	0	0	0	0	0	0	0	0	0	0	0	0	0	0	0	0	0.06241	0	0	0	0	0
Candidatus_Saccharibacteria_noname_unclassified	0	0	0	0	0	0	0	0	0	0	0	0	0	0	0	0	0	0	0	0	0	0	0	0	0	0	0	0	0	0	0	0	0	0	0	0	0	0	0	0	0.0005	0	0	0	0	0	0	0	0
Candidatus_Zinderia	0	0	0	0	0	0	0	0	0	0	0	0	0	0	0	0	0	0	0	0	0	0	0	0	0	0	0	0	0	0	0	0	0	0	0	0	0	0	0	0	0	0	0	0	0	0	0	0	0
Capnocytophaga	0	0	0	0	0	0	0	0	0	0	0	0	0	0	0	0	0	0	0	0	0	0	0	0	0	0	0	0	0	0	0	0	0	0	0	0	0	0	0	0	0	0	0	5.69095	0	0	0	0	0
Cardiobacteriaceae_unclassified	0	0	0	0	0	0	0	0	0	0	0	0	0	0	0	0	0	0	0	0	0	0	0	0	0	0	0	0	0	0	0	0	0	0	0	0	0	0	0	0	0	0	0	0.03066	0	0	0	0	0
Cardiobacterium	0	0	0	0	0	0	0	0	0	0	0	0	0	0	0	0	0	0	0	0	0	0	0	0	0	0	0	0	0	0	0	0	0	0	0	0	0	0	0	0	0	0	0	1.71366	0	0	0	0	0
Carnobacterium	0	0	0	0	0	0	0	0	0	0	0	0	0	0	0	0	0	0	0	0	0	0	0	0	0	0	0	0	0	0	0	0	0	0	0	0	0	0	0	0	0	0	0	0	0	0	0	0	0
Catellicoccus	0	0	0	0	0	0	0	0	0	0	0	0	0	0	0	0	0	0	0	0	0	0	0	0	0	0	0	0	0	0	0	0	0	0	0	0	0	0	0	0	0	0	0	0	0	0	0	0	0
Catenibacterium	0	0	0	0.00391	0	0	0	0.117	0.28006	0.04058	0.00774	0	4.03408	0	0	0	0	0	0.09364	0	0	0	0	0	0	0	0	0	0	0	0	0	0	0	0.37752	0	0	0	0	0	0	0	0	0	0	0	0	0	0
Catonella	0	0	0	0	0	0	0	0	0	0	0	0	0	0	0	0	0	0	0	0	0	0	0	0	0	0	0	0	0	0	0	0	0	0	0	0	0	0	0	0	0	0	0	0.11076	0	0	0	0	0
Caulobacter	0	0	0	0	0	0	0	0	0	0	0	0	0	0	0	0	0	0	0	0	0	0	0	0	0	0	0	0	0	0	0	0	0	0	0	0	0	0	0	0	0	0	0	0	0	0	0	0	0
Cellulomonas	0	0	0	0	0	0	0	0	0	0	0	0	0	0	0	0	0	0	0	0	0	0	0	0	0	0	0	0	0	0	0	0	0	0	0	0	0	0	0	0	0	0	0	0	0	0	0	0	0
Cellulophaga	0	0	0	0	0	0	0	0	0	0	0	0	0	0	0	0	0	0	0	0	0	0	0	0	0	0	0	0	0	0	0	0	0	0	0	0	0	0	0	0	0	0	0	0	0	0	0	0	0
Cellulosilyticum	0	0	0	0	0	0	0	0	0	0	0	0	0	0	0	0	0	0	0	0	0	0	0	0	0	0	0	0	0	0	0	0	0	0	0	0	0	0	0	0	0	0	0	0	0	0	0	0	0
Cellvibrio	0	0	0	0	0	0	0	0	0	0	0	0	0	0	0	0	0	0	0	0	0	0	0	0	0	0	0	0	0	0	0	0	0	0	0	0	0	0	0	0	0	0	0	0	0	0	0	0	0
Centipeda	0	0	0	0	0	0	0	0	0	0	0	0	0	0	0	0	0	0	0	0	0	0	0	0	0	0	0	0	0	0	0	0	0	0	0	0	0	0	0	0	0	0	0	0	0	0	0	0	0
Cetobacterium	0	0	0	0	0	0	0	0	0	0	0	0	0	0	0	0	0	0	0	0	0	0	0	0	0	0	0	0	0	0	0	0	0	0	0	0	0	0	0	0	0	0	0	0	0	0	0	0	0
Chlamydophila	0	0	0	0	0	0	0	0	0	0	0	0	0	0	0	0	0	0	0	0	0	0	0	0	0	0	0	0	0	0	0	0	0	0	0	0	0	0	0	0	0	0	0	0	0	0	0	0	0
Chlorobium	0	0	0	0	0	0	0	0	0	0	0	0	0	0	0	0	0	0	0	0	0	0	0	0	0	0	0	0	0	0	0	0	0	0	0	0	0	0	0	0	0	0	0	0	0	0	0	0	0
Chromobacterium	0	0	0	0	0	0	0	0	0	0	0	0	0	0	0	0	0	0	0	0	0	0	0	0	0	0	0	0	0	0	0	0	0	0	0	0	0	0	0	0	0	0	0	0	0	0	0	0	0
Chroococcidiopsis	0	0	0	0	0	0	0	0	0	0	0	0	0	0	0	0	0	0	0	0	0	0	0	0	0	0	0	0	0	0	0	0	0	0	0	0	0	0	0	0	0	0	0	0	0	0	0	0	0
Chryseobacterium	0	0	0	0	0	0	0	0	0	0	0	0	0	0	0	0	0	0	0	0	0	0	0	0	0	0	0	0	0	0	0	0	0	0	0	0	0	0	0	0	0	0	0	0	0	0	0	0	0
Citrobacter	0	0.00352	0	0	0	0	0	0	0	0	0	0	0	0	0	0	0	0	0	0	0	0	0	0	0	0	0	0	0	0	0	0	0	0	0	0	0	0	0	0	0	0	0	0	0	0	0	0.08205	0
Citromicrobium	0	0	0	0	0	0	0	0	0	0	0	0	0	0	0	0	0	0	0	0	0	0	0	0	0	0	0	0	0	0	0	0	0	0	0	0	0	0	0	0	0	0	0	0	0	0	0	0	0
Clavibacter	0	0	0	0	0	0	0	0	0	0	0	0	0	0	0	0	0	0	0	0	0	0	0	0	0	0	0	0	0	0	0	0	0	0	0	0	0	0	0	0	0	0	0	0	0	0	0	0	0
Clostridiaceae	0	0	0	0	0	0	0	0	0	0	0	0	0	0	0	0	0	0	0	0	0	0	0	0	0	0	0	0	0	0	0	0	0	0	0	0	0	0	0	0	0	0	0	0	0	0	0	0	0
Clostridiaceae_noname	0	0	0	0	0	0	0.0095	0	0	0.01391	0.00433	0.00035	0	0	9e-05	0	0.00578	0	0	0	0.00083	0	0	0	0	0	0.04538	0.03513	0	0.00542	0.02541	0	0	0	0.00785	0.00326	0	0	0.00121	0.00028	0.29704	0.01554	0.01725	0	0	0.00792	0.01315	0	0.00508
Clostridiales	0	0	0	0	0.01567	0	0	0	0	0	0	0	0	0	0	0	0	0	0	0	0	0	0	0	0	0	0	0	0	0	0	0	0	0	0	0	0	0	0	0	0	0	0	0	0	0	0	0	0
Clostridiales_Family_XI_Incertae_Sedis_noname	0	0	0	0	0	0	0	0	0	0	0	0	0	0	0	0	0	0	0	0	0	0	0	0	0	0	0	0	0	0	0	0	0	0	0	0	0	0	0	0	0	0	0	0	0	0	0	0	0
Clostridiales_Family_XIII_Incertae_Sedis	0	0	0	0	0.00275	0	0	0	0	0	0	0	0	0	0	0	0	0	0	0	0	0	0	0	0	0	0	0	0	0	0	0	0	0	0	0	0	0	0	0	0	0	0	0	0	0	0	0	0
Clostridiales_Family_XIII_Incertae_Sedis_noname	0	0	0	0	0	0	0	0	0	0	0	0	0.00255	0	0	0	0	0	0	0	0	0	0	0	0	0	0	0	0	0	0.00201	0	0	0	0	0.00248	0	0	0	0	0.01188	0	0	0	0	0	0	0	0
Clostridiales_Family_XIII_Incertae_Sedis_unclassified	0	0	0	0	0	0	0	0	0	0	0	0	0.00371	0	0	0	0	0	0	0	0.00535	0	0	0	0	0	0	0	0	0	0	0	0	0	0	0.00993	0	0	0	0	0.0116	0	0	0	0.00077	0	0	0	0
Clostridiales_noname	0	0	0	0	0	0	0	0	0.00486	0	0	0	0	0	0.00202	0	0.0061	0	0.3742	0	0.02012	0	0	0	0	0	0.0267	0	0	0.00278	0.06926	0	0.00399	0	0	0.00063	0.00206	0	0.00259	0	0.01377	0.05225	0	0	0	0	0	0.00543	0
Clostridium	0.10527	0.35255	0.23086	0.02217	2.69237	0.83295	1.56246	0	0.41761	0.13864	0	0.00605	0.001	0.00662	0.09541	0.09581	0.08949	0.23628	1.14206	0.04556	1.11299	0.25501	0.07218	0.09956	0.38341	0.00827	1.53324	0	12.576	0.26916	1.61329	0.31969	1.2703	0.07828	0.00755	0.27467	0.37346	1.38524	0.05978	0.05894	11.6655	3.3922	0.01524	0	0.12758	1.71553	0.04802	0.08111	0.29633
Collinsella	0.79895	1.93425	2.10474	0.12864	0.02714	16.4104	9.3274	4.166	0.94175	0.38069	0	0.24831	0.01944	0	0.04211	0.05141	0	0.01344	0.05308	0.04453	0.17942	0.0237	0	0	0.0134	0.03749	0.43657	0.01364	0.22798	0.51344	0	0.06775	0.05276	0.00904	0.21932	0.1618	0.97349	0.04039	0	0.04445	0.28274	0.17703	0.00266	0	0.35037	0.15177	0.61382	0.06151	0.00518
Comamonas	0	0	0	0	0	0	0	0	0	0	0	0	0	0	0	0	0	0	0	0	0	0	0	0	0	0	0.00145	0	0	0	0	0	0	0	0	0	0	0	0	0	0	0	0	0	0	0	0	0	0
Coprobacillus	0	0	0	0	0.02701	0	0	0	0	0	0	0	0	0	0	0	0.02452	0	0	0.61826	0	0.03052	0	0.0134	0	0	0	0	0	0	0.03212	0	0	0	0	0	0.00016	0	0	0	0.26272	0	0.00076	0	0.01997	0.1522	0.00116	0.42961	0
Coprobacter	0.00033	0.00519	0.00591	0.02435	0	0	0	0	0.17488	0.12867	0	0	0.08789	0	0	0	0	0	0	0.05362	0	0	0	0	0.15	0	0	0.289	0	0	0	0	0	0	0	0	0	0	0	0	0	0	0.06067	0	0	0.01019	0.13174	0	0
Coprococcus	2.11094	2.6665	3.48939	1.65411	0	0.27759	0.00053	0.817	0.32133	0.23824	0.15628	0.57663	0.40663	0.27205	1.18828	1.19767	0.02336	0	0.07247	0.16152	1.76168	0	0.07909	0	0.31261	0.00362	0.11421	0.17628	0.28517	0.23649	0.30916	0	1.42916	0.10024	0.26135	1.63499	0.50398	2.44373	0.50484	0.07639	0.13514	0.36413	0	0	1.3873	0.15895	0.54472	0.02424	7.30827
Coriobacteriaceae_noname	0	0	0	0	0	0	0	0	0	0	0	0	0	0	0	0	0	0	0	0	0	0	0	0	0	0	0	0	0	0	0	0	0	0	0	0	0	0	0	0	0	0	0	0	0	0	0	0	0
Corynebacterium	0	0	0	0	0.00431	0	0	0	0	0	0	0	0	0	0	0	0	0	0	0	0	0	0	0	0	0	0	0	0	0	0	0	0	0	0	0	0	0	0	0	0	0	0	9.25156	0	0	0	0	0
Crinalium	0	0	0	0	0	0	0	0	0	0	0	0	0	0	0	0	0	0	0	0	0	0	0	0	0	0	0	0	0	0	0	0	0	0	0	0	0	0	0	0	0	0	0	0	0	0	0	0	0
Cronobacter	0	0	0	0	0	0	0	0	0	0	0	0	0	0	0	0	0	0	0	0	0	0	0	0	0	0	0	0	0	0	0	0	0	0	0	0	0	0	0	0	0	0	0	0	0	0	0	0	0
Cryptobacterium	0	0	0	0	0	0	0	0	0	0	0	0	0	0	0	0	0	0	0	0	0	0	0	0	0	0	0	0	0	0	0	0	0	0	0	0	0	0	0	0	0	0	0	0	0	0	0	0	0
Cupriavidus	0	0	0	0	0	0	0	0	0	0	0	0	0	0	0	0	0	0	0	0	0	0	0	0	0	0	0	0	0	0	0	0	0	0	0	0	0	0	0	0	0	0	0	0	0	0	0	0	0
Curtobacterium	0	0	0	0	0	0	0	0	0	0	0	0	0	0	0	0	0	0	0	0	0	0	0	0	0	0	0	0	0	0	0	0	0	0	0	0	0	0	0	0	0	0	0	0	0	0	0	0	0
Curvibacter	0	0	0	0	0	0	0	0	0	0	0	0	0	0	0	0	0	0	0	0	0	0	0	0	0	0	0	0	0	0	0	0	0	0	0	0	0	0	0	0	0	0	0	0	0	0	0	0	0
Cytophaga	0	0	0	0	0	0	0	0	0	0	0	0	0	0	0	0	0	0	0	0	0	0	0	0	0	0	0	0	0	0	0	0	0	0	0	0	0	0	0	0	0	0	0	0	0	0	0	0	0
Deinococcus	0	0	0	0	0	0	0	0	0	0	0	0	0	0	0	0	0	0	0	0	0	0	0	0	0	0	0	0	0	0	0	0	0	0	0	0	0	0	0	0	0	0	0	0	0	0	0	0	0
Delftia	0	0	0	0	0	0	0	0	0	0	0	0	0	0	0	0	0	0	0	0	0	0	0	0	0	0	0	0	0	0	0	0	0	0	0	0	0	0	0	0	0	0	0	0	0	0	0	0	0
Dermabacter	0	0	0	0	0	0	0	0	0	0	0	0	0	0	0	0	0	0	0	0	0	0	0	0	0	0	0	0	0	0	0	0	0	0	0	0	0	0	0	0	0	0	0	0	0	0	0	0	0
Dermabacteraceae_unclassified	0	0	0	0	0	0	0	0	0	0	0	0	0	0	0	0	0	0	0	0	0	0	0	0	0	0	0	0	0	0	0	0	0	0	0	0	0	0	0	0	0	0	0	0	0	0	0	0	0
Dermacoccus	0	0	0	0	0	0	0	0	0	0	0	0	0	0	0	0	0	0	0	0	0	0	0	0	0	0	0	0	0	0	0	0	0	0	0	0	0	0	0	0	0	0	0	0	0	0	0	0	0
Dermatophilaceae_unclassified	0	0	0	0	0	0	0	0	0	0	0	0	0	0	0	0	0	0	0	0	0	0	0	0	0	0	0	0	0	0	0	0	0	0	0	0	0	0	0	0	0	0	0	0	0	0	0	0	0
Desulfobulbus	0	0	0	0	0	0	0	0	0	0	0	0	0	0	0	0	0	0	0	0	0	0	0	0	0	0	0	0	0	0	0	0	0	0	0	0	0	0	0	0	0	0	0	0	0	0	0	0	0
Desulfotomaculum	0	0	0	0	0	0	0	0	0	0	0	0	0	0	0	0	0	0	0	0	0	0	0	0	0	0	0	0	0	0	0	0	0	0	0	0	0	0	0	0	0	0	0	0	0	0	0	0	0
Desulfovibrio	0	0	0	0	0	0	0	0	0	0	0	0	0.00322	0	0.00309	0.00134	0.02371	0	0	0.03239	0.03608	0	0	0	0	0	0.00135	0.00758	0	0.04329	0.04002	0	0.00134	0	0	0	0.02513	0.00064	0.08552	0.00057	0	0	0	0	0	0	0	0	0
Desulfurobacteriaceae_unclassified	0	0	0	0	0	0	0	0	0	0	0	0	0	0	0	0	0	0	0	0	0	0	0	0	0	0	0	0	0	0	0	0	0	0	0	0	0	0	0	0	0	0	0	0	0	0	0	0	0
Dialister	0	0	0	0.00216	6.40031	2.47929	13.6007	0	0	0	0.04289	0	0	0.26597	0	11.6532	0.25559	0.20437	4.6779	0.32833	0	0	0.46112	0.60579	1.06081	0	11.4801	0	0.25744	0	0	1.09998	3.56122	0.96102	0	14.7228	0	7.69418	7.69976	0	0.01007	8.20642	0	0.00691	4.42502	6.78506	0	10.3249	0
Dickeya	0	0	0	0	0	0	0	0	0	0	0	0	0	0	0	0	0	0	0	0	0	0	0	0	0	0	0	0	0	0	0	0	0	0	0	0	0	0	0	0	0	0	0	0	0	0	0	0	0
Dietzia	0	0	0	0	0	0	0	0	0	0	0	0	0	0	0	0	0	0	0	0	0	0	0	0	0	0	0	0	0	0	0	0	0	0	0	0	0	0	0	0	0	0	0	0	0	0	0	0	0
Dolosigranulum	0	0	0	0	0	0	0	0	0	0	0	0	0	0	0	0	0	0	0	0	0	0	0	0	0	0	0	0	0	0	0	0	0	0	0	0	0	0	0	0	0	0	0	0	0	0	0	0	0
Dorea	0.6716	0.13008	0.75841	0.16168	3.08067	1.64481	0.74499	1.02	1.55805	0.47384	0.06518	0.03279	1.79077	0.09285	0.65492	0.21699	0.12775	0.00962	0.36027	0.58357	0.2984	0	0.1634	0	0.11135	0.0491	0.09251	0.04929	0.41012	0.38793	0.08907	0.01534	0.16803	0.1035	0.19409	2.0559	0.94742	0.22327	0.91924	0.03421	2.26859	0.74175	0.01195	0	0.43213	0.26481	2.19178	0.12065	0.45365
Duganella	0	0	0	0	0	0	0	0	0	0	0	0	0	0	0	0	0	0	0	0	0	0	0	0	0	0	0	0	0	0	0	0	0	0	0	0	0	0	0	0	0	0	0	0	0	0	0	0	0
Dysgonomonas	0	0	0	0	0	0	0	0	0	0	0	0	0	0	0	0	0.00024	0	0	0	0	0	0	0	0	0	0	0	0	0	0	0	0	0	0	0	0	0	0	0	0	0	0	0	0	0	0	0	0
Eggerthella	0	0.01939	0.01738	0.00117	0.25068	0.0377	0.03353	0.883	0.01326	0	0	0.00381	0	0	0	0	0.00126	0	0	0.00174	0.00784	0	0.01171	0.01305	0	0	0	0	0	0	0.02414	0.00111	0.00893	0	0	0.03354	0.00326	0.01244	0	0	0.21403	0.00681	0	0	0.00127	0	0	0	0.02644
Eggerthia	0	0	0	0	0	0	0	0	0	0	0	0	0	0	0	0	0	0	0	0	0	0	0	0	0	0	0	0	0	0	0	0	0	0	0	0	0	0	0	0	0	0	0	0	0	0	0	0	0
Eikenella	0	0	0	0	0	0	0	0	0	0	0	0	0	0	0	0	0	0	0	0	0	0	0	0	0	0	0	0	0	0	0	0	0	0	0	0	0	0	0	0	0	0	0	0.31815	0	0	0	0	0
Elizabethkingia	0	0	0	0	0	0	0	0	0	0	0	0	0	0	0	0	0	0	0	0	0	0	0	0	0	0	0	0	0	0	0	0	0	0	0	0	0	0	0	0	0	0	0	0	0	0	0	0	0
Empedobacter	0	0	0	0	0	0	0	0	0	0	0	0	0	0	0	0	0	0	0	0	0	0	0	0	0	0	0	0	0	0	0	0	0	0	0	0	0	0	0	0	0	0	0	0	0	0	0	0	0
Enhydrobacter	0	0	0	0	0	0	0	0	0	0	0	0	0	0	0	0	0	0	0	0	0	0	0	0	0	0	0	0	0	0	0	0	0	0	0	0	0	0	0	0	0	0	0	0	0	0	0	0	0
Enterobacter	0	0.01537	0	0	0	0	0	0	0	0	0	0	0	0	0	0	0	0	0	0	0.0263	0	0	0	0	0	0	0	0	0	0.0006	0	0	0	0	0	0	0	0	0	0	0	0	0	0	0	0	0	0
Enterobacteriaceae	0	0	0.01088	0	0	0	0	0	0	0	0	0	0	0	0	0	0	0	0	0	0	0	0	0	0	0	0	0	0	0	0	0	0	0	0	0	0	0	0	0	0	0	0	0	0	0	0	0	0
Enterobacteriaceae_noname	0	0	0	0	0	0	0	0	0	0	0	0	0	0	0	0	0	0	0	0	0	0	0	0	0	0	0	0	0	0	0	0	0	0	0	0	0	0	0	0	0	0	0	0	0	0	0	0	0
Enterococcus	0	0.12649	0.00872	0	0	0	0	0	0.05846	0	0	0	0	0	0	0	0	0	0	0	0	0	0	0	0	0.01276	0	0	0	0	0	0	0	0	0	0	0	0	0	0	0	0	0	0	0	0	0	0	0
Enterorhabdus	0	0	0	0	0	0	0	0	0	0	0	0	0	0	0	0	0	0	0	0	0	0	0	0	0	0	0	0	0	0	0	0	0	0	0	0	0	0	0	0	0	0	0	0	0	0	0	0	0
Eremococcus	0	0	0	0	0	0	0	0	0	0	0	0	0	0	0	0	0	0	0	0	0	0	0	0	0	0	0	0	0	0	0	0	0	0	0	0	0	0	0	0	0	0	0	0	0	0	0	0	0
Erwinia	0	0	0	0	0	0	0	0	0	0	0	0	0	0	0	0	0	0	0	0	0	0	0	0	0	0	0	0	0	0	0	0	0	0	0	0	0	0	0	0	0	0	0	0	0	0	0	0	0
Erysipelotrichaceae	0.045	0.09549	0.10709	0.01615	0.49791	0	0	0.242	0	0	0	0	0	0	0	0	0	0	0	0	0	0	0	0	0	0	0	0	0	0	0	0	0	0	0	0	0	0	0	0	0	0	0	0	0	0	0	0	0
Erysipelotrichaceae_noname	0	0	0	0	0	0.04649	0.17609	0	1.32609	0.963	0.01193	0.00059	0.00344	0	0.05259	0.00245	0.01158	0	0.12358	0.1343	0.09494	0.00242	0.00214	0.01047	0	0.08438	0.0022	0.04338	0.1747	0.00609	0.46407	1.37157	0.00345	0	0.00467	0.56251	0.30292	0.01453	0.04361	0.00123	1.52408	0.04925	0.00527	0	0.0394	0.75515	0.02256	0.00916	0
Erythrobacteraceae_unclassified	0	0	0	0	0	0	0	0	0	0	0	0	0	0	0	0	0	0	0	0	0	0	0	0	0	0	0	0	0	0	0	0	0	0	0	0	0	0	0	0	0	0	0	0	0	0	0	0	0
Escherichia	0	0	0	0	0.4618	0.07846	0	0	0.00358	0	0	0.00192	0.00852	0.08213	0	0.02342	0.03498	0.03563	0.00717	0.0029	0.74096	0.34877	0.21936	0.03673	0.01815	0	0.26839	0	0.01261	0.01006	0.00899	0.01746	0.02056	0	0.16977	0.001	0	0.00669	0.01544	0	0.05054	0	0.01362	0.00442	0.04399	0.08112	0.0839	0.00234	0
Eubacteriaceae_noname	0	0	0	0	0	0	0	0	0	0	0	0	0	0	0	0	0	0	0	0	0	0	0	0	0	0	0	0	0	0	0	0	0	0	0	0	0	0	0	0	0	0	0	0.00652	0	0	0	0	0
Eubacterium	3.09773	0.45926	3.16132	2.40722	9.11643	7.25256	2.6134	3.392	9.17538	2.12164	0.34162	1.99281	1.91676	4.04358	11.2316	2.92447	1.69112	1.63275	1.98198	5.57999	3.82307	0	1.95177	0.01016	2.20302	0.53323	2.3153	0.2765	32.8246	11.9365	13.4272	4.91598	16.8668	8.9358	1.52758	5.34834	40.6839	21.6491	4.20178	4.39674	41.4808	5.10894	0.36279	0.27399	12.8465	4.03996	18.2861	1.32082	9.56443
Exiguobacterium	0	0	0	0	0	0	0	0	0	0	0	0	0	0	0	0	0	0	0	0	0	0	0	0	0	0	0	0	0	0	0	0	0	0	0	0	0	0	0	0	0	0	0	0	0	0	0	0	0
Facklamia	0	0	0	0	0	0	0	0	0	0	0	0	0	0	0	0	0	0	0	0	0	0	0	0	0	0	0	0	0	0	0	0	0	0	0	0	0	0	0	0	0	0	0	0	0	0	0	0	0
Faecalibacterium	1.84848	0.77621	0.83792	0.71594	8.6912	8.07992	14.8561	8.997	8.2473	5.53819	1.54101	3.84579	6.68826	2.11187	1.22156	20.7006	0.27702	0.06464	0.43712	2.60433	0.89767	0	0.6739	0.05305	1.93536	0.41982	2.22312	0.14485	9.03955	3.00697	8.9994	1.04096	5.65635	1.79926	1.48413	1.65051	1.44399	5.14337	15.7094	0.08058	1.66166	5.51996	0.02767	0	5.2839	6.47554	2.5579	0.30235	2.61672
Filifactor	0	0	0	0	0	0	0	0	0	0	0	0	0	0	0	0	0	0	0	0	0	0	0	0	0	0	0	0	0	0	0	0	0	0	0	0	0	0	0	0	0	0	0	0.01699	0	0	0	0	0
Finegoldia	0	0	0	0	0.00171	0	0	0	0.00796	0	0	0	0	0	0	0	0	0	0	0	0	0	0	0	0	0	0	0	0	0	0	0	0	0	0	0	0	0	0	0	0	0	0	0	0	0	0	0	0
Flavobacteriaceae_noname	0	0	0	0	0	0	0	0	0	0	0	0	0	0	0	0	0	0	0	0	0	0	0	0	0	0	0	0	0	0	0	0	0	0	0	0	0	0	0	0	0	0	0	0	0	0	0	0	0
Flavobacteriales_noname	0	0	0	0	0	0	0	0	0	0	0	0	0	0	0	0	0	0	0	0	0	0	0	0	0	0	0	0	0	0	0	0	0	0	0	0	0	0	0	0	0	0	0	0	0	0	0	0	0
Flavonifractor	0.01458	0.02772	0.02892	0.0248	0.02441	0.06581	0.04889	0	0	0.02896	0	0	0	0	0.00278	0	0	0.07999	0	0	0.00021	0	0	0.00433	0	0	0.08967	0.00506	0	0.00555	0.1148	0.00871	0.00932	0	0.02546	0.00894	0	0.00225	0.003	0.03286	0.03939	0.38485	0	0	0.01025	0.00104	0.0047	0.00655	0.00105
Fretibacterium	0	0	0	0	0	0	0	0	0	0	0	0	0	0	0	0	0	0	0	0	0	0	0	0	0	0	0	0	0	0	0	0	0	0	0	0	0	0	0	0	0	0	0	0	0	0	0	0	0
Fusobacterium	0	0	0	0	0	0	0	0	0	0	0	0	0	0	0	0.00026	0	0	0	0	0	0	0	0.00266	0	0	0	0	0	0	0	0	0	0	0.0002	0.00588	0	0	0	0	0	0	0	0.74506	0.00078	0	0	0	0
Gallionellaceae_unclassified	0	0	0	0	0	0	0	0	0	0	0	0	0	0	0	0	0	0	0	0	0	0	0	0	0	0	0	0	0	0	0	0	0	0	0	0	0	0	0	0	0	0	0	0	0	0	0	0	0
Gardnerella	0	0	0	0	0	0	0	0	0	0	0	0	0	0	0	0	0	0	0	0	0	0	0	0	0	0	0	0	0	0	0	0	0	0	0	0	0	0	0	0	0.07778	0	0	0	0	0	0	0	0
Gemella	0.04644	0.0301	0	0	0.01067	0	0	0	0	0	0	0	0	0	0	0	0	0	0	0	0.02784	0	0	0	0	0	0	0	0	0	0	0	0	0	0	0	0	0	0	0	0.00467	0	0	0.27866	0.00012	0	0	0	0
Geobacillus	0	0	0	0	0	0	0	0	0	0	0	0	0	0	0	0	0	0	0	0	0	0	0	0	0	0	0	0	0	0	0	0	0	0	0	0	0	0	0	0	0	0	0	0	0	0	0	0	0
Geodermatophilaceae_unclassified	0	0	0	0	0	0	0	0	0	0	0	0	0	0	0	0	0	0	0	0	0	0	0	0	0	0	0	0	0	0	0	0	0	0	0	0	0	0	0	0	0	0	0	0	0	0	0	0	0
Geodermatophilus	0	0	0	0	0	0	0	0	0	0	0	0	0	0	0	0	0	0	0	0	0	0	0	0	0	0	0	0	0	0	0	0	0	0	0	0	0	0	0	0	0	0	0	0	0	0	0	0	0
Gillisia	0	0	0	0	0	0	0	0	0	0	0	0	0	0	0	0	0	0	0	0	0	0	0	0	0	0	0	0	0	0	0	0	0	0	0	0	0	0	0	0	0	0	0	0	0	0	0	0	0
Gluconacetobacter	0	0	0	0	0	0	0	0	0	0	0	0	0	0	0	0	0	0	0	0	0	0	0	0	0	0	0	0	0	0	0	0	0	0	0	0	0	0	0	0	0	0	0	0	0	0	0	0	0
Gluconobacter	0	0	0	0	0	0	0	0	0	0	0	0	0	0	0	0	0	0	0	0	0	0	0	0	0	0	0	0	0	0	0	0	0	0	0	0	0	0	0	0	0	0	0	0	0	0	0	0	0
Gordonia	0	0	0	0	0	0	0	0	0	0	0	0	0	0	0	0	0	0	0	0	0	0	0	0	0	0	0	0	0	0	0	0	0	0	0	0	0	0	0	0	0	0	0	0	0	0	0	0	0
Gordonibacter	0.00254	0.04083	0.02907	0.00537	0.11513	0.0191	0.07161	0.183	0.01428	0	0	0.0048	0	0	0	0.00473	0	0	0	0.00137	0.00927	0	0	0	0.00653	0	0.00199	0	0	0	0.001	0	0.00172	0	0	0	0.00164	0.00885	0.00435	0	0.08877	0	0	0	0.00091	0	0.00436	0	0.01399
Gracilibacillus	0	0	0	0	0	0	0	0	0	0	0	0	0	0	0	0	0	0	0	0	0	0	0	0	0	0	0	0	0	0	0	0	0	0	0	0	0	0	0	0	0	0	0	0	0	0	0	0	0
Granulicatella	0	0.0104	0	0	0.00084	0	0	0	0	0	0	0.00117	0	0	0	0	0	0	0.0008	0.00099	0	0	0.00083	0	0	0.00045	0	0	0.00058	0	0	0	0	0	0	0	0	0.00388	0	0	0	0	0	0.27342	0.00647	0	0.00059	0.00152	0
Granulicella	0	0	0	0	0	0	0	0	0	0	0	0	0	0	0	0	0	0	0	0	0	0	0	0	0	0	0	0	0	0	0	0	0	0	0	0	0	0	0	0	0	0	0	0	0	0	0	0	0
Haemophilus	0.02283	0.04729	0.01131	0.14124	0.00042	0	0	0	0.11599	0.10383	0.04079	0.01576	0.06934	0.00377	0.36332	0.08291	0.03641	0	0.338	0.00329	0.01441	0.25411	0.01086	0.01062	0.04828	0.24661	0.0031	0	0	0	0	0.00284	0.00015	0.11562	0.00138	0.00267	0	0	0.00554	0	0.00435	0.00687	0	1.15098	1.74308	0.00378	0.00259	0.01772	0.80576
Hafnia	0	0	0	0	0	0	0	0	0	0	0	0	0	0	0	0	0	0	0	0	0	0	0	0	0	0	0	0	0	0	0	0	0	0	0	0	0	0	0	0	0	0	0	0	0	0	0	0	0
Hahellaceae_unclassified	0	0	0	0	0	0	0	0	0	0	0	0	0	0	0	0	0	0	0	0	0	0	0	0	0	0	0	0	0	0	0	0	0	0	0	0	0	0	0	0	0	0	0	0	0	0	0	0	0
Halobacteroidaceae_unclassified	0	0	0	0	0	0	0	0	0	0	0	0	0	0	0	0	0	0	0	0	0	0	0	0	0	0	0	0	0	0	0	0	0	0	0	0	0	0	0	0	0	0	0	0	0	0	0	0	0
Halomonas	0	0	0	0	0	0	0	0	0	0	0	0	0	0	0	0	0	0	0	0	0	0	0	0	0	0	0	0	0	0	0	0	0	0	0	0	0	0	0	0	0	0	0	0	0	0	0	0	0
Helcococcus	0	0	0	0	0	0	0	0	0	0	0	0	0	0	0	0	0	0	0	0	0	0	0	0	0	0	0	0	0	0	0	0	0	0	0	0	0	0	0	0	0	0	0	0	0	0	0	0	0
Helicobacter	0	0	0	0	0	0	0	0	0	0	0	0	0	0	0	0	0	0	0	0	0	0	0	0	0	0	0	0	0	0	0	0	0	0	0	0	0	0	0	0	0	0	0	0	0	0	0	0	0
Herbaspirillum	0	0	0	0	0	0	0	0	0	0	0	0	0	0	0	0	0	0	0	0	0	0	0	0	0	0	0	0	0	0	0	0	0	0	0	0	0	0	0	0	0	0	0	0	0	0	0	0	0
Holdemania	0.04518	0.09962	0.09734	0.0324	0.91861	0.27092	0.10208	0	0.02834	0.05808	0	0.00844	0.00327	0.01981	0.01695	0.00511	0.00563	0	0.0001	0.01133	0.03353	0	0.00796	0	0.0011	0	0.01465	0.0062	0.0419	0.04674	0.09019	0.00503	0.13479	0.00254	0.00948	0.14626	0.01883	0.0977	0.02602	0.00464	0.18564	0.18928	0.00236	0	0.02189	0.01287	0.02029	0	0.02143
Hydrocarboniphaga	0	0	0	0	0	0	0	0	0	0	0	0	0	0	0	0	0	0	0	0	0	0	0	0	0	0	0	0	0	0	0	0	0	0	0	0	0	0	0	0	0	0	0	0	0	0	0	0	0
Hymenobacter	0	0	0	0	0	0	0	0	0	0	0	0	0	0	0	0	0	0	0	0	0	0	0	0	0	0	0	0	0	0	0	0	0	0	0	0	0	0	0	0	0	0	0	0	0	0	0	0	0
Hyphomicrobiaceae_unclassified	0	0	0	0	0	0	0	0	0	0	0	0	0	0	0	0	0	0	0	0	0	0	0	0	0	0	0	0	0	0	0	0	0	0	0	0	0	0	0	0	0	0	0	0	0	0	0	0	0
Hyphomicrobium	0	0	0	0	0	0	0	0	0	0	0	0	0	0	0	0	0	0	0	0	0	0	0	0	0	0	0	0	0	0	0	0	0	0	0	0	0	0	0	0	0	0	0	0	0	0	0	0	0
Janibacter	0	0	0	0	0	0	0	0	0	0	0	0	0	0	0	0	0	0	0	0	0	0	0	0	0	0	0	0	0	0	0	0	0	0	0	0	0	0	0	0	0	0	0	0	0	0	0	0	0
Janthinobacterium	0	0	0	0	0	0	0	0	0	0	0	0	0	0	0	0	0	0	0	0	0	0	0	0	0	0	0	0	0	0	0	0	0	0	0	0	0	0	0	0	0	0	0	0	0	0	0	0	0
Johnsonella	0	0	0	0	0	0	0	0	0	0	0	0	0	0	0	0	0	0	0	0	0	0	0	0	0	0	0	0	0	0	0	0	0	0	0	0	0	0	0	0	0	0	0	0.08123	0	0	0	0	0
Jonquetella	0	0	0	0	0	0	0	0	0	0	0	0	0	0	0	0	0	0	0	0	0	0	0	0	0	0	0	0	0	0	0	0	0	0	0	0	0	0	0	0	0	0	0	0	0	0	0	0	0
Ketogulonicigenium	0	0	0	0	0	0	0	0	0	0	0	0	0	0	0	0	0	0	0	0	0	0	0	0	0	0	0	0	0	0	0	0	0	0	0	0	0	0	0	0	0	0	0	0	0	0	0	0	0
Kingella	0	0	0	0	0	0	0	0	0	0	0	0	0	0	0	0	0	0	0	0	0	0	0	0	0	0	0	0	0	0	0	0	0	0	0	0	0	0	0	0	0	0	0	0.97539	0	0	0	0	0
Klebsiella	0	0	0	0	0	0	0	0	0	0	0	0	0	0	0	0	0	0	0	0	0.00947	0.00254	0	0	0	0	0	0	0	0	0	0	0	0	0	0	0	0	0	0	0	0	0	0	0	0	0	0.0423	0
Kocuria	0	0	0	0	0	0	0	0	0	0	0	0	0	0	0	0	0	0	0	0	0	0	0	0	0	0	0	0	0	0	0	0	0	0	0	0	0	0	0	0	0	0	0	0	0	0	0	0	0
Kosakonia	0	0	0	0	0	0	0	0	0	0	0	0	0	0	0	0	0	0	0	0	0	0	0	0	0	0	0	0	0	0	0	0	0	0	0	0	0	0	0	0	0	0	0	0	0	0	0	0	0
Kribbella	0	0	0	0	0	0	0	0	0	0	0	0	0	0	0	0	0	0	0	0	0	0	0	0	0	0	0	0	0	0	0	0	0	0	0	0	0	0	0	0	0	0	0	0	0	0	0	0	0
Kytococcus	0	0	0	0	0	0	0	0	0	0	0	0	0	0	0	0	0	0	0	0	0	0	0	0	0	0	0	0	0	0	0	0	0	0	0	0	0	0	0	0	0	0	0	0	0	0	0	0	0
Lachnoanaerobaculum	0	0	0	0	0	0	0	0	0	0	0	0	0	0	0	0	0	0	0	0	0	0	0	0	0	0	0	0	0	0	0	0	0	0	0	0	0	0	0	0	0	0	0	0	0	0	0	0	0
Lachnospiraceae	0.38666	0.4835	0.40971	0.22268	0.69441	0	0	0.205	0	0	0	0	0	0	0	0	0	0	0	0	0	0	0	0	0	0	0	0	0	0	0	0	0	0	0	0	0	0	0	0	0	0	0	0	0	0	0	0	0
Lachnospiraceae_noname	0	0	0	0	0	0.55907	0.54073	0	0.72869	1.14784	0.22849	0.23033	0.25443	0.07261	0.16203	0.25726	0.3654	0.06952	0.06363	0.22582	1.46691	0.04766	0.04601	0.09618	0.46193	0.01385	0.06705	0.04534	0.47649	1.62014	0.30338	0.05889	1.85987	0.22488	0.07706	0.29007	0.8896	1.97522	3.51461	0.21342	1.35959	0.154	0.14176	0	0.8358	0.07692	0.15073	0.36285	0.09907
Lactobacillus	0	0	0	0.03437	0.04225	0.0061	0	0	0	0	0	0	0	0	0	0.00022	0	0	0.07293	0	0.0011	0	0	0	0.00469	0	0	0	0	0	0	0	0.08784	0	0	0	0	0	0	0	0.01929	0.00168	0	0	0	0	0	0	0
Lactococcus	0.00269	0.00871	0.00034	0.00193	0.00994	0.03366	0	0	0	0	0	0	0	0	0	0.01314	0	0	0	0.01974	0.00381	0	0	0	0	0	0	0	0.02641	0.00113	0	0	0.01466	0	0	0	0.00822	0	0.00393	0	0.00231	0.03822	0	0	0.26969	0.00566	0.00532	0.00941	0.08044
Lautropia	0	0	0	0	0	0	0	0	0	0	0	0	0	0	0	0	0	0	0	0	0	0	0	0	0	0	0	0	0	0	0	0	0	0	0	0	0	0	0	0	0	0	0	1.85522	0	0	0	0	0
Legionellaceae_unclassified	0	0	0	0	0	0	0	0	0	0	0	0	0	0	0	0	0	0	0	0	0	0	0	0	0	0	0	0	0	0	0	0	0	0	0	0	0	0	0	0	0	0	0	0	0	0	0	0	0
Leifsonia	0	0	0	0	0	0	0	0	0	0	0	0	0	0	0	0	0	0	0	0	0	0	0	0	0	0	0	0	0	0	0	0	0	0	0	0	0	0	0	0	0	0	0	0	0	0	0	0	0
Leptotrichia	0	0	0	0	0	0	0	0	0	0	0	0	0	0	0	0	0	0	0	0	0	0	0	0	0	0	0	0	0	0	0	0	0	0	0	0.0108	0	0	0	0	0	0	0	0.08106	0	0	0	0	0
Leptotrichiaceae_unclassified	0	0	0	0	0	0	0	0	0	0	0	0	0	0	0	0	0	0	0	0	0	0	0	0	0	0	0	0	0	0	0	0	0	0	0	0.00591	0	0	0	0	0	0	0	0.04123	0	0	0	0	0
Leucobacter	0	0	0	0	0	0	0	0	0	0	0	0	0	0	0	0	0	0	0	0	0	0	0	0	0	0	0	0	0	0	0	0	0	0	0	0	0	0	0	0	0	0	0	0	0	0	0	0	0
Leuconostoc	0	0.00339	0	0	0	0	0	0	0	0	0	0	0	0	0	0	0	0	0	0	0	0	0	0	0	0	0	0	0	0	0	0	0	0	0	0	0	0	0	0	0	0	0	0	0.025	0	0	0	0
Limnohabitans	0	0	0	0	0	0	0	0	0	0	0	0	0	0	0	0	0	0	0	0	0	0	0	0	0	0	0	0	0	0	0	0	0	0	0	0	0	0	0	0	0	0	0	0	0	0	0	0	0
Listeria	0	0	0	0	0	0	0	0	0	0	0	0	0	0	0	0	0	0	0	0	0	0	0	0	0	0	0	0	0	0	0	0	0	0	0	0	0	0	0	0	0	0	0	0	0	0	0	0	0
Lysinibacillus	0	0	0	0	0	0	0	0	0	0	0	0	0	0	0	0	0	0	0	0	0	0	0	0	0	0	0	0	0	0	0	0	0	0	0	0	0	0	0	0	0	0	0	0	0	0	0	0	0
Macrococcus	0	0	0	0	0	0	0	0	0	0	0	0	0	0	0	0	0	0	0	0	0	0	0	0	0	0	0	0	0	0	0	0	0	0	0	0	0	0	0	0	0	0	0	0	0	0	0	0	0
Marinilabiliaceae_unclassified	0	0	0	0	0	0	0	0	0	0	0	0	0	0	0	0	0	0	0	0	0	0	0	0	0	0	0	0	0	0	0	0	0	0	0	0	0	0	0	0	0	0	0	0	0	0	0	0	0
Marinobacter	0	0	0	0	0	0	0	0	0	0	0	0	0	0	0	0	0	0	0	0	0	0	0	0	0	0	0	0	0	0	0	0	0	0	0	0	0	0	0	0	0	0	0	0	0	0	0	0	0
Marinococcus	0	0	0	0	0	0	0	0	0	0	0	0	0	0	0	0	0	0	0	0	0	0	0	0	0	0	0	0	0	0	0	0	0	0	0	0	0	0	0	0	0	0	0	0	0	0	0	0	0
Marvinbryantia	0	0	0	0	0	0	0	0	0	0	0	0	0	0	0	0	0	0	0	0	0	0	0	0	0	0	0	0	0	0	0	0	0	0	0	0	0	0	0	0	0.01461	0	0	0	0	0	0	0	0
Massilia	0	0	0	0	0	0	0	0	0	0	0	0	0	0	0	0	0	0	0	0	0	0	0	0	0	0	0	0	0	0	0	0	0	0	0	0	0	0	0	0	0	0	0	0	0	0	0	0	0
Megamonas	0	0	0	0	0	0	0	0	0	0	0	0	0	0	0	0	0	0	0	0	0	2.26412	0	0	0	0	0	0.19602	0	0	0	0	0	0	0	0	0	0	0	0	0	0	0	0	0	0	0	0	0
Megasphaera	0	0	0	0	0	0	0	0	0	0	0	0	0	0	0	0.36461	0	0	0	0	0	0	0	0.24143	0	0	0	0	0	0	0	0	0	0	0.19971	0	0	0	0	0	0	0.37946	0	0	0	0	0	0.02211	0
Meiothermus	0	0	0	0	0	0	0	0	0	0	0	0	0	0	0	0	0	0	0	0	0	0	0	0	0	0	0	0	0	0	0	0	0	0	0	0	0	0	0	0	0	0	0	0	0	0	0	0	0
Mesorhizobium	0	0	0	0	0	0	0	0	0	0	0	0	0	0	0	0	0	0	0	0	0	0	0	0	0	0	0	0	0	0	0	0	0	0	0	0	0	0	0	0	0	0	0	0	0	0	0	0	0
Methanobrevibacter	0	0	0	0	0	8.0862	1.807	0	0	0	0	0	0	0	0	0	0	0	0	0	0	0	0	0	0	0	0	0	0	0	0	0	0	0	0	0	0	0	0	0	0	0	0	0	0	0	0	0	0
Methylibium	0	0	0	0	0	0	0	0	0	0	0	0	0	0	0	0	0	0	0	0	0	0	0	0	0	0	0	0	0	0	0	0	0	0	0	0	0	0	0	0	0	0	0	0	0	0	0	0	0
Methylobacterium	0	0	0	0	0	0	0	0	0	0	0	0	0	0	0	0	0	0	0	0	0	0	0	0	0	0	0	0	0	0	0	0	0	0	0	0	0	0	0	0	0	0	0	0	0	0	0	0	0
Methylophilus	0	0	0	0	0	0	0	0	0	0	0	0	0	0	0	0	0	0	0	0	0	0	0	0	0	0	0	0	0	0	0	0	0	0	0	0	0	0	0	0	0	0	0	0	0	0	0	0	0
Methylotenera	0	0	0	0	0	0	0	0	0	0	0	0	0	0	0	0	0	0	0	0	0	0	0	0	0	0	0	0	0	0	0	0	0	0	0	0	0	0	0	0	0	0	0	0	0	0	0	0	0
Methyloversatilis	0	0	0	0	0	0	0	0	0	0	0	0	0	0	0	0	0	0	0	0	0	0	0	0	0	0	0	0	0	0	0	0	0	0	0	0	0	0	0	0	0	0	0	0	0	0	0	0	0
Microbacterium	0	0	0	0	0	0	0	0	0	0	0	0	0	0	0	0	0	0	0	0	0	0	0	0	0	0	0	0	0	0	0	0	0	0	0	0	0	0	0	0	0	0	0	0	0	0	0	0	0
Micrococcus	0	0	0	0	0	0	0	0	0	0	0	0	0	0	0	0	0	0	0	0	0	0	0	0	0	0	0	0	0	0	0	0	0	0	0	0	0	0	0	0	0	0	0	0	0	0	0	0	0
Microcoleus	0	0	0	0	0	0	0	0	0	0	0	0	0	0	0	0	0	0	0	0	0	0	0	0	0	0	0	0	0	0	0	0	0	0	0	0	0	0	0	0	0	0	0	0	0	0	0	0	0
Microlunatus	0	0	0	0	0	0	0	0	0	0	0	0	0	0	0	0	0	0	0	0	0	0	0	0	0	0	0	0	0	0	0	0	0	0	0	0	0	0	0	0	0	0	0	0	0	0	0	0	0
Mitsuokella	0	0	0	0	0	0	0	0	0	0	0	0	0	0	0	0	0	0	0	0	0	0	0	0	0	0	0	0	0	0	0	0	0	0	0.07443	0.00314	0	0	0	0	0.00286	0	0	0	0	0	0	0	0
Mobiluncus	0	0	0	0	0	0	0	0	0	0	0	0	0	0	0	0	0	0	0	0	0	0	0	0	0	0	0	0	0	0	0	0	0	0	0	0	0	0	0	0	0	0	0	0	0	0	0	0	0
Modestobacter	0	0	0	0	0	0	0	0	0	0	0	0	0	0	0	0	0	0	0	0	0	0	0	0	0	0	0	0	0	0	0	0	0	0	0	0	0	0	0	0	0	0	0	0	0	0	0	0	0
Mogibacterium	0	0	0	0	0	0	0	0	0	0	0	0	0	0	0	0	0	0	0	0	0	0	0	0	0	0	0	0	0	0	0	0	0	0	0	0	0	0	0	0	0	0	0	0	0	0	0	0	0
Moraxella	0	0	0	0	0	0	0	0	0	0	0	0	0	0	0	0	0	0	0	0	0	0	0	0	0	0	0	0	0	0	0	0	0	0	0	0	0	0	0	0	0	0	0	0	0	0	0	0	0
Morganella	0	0	0	0	0	0	0	0	0	0	0	0	0	0	0	0	0	0	0	0	0	0	0	0	0	0	0	0	0	0	0	0	0	0	0	0	0	0	0	0	0	0	0	0	0	0	0	0	0
Mucispirillum	0	0	0	0	0	0	0	0	0	0	0	0	0	0	0	0	0	0	0	0	0	0	0	0	0	0	0	0	0	0	0	0	0	0	0	0	0	0	0	0	0	0	0	0	0	0	0	0	0
Mycobacterium	0	0	0	0	0	0	0	0	0	0	0	0	0	0	0	0	0	0	0	0	0	0	0	0	0	0	0	0	0	0	0	0	0	0	0	0	0	0	0	0	0	0	0	0	0	0	0	0	0
Mycoplasma	0	0	0	0	0	0	0	0	0	0	0	0	0	0	0	0	0	0	0	0	0	0	0	0	0	0	0	0	0	0	0	0	0	0	0	0	0	0	0	0	0	0	0	0	0	0	0	0	0
Myroides	0	0	0	0	0	0	0	0	0	0	0	0	0	0	0	0	0	0	0	0	0	0	0	0	0	0	0	0	0	0	0	0	0	0	0	0	0	0	0	0	0	0	0	0	0	0	0	0	0
Myxococcus	0	0	0	0	0	0	0	0	0	0	0	0	0	0	0	0	0	0	0	0	0	0	0	0	0	0	0	0	0	0	0	0	0	0	0	0	0	0	0	0	0	0	0	0	0	0	0	0	0
Nakamurella	0	0	0	0	0	0	0	0	0	0	0	0	0	0	0	0	0	0	0	0	0	0	0	0	0	0	0	0	0	0	0	0	0	0	0	0	0	0	0	0	0	0	0	0	0	0	0	0	0
Neisseria	0	0	0	0	0	0	0	0	0	0	0	0	0	0	0	0	0	0	0	0	0	0	0	0	0	0	0	0	0	0	0	0	0	0	0	0	0	0	0	0	0	0	0	10.016	0	0	0	0	0
Niabella	0	0	0	0	0	0	0	0	0	0	0	0	0	0	0	0	0	0	0	0	0	0	0	0	0	0	0	0	0	0	0	0	0	0	0	0	0	0	0	0	0	0	0	0	0	0	0	0	0
Nitrobacter	0	0	0	0	0	0	0	0	0	0	0	0	0	0	0	0	0	0	0	0	0	0	0	0	0	0	0	0	0	0	0	0	0	0	0	0	0	0	0	0	0	0	0	0	0	0	0	0	0
Nitrosospira	0	0	0	0	0	0	0	0	0	0	0	0	0	0	0	0	0	0	0	0	0	0	0	0	0	0	0	0	0	0	0	0	0	0	0	0	0	0	0	0	0	0	0	0	0	0	0	0	0
Nocardia	0	0	0	0	0	0	0	0	0	0	0	0	0	0	0	0	0	0	0	0	0	0	0	0	0	0	0	0	0	0	0	0	0	0	0	0	0	0	0	0	0	0	0	0	0	0	0	0	0
Nocardioidaceae_noname	0	0	0	0	0	0	0	0	0	0	0	0	0	0	0	0	0	0	0	0	0	0	0	0	0	0	0	0	0	0	0	0	0	0	0	0	0	0	0	0	0	0	0	0	0	0	0	0	0
Nocardioides	0	0	0	0	0	0	0	0	0	0	0	0	0	0	0	0	0	0	0	0	0	0	0	0	0	0	0	0	0	0	0	0	0	0	0	0	0	0	0	0	0	0	0	0	0	0	0	0	0
Nocardiopsis	0	0	0	0	0	0	0	0	0	0	0	0	0	0	0	0	0	0	0	0	0	0	0	0	0	0	0	0	0	0	0	0	0	0	0	0	0	0	0	0	0	0	0	0	0	0	0	0	0
Novispirillum	0	0	0	0	0	0	0	0	0	0	0	0	0	0	0	0	0	0	0	0	0	0	0	0	0	0	0	0	0	0	0	0	0	0	0	0	0	0	0	0	0	0	0	0	0	0	0	0	0
Ochrobactrum	0	0	0	0	0	0	0	0	0	0	0	0	0	0	0	0	0	0	0	0	0	0	0	0	0	0	0	0	0	0	0	0	0	0	0	0	0	0	0	0	0	0	0	0	0	0	0	0	0
Odoribacter	0.34117	0.21511	0.27623	0.78564	0	0	0	0	0	0	0.31319	1.36751	3.21554	3.21669	2.74134	0.9446	0.51087	0	0.47364	2.9131	0	0	0	0	4.82392	0.75859	0	0.79425	0.31717	4.89519	0.91768	0	0.98147	0.00367	1.26481	0.62289	0.88735	0.76109	1.26185	0	0.19985	1.7017	0.44182	0	0	2.30409	2.15141	0	0
Oenococcus	0	0	0	0	0	0	0	0	0	0	0	0	0	0	0	0	0	0	0	0	0	0	0	0	0	0	0	0	0	0	0	0	0	0	0	0	0	0	0	0	0	0	0	0	0	0	0	0	0
Oligella	0	0	0	0	0	0	0	0	0	0	0	0	0	0	0	0	0	0	0	0	0	0	0	0	0	0	0	0	0	0	0	0	0	0	0	0	0	0	0	0	0	0	0	0	0	0	0	0	0
Olsenella	0	0	0	0	0	0	0	0	0	0	0	0	0	0	0	0	0	0	0	0	0	0	0	0	0	0	0	0	0	0	0	0	0	0	0	0	0	0	0	0	0	0	0	0	0	0	0	0	0
Oribacterium	0	0	0	0	0	0	0	0	0	0	0	0	0.0033	0	0	0	0	0	0	0	0	0	0	0	0	0	0	0	0	0	0	0	0	0	0	0	0	0	0	0	0	0	0	0	0	0	0	0	0
Ornithinimicrobium	0	0	0	0	0	0	0	0	0	0	0	0	0	0	0	0	0	0	0	0	0	0	0	0	0	0	0	0	0	0	0	0	0	0	0	0	0	0	0	0	0	0	0	0	0	0	0	0	0
Oscillatoria	0	0	0	0	0	0	0	0	0	0	0	0	0	0	0	0	0	0	0	0	0	0	0	0	0	0	0	0	0	0	0	0	0	0	0	0	0	0	0	0	0	0	0	0	0	0	0	0	0
Oscillibacter	0.09975	0.21582	0.32375	0.21427	0.13046	1.41705	1.84615	3.843	0.05406	6.16288	0.16531	0.07595	0.10461	0.18372	0.04903	0.02634	0.086	2.86303	0.01341	0.04121	0.10323	0.0113	0.03692	0.11182	0.00792	0.1103	0.40096	0.01693	0.06264	0.15675	0.33975	0.17542	0.15559	0.06842	0.02335	0.00821	0.04252	0.10013	0.09334	0.28	1.24019	0.33501	0.08949	0	0.21032	0.08167	0.44514	0.10105	0.16626
Oxalobacter	0	0	0	0	0	0	0	0	0	0	0.00469	0	0.03524	0	0.01381	0.24968	0.0004	0	0.03931	0.0266	0.00544	0	0	0	0.05286	0	0	0.00115	0	0	0	0	0	0	0	0	0.18794	0.01823	0.07385	0	0	0	0	0	0	0	0	0	0
Paenibacillus	0	0	0	0	0	0	0	0	0	0	0	0	0	0	0	0	0	0	0	0	0	0	0	0	0	0	0	0	0	0	0	0	0	0	0	0	0	0	0	0	0	0	0	0	0	0	0	0	0
Pantoea	0	0	0	0	0	0	0	0	0	0	0	0	0	0	0	0	0	0	0	0	0	0	0	0	0	0	0	0	0	0	0	0	0	0	0	0	0	0	0	0	0	0	0	0	0	0	0	0	0
Parabacteroides	8.61678	6.88425	6.10581	5.45271	1	2.31304	2.53021	0	1.4114	4.44947	27.3331	4.02776	6.77439	16.5753	3.4488	2.29906	12.5429	17.2633	5.47356	7.89424	2.32951	0	1.37273	0	2.46752	9.96069	10.4037	18.7257	1.91719	4.95869	6.70568	31.4827	9.93605	4.27005	2.8384	1.22839	1.66126	5.8993	1.88348	12.3735	2.00828	6.74067	4.37482	0	0	3.45229	11.428	2.27495	0
Paracoccus	0	0	0	0	0	0	0	0	0	0	0	0	0	0	0	0	0	0	0	0	0	0	0	0	0	0	0	0	0	0	0	0	0	0	0	0	0	0	0	0	0	0	0	0	0	0	0	0	0
Paraprevotella	0.2657	0.25102	0.26832	1.32583	0	0	0	0	0.0038	0	0	0	0	0	0	0	0	0	1.96018	0	0	0	0	0	0	3.14703	4.81268	12.159	0	0	0	0	0	0	0	0	0	0	2.35178	0	0	0	0	0	0	0	2.23804	0	0
Parascardovia	0	0	0	0	0	0	0	0	0	0	0	0	0	0	0	0	0	0	0	0	0	0	0	0	0	0	0	0	0	0	0	0	0	0	0	0	0	0	0	0	0	0	0	0	0	0	0	0	0
Parasutterella	0.00865	0.02308	0.0088	0.04759	0	0	0	0	0.00442	0.02519	0.60463	0.56812	0.03072	0.34359	0.02586	0	0.03295	0	0	0	0.01651	0.37784	0	0	0.05651	0.00105	0	0	0.00543	0.04376	0	0	0.46564	0.17235	0.07276	0.00407	0	0.91469	0.04079	0.03052	0.14047	0.01469	0	0	0.82579	0.00288	0.01545	0.1989	0
Parvimonas	0	0	0	0	0.06923	0	0	0	0	0	0	0	0.00483	0	0	0	0	0	0	0	0.00045	0	0	0	0	0	0	0	0	0	0	0	0	0	0	0	0	0	0	0	0	0	0	0.17353	0	0	0	0	0
Pasteurella	0	0	0	0	0	0	0	0	0	0	0	0	0	0	0	0	0	0	0	0	0	0	0	0	0	0	0	0	0	0	0	0	0	0	0	0	0	0	0	0	0	0	0	0	0	0	0	0	0
Pectobacterium	0	0	0	0	0	0	0	0	0	0	0	0	0	0	0	0	0	0	0	0	0	0	0	0	0	0	0	0	0	0	0	0	0	0	0	0	0	0	0	0	0	0	0	0	0	0	0	0	0
Pediococcus	0	0	0	0	0	0	0	0	0	0	0	0	0	0	0	0	0	0	0	0	0	0	0	0	0	0	0	0	0	0	0	0	0	0	0	0	0	0	0	0	0	0	0	0	0	0	0	0	0
Pedobacter	0	0	0	0	0	0	0	0	0	0	0	0	0	0	0	0	0	0	0	0	0	0	0	0	0	0	0	0	0	0	0	0	0	0	0	0	0	0	0	0	0	0	0	0	0	0	0	0	0
Peptoniphilus	0	0	0	0	0	0	0	0	0	0	0	0	0	0	0	0	0	0	0	0	0	0	0	0	0	0	0.00025	0	0	0	0	0	0	0	0.00213	0	0	0	0	0	0.013	0	0	0	0	0	0	0	0
Peptostreptococcaceae	0.49623	0.31187	0.5288	0.10521	0.69175	0	0	0	0	0	0	0	0	0	0	0	0	0	0	0	0	0	0	0	0	0	0	0	0	0	0	0	0	0	0	0	0	0	0	0	0	0	0	0	0	0	0	0	0
Peptostreptococcaceae_noname	0	0	0	0	0	0.14334	0.02835	0	0	0	0	0	0	0	0	0.02037	0.03565	0.10848	0.01351	0	0.01666	0.00925	0.00719	0	0.00515	0.00058	0.02489	0	0	0.03938	0.00175	0.00299	0	0.01807	0.02363	0.01465	0.00746	0	0.01187	0.04274	0.00024	0	0.00592	0.15738	1.19553	0.02024	0.00557	0.00712	0.91071
Peptostreptococcus	0	0	0	0	0.00752	0	0	0	0	0	0	0	0	0	0	0	0	0	0	0	0.00227	0	0	0	0	0	0	0	0	0	0	0	0	0	0	0	0	0	0	0	0	0	0	0	0	0	0	0	0
Phascolarctobacterium	0	0	0	0	0	0	0	0	0	0	0	0	0	0	0	0	0	0	0	0	0	0	0	0	0	0	0	0	0	0.94926	0	0	0	0	0	0	0	0	0	0	0	0	0	0	0	0	0	0	0
Plesiomonas	0	0	0	0	0	0	0	0	0	0	0	0	0	0	0	0	0	0	0	0	0	0	0	0	0	0	0	0	0	0	0	0	0	0	0	0	0	0	0	0	0	0	0	0	0	0	0	0	0
Polaromonas	0	0	0	0	0	0	0	0	0	0	0	0	0	0	0	0	0	0	0	0	0	0	0	0	0	0	0	0	0	0	0	0	0	0	0	0	0	0	0	0	0	0	0	0	0	0	0	0	0
Pontibacter	0	0	0	0	0	0	0	0	0	0	0	0	0	0	0	0	0	0	0	0	0	0	0	0	0	0	0	0	0	0	0	0	0	0	0	0	0	0	0	0	0	0	0	0	0	0	0	0	0
Porphyromonas	0	0	0	0	0.03091	0.00962	0.02244	0	0	0	0	0	0	0	0	0	0	0	0	0	0.03138	0	0	0	0	0	0	0	0	0	0	0	0	0	0.01334	0	0	0	0	0	0.01961	0	0	0.2682	0	0.01341	0.00013	0	0
Prevotella	1.00054	0.49799	0.32807	2.77339	6.31047	0.24296	0.4555	0	0.44501	10.8433	0.00802	0	9.75908	0	47.5479	0.00345	0	0	51.2019	0.21941	0.02553	0	0	0	0	35.172	27.9501	0	0	0	0	0	0	0	0.02595	0.00411	0	0	0	0	0.08892	0	0	1.05513	0	0.01718	6.14835	11.6561	0
Promicromonosporaceae_unclassified	0	0	0	0	0	0	0	0	0	0	0	0	0	0	0	0	0	0	0	0	0	0	0	0	0	0	0	0	0	0	0	0	0	0	0	0	0	0	0	0	0	0	0	0	0	0	0	0	0
Propionibacteriaceae_unclassified	0	0	0	0	0	0	0	0	0	0	0	0	0	0	0	0	0	0.01233	0	0	0	0	0	0	0	0	0.00324	0	0	0	0.01154	0	0	0	0	0	0	0	0	0	0.01133	0.0145	0	0	0	0	0	0	0
Propionibacterium	0.18501	0	0	0	0	0	0	0	0	0	0	0	0	0	0	0.00051	0	0.02431	0	0	0	0	0	0	0	0	0	0	0	0	0.00225	0	0	0	0	0.01741	0	0	0	0	0	0.01843	0	0.3157	0	0	0	0	0.00367
Propionimicrobium	0	0	0	0	0	0	0	0	0	0	0	0	0	0	0	0	0	0	0	0	0	0	0	0	0	0	0	0	0	0	0	0	0	0	0	0	0	0	0	0	0	0	0	0	0	0	0	0	0
Proteus	0	0	0	0	0.01617	0	0	0	0	0	0	0	0	0	0	0	0	0	0	0	0	0	0	0	0	0	0	0	0	0	0	0	0	0	0	0	0	0	0	0	0	0	0	0	0	0	0	0	0
Providencia	0	0	0	0	0	0	0	0	0	0	0	0	0	0	0	0	0	0	0	0	0	0	0	0	0	0	0	0	0	0	0	0	0	0	0	0	0	0	0	0	0	0	0	0	0	0	0	0	0
Pseudanabaena	0	0	0	0	0	0	0	0	0	0	0	0	0	0	0	0	0	0	0	0	0	0	0	0	0	0	0	0	0	0	0	0	0	0	0	0	0	0	0	0	0	0	0	0	0	0	0	0	0
Pseudoalteromonadaceae_unclassified	0	0	0	0	0	0	0	0	0	0	0	0	0	0	0	0	0	0	0	0	0	0	0	0	0	0	0	0	0	0	0	0	0	0	0	0	0	0	0	0	0	0	0	0	0	0	0	0	0
Pseudoalteromonas	0	0	0	0	0	0	0	0	0	0	0	0	0	0	0	0	0	0	0	0	0	0	0	0	0	0	0	0	0	0	0	0	0	0	0	0	0	0	0	0	0	0	0	0	0	0	0	0	0
Pseudoflavonifractor	0.05037	0.10087	0.07084	0.03694	0.00726	0.18724	0.3182	0	0.00068	0.01893	0	0	0.00044	0.00458	0.00049	0	0.00142	0	0	0.00725	0.00752	0	0	0	0	0	0.00991	0	0.00303	0.00313	0	0	0	0	0	0.0116	0.00354	0	0.01193	0.00256	0	0	0	0	0.00213	0.00129	0.01019	0.0145	0
Pseudomonas	0.02091	0	0	0	0	0	0	0	0	0	0	0	0	0.00548	0	0	0	0	0	0	0	0	0	0	0	0	0.00566	0	0	0	0.07227	0	0	0	0	0	0	0	0	0	0	0	0	0	0	0	0	0	0
Pseudonocardia	0	0	0	0	0	0	0	0	0	0	0	0	0	0	0	0	0	0	0	0	0	0	0	0	0	0	0	0	0	0	0	0	0	0	0	0	0	0	0	0	0	0	0	0	0	0	0	0	0
Pseudoramibacter	0	0	0	0	0	0	0	0	0	0	0	0	0	0	0	0	0	0	0	0	0	0	0	0	0	0	0	0	0	0	0	0	0	0	0	0	0	0	0	0	0	0	0	0	0	0	0	0	0
Pseudoxanthomonas	0	0	0	0	0	0	0	0	0	0	0	0	0	0	0	0	0	0	0	0	0	0	0	0	0	0	0	0	0	0	0	0	0	0	0	0	0	0	0	0	0	0	0	0	0	0	0	0	0
Psychrobacter	0	0	0	0	0	0	0	0	0	0	0	0	0	0	0	0	0	0	0	0	0	0	0	0	0	0	0	0	0	0	0	0	0	0	0	0	0	0	0	0	0	0	0	0	0	0	0	0	0
Pusillimonas	0	0	0	0	0	0	0	0	0	0	0	0	0	0	0	0	0	0	0	0	0	0	0	0	0	0	0	0	0	0	0	0	0	0	0	0	0	0	0	0	0	0	0	0	0	0	0	0	0
Pyramidobacter	0	0	0	0	0	0	0	0	0	0	0	0	0	0	0	0	0	0	0	0	0	0	0	0	0	0	0	0	0	0	0	0	0	0	0	0	0	0	0	0	0	0	0	0	0	0	0	0	0
Rahnella	0	0	0	0	0	0	0	0	0	0	0	0	0	0	0	0	0	0	0	0	0	0	0	0	0	0	0	0	0	0	0	0	0	0	0	0	0	0	0	0	0	0	0	0	0	0	0	0	0
Ralstonia	0	0	0	0	0	0	0	0	0	0	0	0	0	0	0	0	0	0	0	0	0	0	0	0	0	0	0	0	0	0	0	0	0	0	0	0	0	0	0	0	0	0	0	0	0	0	0	0	0
Raoultella	0	0	0	0	0	0	0	0	0	0	0	0	0	0	0	0	0	0	0	0	0	0	0	0	0	0	0	0	0	0	0	0	0	0	0	0	0	0	0	0	0	0	0	0	0	0	0	0	0
Rheinheimera	0	0	0	0	0	0	0	0	0	0	0	0	0	0	0	0	0	0	0	0	0	0	0	0	0	0	0	0	0	0	0	0	0	0	0	0	0	0	0	0	0	0	0	0	0	0	0	0	0
Rhizobium	0	0	0	0	0	0	0	0	0	0	0	0	0	0	0	0	0	0	0	0	0	0	0	0	0	0	0	0	0	0	0	0	0	0	0	0	0	0	0	0	0	0	0	0	0	0	0	0	0
Rhodanobacter	0	0	0	0	0	0	0	0	0	0	0	0	0	0	0	0	0	0	0	0	0	0	0	0	0	0	0	0	0	0	0	0	0	0	0	0	0	0	0	0	0	0	0	0	0	0	0	0	0
Rhodobacter	0	0	0	0	0	0	0	0	0	0	0	0	0	0	0	0	0	0	0	0	0	0	0	0	0	0	0	0	0	0	0	0	0	0	0	0	0	0	0	0	0	0	0	0	0	0	0	0	0
Rhodobiaceae_unclassified	0	0	0	0	0	0	0	0	0	0	0	0	0	0	0	0	0	0	0	0	0	0	0	0	0	0	0	0	0	0	0	0	0	0	0	0	0	0	0	0	0	0	0	0	0	0	0	0	0
Rhodococcus	0	0	0	0	0	0	0	0	0	0	0	0	0	0	0	0	0	0	0	0	0	0	0	0	0	0	0	0	0	0	0	0	0	0	0	0	0	0	0	0	0	0	0	0	0	0	0	0	0
Rhodopirellula	0	0	0	0	0	0	0	0	0	0	0	0	0	0	0	0	0	0	0	0	0	0	0	0	0	0	0	0	0	0	0	0	0	0	0	0	0	0	0	0	0	0	0	0	0	0	0	0	0
Rhodopseudomonas	0	0	0	0	0	0	0	0	0	0	0	0	0	0	0	0	0	0	0	0	0	0	0	0	0	0	0	0	0	0	0	0	0	0	0	0	0	0	0	0	0	0	0	0	0	0	0	0	0
Rhodospirillum	0	0	0	0	0	0	0	0	0	0	0	0	0	0	0	0	0	0	0	0	0	0	0	0	0	0	0	0	0	0	0	0	0	0	0	0	0	0	0	0	0	0	0	0	0	0	0	0	0
Rickettsia	0	0	0	0	0	0	0	0	0	0	0	0	0	0	0	0	0	0	0	0	0	0	0	0	0	0	0	0	0	0	0	0	0	0	0	0	0	0	0	0	0	0	0	0	0	0	0	0	0
Rickettsiella	0	0	0	0	0	0	0	0	0	0	0	0	0	0	0	0	0	0	0	0	0	0	0	0	0	0	0	0	0	0	0	0	0	0	0	0	0	0	0	0	0	0	0	0	0	0	0	0	0
Riemerella	0	0	0	0	0	0	0	0	0	0	0	0	0	0	0	0	0	0	0	0	0	0	0	0	0	0	0	0	0	0	0	0	0	0	0	0	0	0	0	0	0	0	0	0.03502	0	0	0	0	0
Roseburia	1.95534	0.74379	1.21703	1.40111	2.1522	0.54431	1.28474	0.662	0.54686	2.24967	1.18685	1.03496	0.29832	0.44795	0.8373	1.38758	1.69313	0.21622	0.67968	0.35515	0.66189	0	3.23354	0.02256	0.34258	0.04748	0.13974	0.08908	6.65862	0.99938	4.88589	0.657	3.63779	1.33154	0.05389	6.37248	0.45684	4.62062	2.08563	1.50212	2.06039	3.82128	0.00493	0	7.0189	1.2453	0.27217	0.13311	4.67816
Roseiflexus	0	0	0	0	0	0	0	0	0	0	0	0	0	0	0	0	0	0	0	0	0	0	0	0	0	0	0	0	0	0	0	0	0	0	0	0	0	0	0	0	0	0	0	0	0	0	0	0	0
Roseomonas	0	0	0	0	0	0	0	0	0	0	0	0	0	0	0	0	0	0	0	0	0	0	0	0	0	0	0	0	0	0	0	0	0	0	0	0	0	0	0	0	0	0	0	0	0	0	0	0	0
Rothia	0.00585	0.00974	0.00429	0	0	0.00244	0.00729	0	0.00402	0	0	0	0	0	0	0	0	0	0	0	0.01294	0	0	0	0	0	0	0	0.0008	0	0	0	0	0	0	0	0	0	0	0	0.00396	0	0	40.0056	0	0	0	0	0
Ruminococcaceae	0.00766	0.01143	0.01931	0.00861	0.01198	0	0	0	0	0	0	0	0	0	0	0	0	0	0	0	0	0	0	0	0	0	0	0	0	0	0	0	0	0	0	0	0	0	0	0	0	0	0	0	0	0	0	0	0
Ruminococcaceae_noname	0	0	0	0	0	0.46333	0.37959	0	0	0.01001	0	0	0	0.002	0.00527	0	0.05007	0	0	0	0.03843	0	0	0	0	0	0.00063	0	0.00041	0.00112	0.00022	0.00227	0.00034	0	0	0	0.00592	0	0.00226	0	0	0.00272	0	0	0.05034	0	0.00242	0	0
Ruminococcus	10.8705	0.52163	1.54573	0.57949	4.85478	6.17255	7.35866	0	55.6691	1.82262	0.02471	2.86358	0.43319	3.71435	2.35996	4.7197	0.94653	1.44625	0.13789	17.7785	5.54901	0	1.47421	0	2.38242	0.00839	3.79069	0.00055	1.64171	4.88659	3.66438	0.72447	0.00702	0.16439	0.10843	16.6165	0.53719	0.00774	12.6657	3.30786	0.89783	0.4004	0	0	1.96765	6.7719	1.04533	0.26014	5.86151
Saccharomonospora	0	0	0	0	0	0	0	0	0	0	0	0	0	0	0	0	0	0	0	0	0	0	0	0	0	0	0	0	0	0	0	0	0	0	0	0	0	0	0	0	0	0	0	0	0	0	0	0	0
Saccharopolyspora	0	0	0	0	0	0	0	0	0	0	0	0	0	0	0	0	0	0	0	0	0	0	0	0	0	0	0	0	0	0	0	0	0	0	0	0	0	0	0	0	0	0	0	0	0	0	0	0	0
Salinicoccus	0	0	0	0	0	0	0	0	0	0	0	0	0	0	0	0	0	0	0	0	0	0	0	0	0	0	0	0	0	0	0	0	0	0	0	0	0	0	0	0	0	0	0	0	0	0	0	0	0
Salinispora	0	0	0	0	0	0	0	0	0	0	0	0	0	0	0	0	0	0	0	0	0	0	0	0	0	0	0	0	0	0	0	0	0	0	0	0	0	0	0	0	0	0	0	0	0	0	0	0	0
Sanguibacter	0	0	0	0	0	0	0	0	0	0	0	0	0	0	0	0	0	0	0	0	0	0	0	0	0	0	0	0	0	0	0	0	0	0	0	0	0	0	0	0	0	0	0	0	0	0	0	0	0
Scardovia	0	0	0	0	0	0	0	0	0	0	0	0	0	0	0	0	0	0	0.0043	0	0	0	0	0	0	0	0	0	0	0	0	0	0	0	0	0	0	0	0	0	0	0	0	0	0	0	0	0	0
Segniliparus	0	0	0	0	0	0	0	0	0	0	0	0	0	0	0	0	0	0	0	0	0	0	0	0	0	0	0	0	0	0	0	0	0	0	0	0	0	0	0	0	0	0	0	0	0	0	0	0	0
Selenomonas	0	0	0	0	0	0	0	0	0	0	0	0	0	0	0	0	0	0	0	0	0	0	0	0	0	0	0	0	0	0	0	0	0	0	0	0	0	0	0	0	0	0	0	0.01427	0	0	0	0	0
Serinicoccus	0	0	0	0	0	0	0	0	0	0	0	0	0	0	0	0	0	0	0	0	0	0	0	0	0	0	0	0	0	0	0	0	0	0	0	0	0	0	0	0	0	0	0	0	0	0	0	0	0
Serratia	0	0	0	0	0	0	0	0	0	0	0	0	0	0	0	0	0	0	0	0	0	0	0	0	0	0	0	0	0	0	0	0	0	0	0	0	0	0	0	0	0	0	0	0	0	0	0	0	0
Shewanella	0	0	0	0	0	0	0	0	0	0	0	0	0	0	0	0	0	0	0	0	0	0	0	0	0	0	0	0	0	0	0	0	0	0	0	0	0	0	0	0	0	0	0	0	0	0	0	0	0
Shigella	0	0	0	0	0	0	0	0	0	0	0	0	0	0	0	0	0	0	0	0	0	0	0	0	0	0	0	0	0	0	0	0	0	0	0	0	0	0	0	0	0	0	0	0	0	0	0	0	0
Shinella	0	0	0	0	0	0	0	0	0	0	0	0	0	0	0	0	0	0	0	0	0	0	0	0	0	0	0	0	0	0	0	0	0	0	0	0	0	0	0	0	0	0	0	0	0	0	0	0	0
Shuttleworthia	0	0	0	0	0	0	0	0	0	0	0	0	0	0	0	0	0	0	0	0	0	0	0	0	0	0	0	0	0	0	0	0	0	0	0	0	0	0	0	0	0	0	0	0	0	0	0	0	0
Simonsiella	0	0	0	0	0	0	0	0	0	0	0	0	0	0	0	0	0	0	0	0	0	0	0	0	0	0	0	0	0	0	0	0	0	0	0	0	0	0	0	0	0	0	0	0	0	0	0	0	0
Sinobacteraceae_unclassified	0	0	0	0	0	0	0	0	0	0	0	0	0	0	0	0	0	0	0	0	0	0	0	0	0	0	0	0	0	0	0	0	0	0	0	0	0	0	0	0	0	0	0	0	0	0	0	0	0
Sinorhizobium	0	0	0	0	0	0	0	0	0	0	0	0	0	0	0	0	0	0	0	0	0	0	0	0	0	0	0	0	0	0	0	0	0	0	0	0	0	0	0	0	0	0	0	0	0	0	0	0	0
Slackia	0	0	0	0	0	0	0	0	0	0	0.0214	0	0	0	0	0	0	0	0	0	0	0	0	0	0	0	0	0	0	0	0	0	0	0	0	0	0	0	0	0	0	0	0	0	0	0.006	0.02374	0	0
Solobacterium	0	0	0	0	0.00046	0	0	0	0	0	0	0	0	0	0	0	0	0	0	0	0.02819	0	0	0	0	0	0	0	0.00951	0	0.00615	0	0.00103	0	0	0.00234	0	0.00621	0	0	0.0113	0	0	0	0	0	0	0	0
Sphaerochaeta	0	0	0	0	0	0	0	0	0	0	0	0	0	0	0	0	0	0	0	0	0	0	0	0	0	0	0	0	0	0	0	0	0	0	0	0	0	0	0	0	0	0	0	0	0	0	0	0	0
Sphingobacterium	0	0	0	0	0	0	0	0	0	0	0	0	0	0	0	0	0	0	0	0	0	0	0	0	0	0	0	0	0	0	0	0	0	0	0	0	0	0	0	0	0	0	0	0	0	0	0	0	0
Sphingobium	0	0	0	0	0	0	0	0	0	0	0	0	0	0	0	0	0	0	0	0	0	0	0	0	0	0	0	0	0	0	0	0	0	0	0	0	0	0	0	0	0	0	0	0	0	0	0	0	0
Sphingomonas	0	0	0	0	0	0	0	0	0	0	0	0	0	0	0	0	0	0	0	0	0	0	0	0	0	0	0	0	0	0	0	0	0	0	0	0	0	0	0	0	0.0012	0	0	0	0	0	0	0	0
Sphingopyxis	0	0	0	0	0	0	0	0	0	0	0	0	0	0	0	0	0	0	0	0	0	0	0	0	0	0	0	0	0	0	0	0	0	0	0	0	0	0	0	0	0	0	0	0	0	0	0	0	0
Spiribacter	0	0	0	0	0	0	0	0	0	0	0	0	0	0	0	0	0	0	0	0	0	0	0	0	0	0	0	0	0	0	0	0	0	0	0	0	0	0	0	0	0	0	0	0	0	0	0	0	0
Spiroplasma	0	0	0	0	0	0	0	0	0	0	0	0	0	0	0	0	0	0	0	0	0	0	0	0	0	0	0	0	0	0	0	0	0	0	0	0	0	0	0	0	0	0	0	0	0	0	0	0	0
Spirosoma	0	0	0	0	0	0	0	0	0	0	0	0	0	0	0	0	0	0	0	0	0	0	0	0	0	0	0	0	0	0	0	0	0	0	0	0	0	0	0	0	0	0	0	0	0	0	0	0	0
Staphylococcus	0	0	0	0	0	0	0	0	0	0	0	0	0	0	0	0	0	0	0	0	0	0	0	0	0	0	0	0	0	0	0	0	0	0	0	0	0	0	0	0	0	0	0	0	0	0	0	0	0
Stenotrophomonas	0	0	0	0	0	0	0	0	0	0	0	0	0	0	0	0	0	0	0	0	0	0	0	0	0	0	0	0	0	0	0	0	0	0	0	0	0	0	0	0	0	0	0	0	0	0	0	0	0
Stomatobaculum	0	0	0	0	0	0	0	0	0	0	0	0	0	0	0	0	0	0	0	0	0	0	0	0	0	0	0	0	0	0	0	0	0	0	0	0	0	0	0	0	0	0	0	0	0	0	0	0	0
Streptococcus	0.16164	0.17631	0.09758	0.139	0.43357	0.13464	0.17923	0	0.49753	0.02858	0.04699	0.00793	0.32693	0.01869	0.10947	0.23814	0	0	0.09799	0.05275	0.39494	0.02368	0.10039	0.01233	0	0.016	0.0299	0.00522	0.05665	0.00045	0.00786	0	0.04404	0.00404	0.02817	0.08784	0.0023	0.03521	0.06494	0.00106	0.09436	0.60635	0.00069	10.3366	0.26949	0.03007	0.03401	0.00409	0.27477
Streptomyces	0	0	0	0	0	0	0	0	0	0	0	0	0	0	0	0	0	0	0	0	0	0	0	0	0	0	0	0	0	0	0	0	0	0	0	0	0	0	0	0	0	0	0	0	0	0	0	0	0
Streptosporangiaceae_unclassified	0	0	0	0	0	0	0	0	0	0	0	0	0	0	0	0	0	0	0	0	0	0	0	0	0	0	0	0	0	0	0	0	0	0	0	0	0	0	0	0	0	0	0	0	0	0	0	0	0
Subdoligranulum	2.26682	2.82294	3.32509	2.20927	6.57106	9.14615	11.0612	1.905	1.51715	2.87876	0.73178	3.31091	5.60246	1.32062	0.3437	7.81174	0.96698	1.59346	4.51427	8.35052	20.143	0.03331	0.53525	0.13678	9.68775	0.28277	1.61362	0.46226	13.7373	17.1344	14.6404	0.55279	3.23461	9.52769	1.02957	17.3098	6.89475	1.95226	17.5757	2.79942	7.35022	14.7025	0.79281	0	1.38433	10.3227	3.9538	1.87677	8.08024
Succinatimonas	0	0	0	0	0	0	0	0	0	0	0	0	0	0	0	0	0	0	0	0	0	0	0	0	0	0	0	0	0	0	0	0	0	0	0	0	0	0	0	0	0	0	0	0	0	0	0	0	0
Succinivibrionaceae_unclassified	0	0	0	0	0	0	0	0	0	0	0	0	0	0	0	0	0	0	0	0	0	0	0	0	0	0	0	0	0	0	0	0	0	0	0	0	0	0	0	0	0	0	0	0	0	0	0	0	0
Sutterella	0.01238	0.0097	0.01189	0.30939	0	0.01988	0.07605	0	0.00107	0.46585	0	0	0.35679	0	0	0	0	0	0.09793	0.76746	0	0	2.52076	2.63689	0	0	0	2.78817	0.14523	0	0	0	0	0	0	0.04978	0.00169	0	0	0	0	2.18348	0.3317	0	0	0.33143	1.76171	0	1.32781
Sutterellaceae	0.13462	0.14085	0.17846	2.4537	0	0	0	0	0	0	0	0	0	0	0	0	0	0	0	0	0	0	0	0	0	0	0	0	0	0	0	0	0	0	0	0	0	0	0	0	0	0	0	0	0	0	0	0	0
Sutterellaceae_unclassified	0	0	0	0	0	0	0	0	0	0	0	0	0	0	0	0	0	0.39447	0	0	0	0	0	0	0	0.23653	0	0	0	0	0	0	0	0	0	0	0	0	0	0	0	0	0	0	0	0	0	0	0
Synergistes	0	0	0	0	0	0	0	0	0	0	0	0	0	0	0	0	0	0	0	0	0	0	0	0	0	0	0	0	0	0	0	0	0	0	0	0	0	0	0	0	0	0	0	0	0	0	0	0	0
Tannerella	0	0	0	0	0	0	0	0	0	0	0	0	0	0	0	0	0	0	0	0	0	0	0	0	0	0	0	0	0	0	0	0	0	0	0	0	0	0	0	0	0	0	0	0	0	0	0	0	0
Terriglobus	0	0	0	0	0	0	0	0	0	0	0	0	0	0	0	0	0	0	0	0	0	0	0	0	0	0	0	0	0	0	0	0	0	0	0	0	0	0	0	0	0	0	0	0	0	0	0	0	0
Tetragenococcus	0	0	0	0	0	0	0	0	0	0	0	0	0	0	0	0	0	0	0	0	0	0	0	0	0	0	0	0	0	0	0	0	0	0	0	0	0	0	0	0	0	0	0	0	0	0	0	0	0
Thauera	0	0	0	0	0	0	0	0	0	0	0	0	0	0	0	0	0	0	0	0	0	0	0	0	0	0	0	0	0	0	0	0	0	0	0	0	0	0	0	0	0	0	0	0	0	0	0	0	0
Thermomonosporaceae_unclassified	0	0	0	0	0	0	0	0	0	0	0	0	0	0	0	0	0	0	0	0	0	0	0	0	0	0	0	0	0	0	0	0	0	0	0	0	0	0	0	0	0	0	0	0	0	0	0	0	0
Thermus	0	0	0	0	0	0	0	0	0	0	0	0	0	0	0	0	0	0	0	0	0	0	0	0	0	0	0	0	0	0	0	0	0	0	0	0	0	0	0	0	0	0	0	0	0	0	0	0	0
Thiobacillus	0	0	0	0	0	0	0	0	0	0	0	0	0	0	0	0	0	0	0	0	0	0	0	0	0	0	0	0	0	0	0	0	0	0	0	0	0	0	0	0	0	0	0	0	0	0	0	0	0
Thiomonas	0	0	0	0	0	0	0	0	0	0	0	0	0	0	0	0	0	0	0	0	0	0	0	0	0	0	0.00392	0	0	0	0	0	0	0	0	0	0	0	0	0	0.00457	0	0	0	0	0	0	0	0
Treponema	0	0	0	0	0	0	0	0	0	0	0	0	0	0	0	0	0	0	0	0	0	0	0	0	0	0	0	0	0	0	0	0	0	0	0	0	0	0	0	0	0	0	0	0.04999	0	0	0	0	0
Tropheryma	0	0	0	0	0	0	0	0	0	0	0	0	0	0	0	0	0	0	0	0	0	0	0	0	0	0	0	0	0	0	0	0	0	0	0	0	0	0	0	0	0	0	0	0	0	0	0	0	0
Tsukamurella	0	0	0	0	0	0	0	0	0	0	0	0	0	0	0	0	0	0	0	0	0	0	0	0	0	0	0	0	0	0	0	0	0	0	0	0	0	0	0	0	0	0	0	0	0	0	0	0	0
Turicella	0	0	0	0	0	0	0	0	0	0	0	0	0	0	0	0	0	0	0	0	0	0	0	0	0	0	0	0	0	0	0	0	0	0	0	0	0	0	0	0	0	0	0	0	0	0	0	0	0
Turicibacter	0	0	0	0	0.00201	0	0	0	0	0	0	0.00213	0	0	0	0	0	0	0	0	0	0.00652	0	0	0	0	0	0	0	0	0	0	0	0.0017	0.02286	0	0	0	0.00037	0	0	0	0	0	2.14583	0	0	0.01254	0.0535
Ureaplasma	0	0	0	0	0	0	0	0	0	0	0	0	0	0	0	0	0	0	0	0	0	0	0	0	0	0	0	0	0	0	0	0	0	0	0	0	0	0	0	0	0	0	0	0	0	0	0	0	0
Vagococcus	0	0	0	0	0	0	0	0	0	0	0	0	0	0	0	0	0	0	0	0	0	0	0	0	0	0	0	0	0	0	0	0	0	0	0	0	0	0	0	0	0	0	0	0	0	0	0	0	0
Varibaculum	0	0	0	0	0.00213	0	0	0	0	0	0	0	0	0	0	0	0	0	0	0	0	0	0	0	0	0	0	0	0	0	0	0	0	0	0	0	0	0	0	0	0.00926	0	0	0	0	0	0	0	0
Variovorax	0	0	0	0	0	0	0	0	0	0	0	0	0	0	0	0	0	0	0	0	0	0	0	0	0	0	0	0	0	0	0	0	0	0	0	0	0	0	0	0	0	0	0	0	0	0	0	0	0
Veillonella	0.05304	0.07062	0.00715	0.03452	0.00186	0	0.00655	0	0.08722	0.00356	0.07793	0.00759	0.19892	0.00223	0.156	0.30614	0.00707	0	0.04023	0.00271	0.08313	0.09708	0	0.00511	0.01828	0.02942	0	0.04909	0.01166	0	0	0.00649	0	0.00657	0.16145	0.61931	0	0.00325	0.00703	0.00401	0	0.3001	0	1.45081	2.38441	0.02469	0.02203	0.00056	0.08522
Verminephrobacter	0	0	0	0	0	0	0	0	0	0	0	0	0	0	0	0	0	0	0	0	0	0	0	0	0	0	0	0	0	0	0	0	0	0	0	0	0	0	0	0	0	0	0	0	0	0	0	0	0
Vibrio	0	0	0	0	0	0	0	0	0	0	0	0	0	0	0	0	0	0	0	0	0	0	0	0	0	0	0	0	0	0	0	0	0	0	0	0	0	0	0	0	0	0	0	0	0	0	0	0	0
Weeksella	0	0	0	0	0	0	0	0	0	0	0	0	0	0	0	0	0	0	0	0	0	0	0	0	0	0	0	0	0	0	0	0	0	0	0	0	0	0	0	0	0	0	0	0	0	0	0	0	0
Weissella	0	0	0	0	0	0	0	0	0	0	0	0	0	0	0	0	0	0	0	0	0	0	0	0	0	0	0	0	0	0	0	0	0	0	0	0	0	0	0	0	0	0	0	0	0	0	0	0	0
Williamsia	0	0	0	0	0	0	0	0	0	0	0	0	0	0	0	0	0	0	0	0	0	0	0	0	0	0	0	0	0	0	0	0	0	0	0	0	0	0	0	0	0	0	0	0	0	0	0	0	0
Xanthobacter	0	0	0	0	0	0	0	0	0	0	0	0	0	0	0	0	0	0	0	0	0	0	0	0	0	0	0	0	0	0	0	0	0	0	0	0	0	0	0	0	0	0	0	0	0	0	0	0	0
Xanthobacteraceae_unclassified	0	0	0	0	0	0	0	0	0	0	0	0	0	0	0	0	0	0	0	0	0	0	0	0	0	0	0	0	0	0	0	0	0	0	0	0	0	0	0	0	0	0	0	0	0	0	0	0	0
Xanthomonadaceae_noname	0	0	0	0	0	0	0	0	0	0	0	0	0	0	0	0	0	0	0	0	0	0	0	0	0	0	0	0	0	0	0	0	0	0	0	0	0	0	0	0	0	0	0	0	0	0	0	0	0
Xanthomonas	0	0	0	0	0	0	0	0	0	0	0	0	0	0	0	0	0	0	0	0	0	0	0	0	0	0	0	0	0	0	0	0	0	0	0	0	0	0	0	0	0	0	0	0	0	0	0	0	0
Yersinia	0	0	0	0	0	0	0	0	0	0	0	0	0	0	0	0	0	0	0	0	0	0	0	0	0	0	0	0	0	0	0	0	0	0	0	0	0	0	0	0	0	0	0	0	0	0	0	0	0
Zunongwangia	0	0	0	0	0	0	0	0	0	0	0	0	0	0	0	0	0	0	0	0	0	0	0	0	0	0	0	0	0	0	0	0	0	0	0	0	0	0	0	0	0	0	0	0	0	0	0	0	0
[truncated: 112 more columns]
