# Supplementary material for: Tracking microbial colonization in fecal microbiota transplantation experiments via genome-resolved metagenomics
Source: Microbiome. 2017 May 4;5:50. doi: 10.1186/s40168-017-0270-x (PMC5418705; doi:10.1186/s40168-017-0270-x)
Supplement: Supplementary file 2 — Additional information for samples, metagenomic bins, and metagenome-assembled genomes in our study. (XLSX 180 kb) [file 40168_2017_270_MOESM2_ESM.xlsx]

## Sheet: Samples information
Sample	Raw number of PE reads	Number of PE reads after QC	Number of PE reads mapped to contigs	Percent mapped
D-S01	21566381	20367834	10350142	0.508161
D-S02	37493586	35515219	19514222	0.549461
D-S03	27962218	26569154	13661095	0.514171
D-S04	27360482	25697941	12955645	0.504151
R01-W0-PRE	37994865	35941878	8190023	0.227869
R01-W4-POST	24422862	23132997	10553672	0.456217
R01-W8-POST	24106940	22748596	10213995	0.448995
R02-W0-PRE	19050336	16486580	516694	0.0313403
R02-W4-POST	30121984	28604964	13284895	0.464426
R02-W8-POST	36029595	34079048	15797545	0.463556
Total:	286109249	269144211	115037928	4.16835

## Sheet: Bins and MAGs summary
Name	total_length	num_contigs	N50	GC_content	percent_complete	percent_redundancy	Portion coverage										CheckM Taxonomy							# unique markers (of 43)	# multi-copy	Group (Figure_01)	Bin/MAG
							D_S01	D_S02	D_S03	D_S04	R01_W0_PRE	R01_W4_POST	R01_W8_POST	R02_W0_PRE	R02_W4_POST	R02_W8_POST	Kingdom	Phylum	Class	Order	Family	Genus	Species
FMT-Donor_MAG_00007	2256209	57	63329	41.8288	100	3.26915	0.998769	0.999969	0.999831	0.956383	0.902634	0.903634	0.902463	0.0247488	0.722903	0.854754	Bacteria	Firmicutes	Clostridia	Clostridiales	Lachnospiraceae	NA	NA	43	0		MAG
FMT-Donor_MAG_00010	3125246	198	23050	41.0669	100	4.38003	0.799471	0.975669	0.740668	0.752284	0.568019	0.443481	0.40366	0.123421	0.960758	0.892688	Bacteria	Firmicutes	Clostridia	Clostridiales	NA	NA	NA	42	1		MAG
FMT-Donor_MAG_00001	2480976	56	62230	37.1062	99.6403	2.19001	0.441067	0.999111	0.986772	0.551057	0.582886	0.722951	0.507091	0.0741862	0.49658	0.00367654	Bacteria	Firmicutes	Clostridia	Clostridiales	NA	NA	NA	43	0		MAG
FMT-Donor_MAG_00019	2552467	59	66869	40.9216	99.6403	4.708	0.846071	0.999756	0.999355	0.762458	0.922855	0.910714	0.513554	0.0119149	0.895751	0.578116	Bacteria	Firmicutes	Clostridia	Clostridiales	Lachnospiraceae	NA	NA	43	0		MAG
FMT-Donor_MAG_00009	2450604	112	31418	61.7583	99.2806	3.6606	0.722019	0.980417	0.964291	0.999996	0.000628576	0.0372868	0.204541	0.00138326	0.86867	0.999972	Bacteria	Proteobacteria	Betaproteobacteria	Burkholderiales	Sutterellaceae	Sutterella	Sutterella_wadsworthensis	43	0	Group III	MAG
FMT-Donor_MAG_00004	2456904	49	93597	58.7977	98.9209	2.94118	0.464785	0.96597	0.991895	0.767453	0.00340202	0.999517	0.989883	0.00300035	0.975864	0.607933	Bacteria	Bacteroidetes	Bacteroidia	Bacteroidales	Rikenellaceae	Alistipes	NA	43	0	Group I	MAG
FMT-Donor_MAG_00002	2758628	32	167727	55.0835	98.9209	2.94118	0.774293	0.99987	0.997451	0.862078	0.00193964	0.658645	0.912313	0.000660373	0.973138	0.678401	Bacteria	Bacteroidetes	Bacteroidia	Bacteroidales	Rikenellaceae	Alistipes	NA	43	0	Group I	MAG
FMT-Donor_MAG_00011	2659792	74	66164	59.7058	98.9209	5.13119	0.737177	0.998728	0.996559	0.992724	0.00640836	0.999549	0.99958	0.0365305	0.993775	0.989016	Bacteria	Bacteroidetes	Bacteroidia	Bacteroidales	Rikenellaceae	Alistipes	NA	42	1	Group I	MAG
FMT-Donor_MAG_00020	2397548	107	35392	42.8413	98.9209	4.34829	0.949711	0.99973	0.999455	0.972091	0.0760849	0.859731	0.825742	0.321196	0.909815	0.705231	Bacteria	Firmicutes	Clostridia	Clostridiales	Lachnospiraceae	NA	NA	43	0		MAG
FMT-Donor_MAG_00014	2704138	187	21717	59.2089	98.9209	4.38003	0.629669	0.999302	0.986856	0.501284	0.983329	0.994984	0.997655	0.176893	0.717881	0.442158	Bacteria	Firmicutes	Clostridia	Clostridiales	Ruminococcaceae	NA	NA	42	0		MAG
FMT-Donor_MAG_00005	2488564	110	39151	61.2998	98.9209	3.26915	0.480462	0.991515	0.958345	0.437047	0.0582395	0.983777	0.87697	0.0131105	0.770381	0.547156	Bacteria	Actinobacteria	Actinobacteria	Coriobacteriales	Coriobacteriaceae	NA	NA	42	0	Group I	MAG
FMT-Donor_MAG_00003	2410994	108	34351	60.0524	98.5612	1.8303	0.777431	0.988282	0.988882	0.973909	0.0308034	0.799036	0.998477	0.00149213	0.997759	0.966075	Bacteria	Firmicutes	Clostridia	Clostridiales	NA	NA	NA	43	0	Group I	MAG
FMT-Donor_MAG_00017	3610926	104	59895	48.3248	98.5612	4.77148	0.624171	0.941192	0.906511	0.999892	0.0168326	0.824409	0.894247	0.00171658	0.999887	0.999844	Bacteria	Bacteroidetes	Bacteroidia	Bacteroidales	Prevotellaceae	Paraprevotella	NA	43	0	Group I	MAG
FMT-Donor_MAG_00008	1848597	174	15198	60.2413	98.2014	1.47059	0.411962	0.988297	0.988362	0.401619	0.987658	0.992327	0.996102	0.0278616	0.254923	0.0466617	Bacteria	Actinobacteria	Actinobacteria	Bifidobacteriales	Bifidobacteriaceae	Bifidobacterium	Bifidobacterium_longum	41	0		MAG
FMT-Donor_MAG_00030	1931396	65	47438	36.6464	98.2014	8.76005	0.921046	0.998496	0.993939	0.99959	0.0297585	0.186844	0.197138	0.0057295	0.633768	0.961591	Bacteria	Firmicutes	Clostridia	Clostridiales	Lachnospiraceae	NA	NA	41	1	Group III	MAG
FMT-Donor_MAG_00012	2149081	59	59882	60.7586	98.2014	2.19001	0.861322	0.999217	0.997395	0.995669	0.0689012	0.528898	0.442593	0.00785712	0.387932	0.312231	Bacteria	Firmicutes	Clostridia	Clostridiales	Ruminococcaceae	NA	NA	42	0	Group I	MAG
FMT-Donor_MAG_00024	1708554	123	19449	46.9715	98.2014	5.85061	0.981195	0.988159	0.870828	0.999987	0.00010916	0.220529	0.00431256	8.25129e-05	0.995222	0.999841	Bacteria	Proteobacteria	Alphaproteobacteria	NA	NA	NA	NA	41	2	Group III	MAG
FMT-Donor_MAG_00021	2034638	43	68671	53.4834	97.8417	3.6606	0.98325	0.999987	0.999837	0.998828	0.072618	0.999522	0.999566	0.472264	0.942621	0.890958	Bacteria	Firmicutes	Clostridia	Clostridiales	Ruminococcaceae	NA	NA	42	1		MAG
FMT-Donor_MAG_00013	1544251	38	63738	28.1365	97.8417	5.4909	0.807167	0.998735	0.875115	0.283219	0.00172485	0.775698	0.00487857	0.000101717	0.756748	0.00914213	Bacteria	Firmicutes	Clostridia	Clostridiales	NA	NA	NA	43	0		MAG
FMT-Donor_MAG_00018	1782930	14	198706	60.4878	97.8417	5.45916	0.610157	0.997835	0.993482	0.946628	0.0304263	0.992023	0.964734	0.00314275	0.00379178	0.00218129	Bacteria	Actinobacteria	Actinobacteria	Coriobacteriales	Coriobacteriaceae	NA	NA	42	0	Group II	MAG
FMT-Donor_MAG_00015	3966801	173	32766	43.225	97.482	3.30089	0.707428	0.890334	0.897587	0.994293	0.00509367	0.515974	0.58922	0.000791983	0.998363	0.999081	Bacteria	Bacteroidetes	Bacteroidia	Bacteroidales	Porphyromonadaceae	Odoribacter	NA	43	0	Group I	MAG
FMT-Donor_MAG_00023	3233418	115	42901	43.5859	97.0906	5.13119	0.972184	0.999857	0.9999	0.999941	0.00989497	0.918318	0.74999	0.00148559	0.999453	0.937797	Bacteria	Bacteroidetes	Bacteroidia	Bacteroidales	Porphyromonadaceae	Barnesiella	NA	42	0	Group I	MAG
FMT-Donor_MAG_00006	1360534	41	51774	30.6902	96.4029	3.30089	0.981825	0.99996	0.999678	0.943256	0.00164945	0.972309	0.00310909	0.000762897	0.000640209	0.00317198	Bacteria	Firmicutes	Clostridia	Clostridiales	NA	NA	NA	43	0		MAG
FMT-Donor_MAG_00025	2740980	93	45946	43.8871	96.3394	3.98857	0.695996	0.998181	0.975965	0.882104	0.0330755	0.807969	0.372561	0.00319171	0.383116	0.465726	Bacteria	Firmicutes	Clostridia	Clostridiales	NA	NA	NA	41	0	Group I	MAG
FMT-Donor_MAG_00029	1806541	303	6584	54.126	96.0432	4.02031	0.580964	0.963869	0.902222	0.30089	0.00121759	0.981259	0.854082	0	0.000459326	0.00093014	Bacteria	Firmicutes	Clostridia	Clostridiales	NA	NA	NA	42	0	Group II	MAG
FMT-Donor_MAG_00016	1045799	25	68208	25.5681	96.0432	3.30089	0.866215	0.999865	0.971522	0.00639017	0.00417036	0.00325668	0.00156129	0	0.000150221	0.000123661	Bacteria	NA	NA	NA	NA	NA	NA	42	1	Group IV	MAG
FMT-Donor_MAG_00040	4255556	174	35792	45.6606	96.0114	6.89801	0.961244	0.999874	0.999344	0.999759	0.00496849	0.945657	0.921777	0.00270651	0.999768	0.999923	Bacteria	Bacteroidetes	Bacteroidia	Bacteroidales	Porphyromonadaceae	NA	NA	42	0	Group I	MAG
FMT-Donor_MAG_00027	1914574	111	33442	47.4955	95.9797	3.30089	0.640472	0.99746	0.984677	0.1811	0.901858	0.888953	0.819742	0.00146583	0.910036	0.293752	Bacteria	Firmicutes	Clostridia	Clostridiales	NA	NA	NA	41	0		MAG
FMT-Donor_MAG_00022	1798271	49	50885	57.0738	95.6517	1.47059	0.687739	0.98736	0.977709	0.773247	0.91241	0.969698	0.901122	0.146627	0.541615	0.739892	Bacteria	Firmicutes	Clostridia	Clostridiales	Ruminococcaceae	NA	NA	42	0		MAG
FMT-Donor_MAG_00032	1538829	73	35549	27.8467	95.6517	8.40034	0.998209	0.999381	0.973653	0.999989	0.00222533	0.988665	0.00552863	0	0.000494558	0.00192148	Bacteria	Firmicutes	Clostridia	Clostridiales	NA	NA	NA	42	0		MAG
FMT-Donor_MAG_00033	1364499	146	12039	27.9294	95.3237	4.38003	0.728047	0.957899	0.873367	0.338245	0.000729941	0.013696	0.00502029	0	0	0.847409	Bacteria	Firmicutes	Clostridia	Clostridiales	NA	NA	NA	42	1		MAG
FMT-Donor_MAG_00036	2278083	53	56644	41.6822	94.5726	3.62886	0.906847	0.986825	0.977685	0.999789	0.015796	0.00888542	0.00628813	0.00151476	0.0162369	0.02608	Bacteria	Firmicutes	Clostridia	Clostridiales	NA	NA	NA	41	0	Group IV	MAG
FMT-Donor_MAG_00035	1492747	72	33037	26.6101	94.5408	6.21033	0.980071	0.999747	0.999961	0.99721	0.0161169	0.999201	0.972252	0.000933802	0.000190272	0.00399596	Bacteria	Firmicutes	Clostridia	Clostridiales	NA	NA	NA	41	0	Group II	MAG
FMT-Donor_MAG_00026	1388381	90	21240	26.8512	94.2129	4.77148	0.991489	0.999056	0.980201	0.998883	0.00555462	0.00683109	0.00363508	0.00012384	0.00068645	0.000535546	Bacteria	NA	NA	NA	NA	NA	NA	43	0	Group IV	MAG
FMT-Donor_MAG_00028	1892191	90	33175	55.8441	93.8532	2.94118	0.686555	0.969253	0.968831	0.76054	0.00938469	0.989245	0.985074	0	0.00140974	0.00275315	Bacteria	Firmicutes	Clostridia	Clostridiales	NA	NA	NA	41	0	Group II	MAG
FMT-Donor_MAG_00037	1545477	220	8525	44.4841	93.8532	2.19001	0.986501	0.999733	0.998844	0.998859	0.00507478	0.973177	0.964055	0.44793	0.962563	0.998953	Bacteria	Firmicutes	Negativicutes	Selenomonadales	Acidaminococcaceae	NA	NA	41	1		MAG
FMT-Donor_MAG_00038	2773170	416	8006	57.4885	93.4934	3.6606	0.311714	0.986192	0.808919	0.0498324	0.0139887	0.830811	0.0252091	0	0.0306419	0.0011867	Bacteria	Firmicutes	Clostridia	Clostridiales	NA	NA	NA	43	0		MAG
FMT-Donor_MAG_00031	1679091	60	36157	43.9516	92.446	2.54972	0.839439	0.999738	0.97646	0.985011	0.0016257	0.441415	0.771649	0.000747469	0.950812	0.999741	Bacteria	Firmicutes	Clostridia	Clostridiales	NA	NA	NA	43	0	Group I	MAG
FMT-Donor_MAG_00034	2211159	47	65423	38.4883	92.3508	4.41176	0.992897	0.999723	0.998416	0.991867	0.968173	0.906456	0.905574	0.285712	0.974723	0.854165	Bacteria	Firmicutes	Clostridia	Clostridiales	NA	NA	NA	41	0		MAG
FMT-Donor_MAG_00039	1602757	223	8657	48.4392	90.912	1.8303	0.371999	0.731883	0.981356	0.583725	0	0.00106873	0.000474172	0	0	0	Bacteria	Firmicutes	Clostridia	Clostridiales	NA	NA	NA	41	0	Group IV	MAG
FMT-Donor_MAG_00048	2804303	324	11303	27.0021	90.5523	5.85061	0.90828	0.957157	0.522418	0.585327	0.987425	0.0258498	0.00052913	0	0.00458027	0.000430698	Bacteria	Firmicutes	Clostridia	Clostridiales	Peptostreptococcaceae	Clostridium	NA	40	1		MAG
FMT-Donor_MAG_00042	1317791	215	6964	28.1914	90.1926	2.19001	0.870868	0.972768	0.921562	0.834937	0.995704	0.401641	0.0183993	0.0034642	0.194275	0.00197983	Bacteria	Firmicutes	Clostridia	Clostridiales	Peptostreptococcaceae	Clostridium	NA	40	0		MAG
FMT-Donor_MAG_00047	1654210	202	10300	29.3913	90.1926	4.02031	0.980188	0.999727	0.996912	0.874241	0.949281	0.9966	0.90257	0.0269162	0.99091	0.987873	Bacteria	Tenericutes	Mollicutes	Erysipelotrichales	Erysipelotrichaceae	NA	NA	39	1		MAG
FMT-Donor_MAG_00054	1997380	191	14614	55.1576	89.8011	5.4909	0.998619	0.999793	0.99971	0.999837	0.0863992	0.999811	0.999739	0.0550912	0.999844	0.999798	Bacteria	Bacteroidetes	Bacteroidia	Bacteroidales	Rikenellaceae	Alistipes	NA	35	1	Group I	MAG
FMT-Donor_MAG_00041	2471626	282	10539	44.8173	89.8011	3.62886	0.67006	0.991647	0.518069	0.649257	0.223394	0.9331	0.867038	0.38941	0.975457	0.760832	Bacteria	Firmicutes	Clostridia	Clostridiales	Lachnospiraceae	Blautia	NA	40	0		MAG
FMT-Donor_MAG_00045	2303026	74	57619	41.472	89.5049	2.19001	0.552284	0.457082	0.514768	0.999629	0.0360926	0.016563	0.0146321	0.00449426	0.0899679	0.0889193	Bacteria	Firmicutes	Clostridia	Clostridiales	Lachnospiraceae	NA	NA	38	0	Group IV	MAG
FMT-Donor_MAG_00050	2615106	31	169876	54.8352	89.1134	6.24207	0.844606	0.999925	0.960325	0.980445	0.0114511	0.999972	0.998866	0.00166748	0.81315	0.56289	Bacteria	Bacteroidetes	Bacteroidia	Bacteroidales	Rikenellaceae	Alistipes	NA	38	0	Group I	MAG
FMT-Donor_MAG_00062	1944456	177	15513	37.5918	87.6746	4.38003	0.479596	0.983196	0.784061	0.553143	0.967469	0.955545	0.941845	0.143746	0.936196	0.579339	Bacteria	Firmicutes	Clostridia	Clostridiales	NA	NA	NA	36	0		MAG
FMT-Donor_MAG_00043	1908469	106	26354	44.8907	87.5793	2.54972	0.807771	0.999626	0.996684	0.977968	0	0.627709	0.555157	0	0.289665	0.190606	Bacteria	Firmicutes	Clostridia	Clostridiales	Ruminococcaceae	NA	NA	37	0		MAG
FMT-Donor_MAG_00053	1365752	294	5032	55.9838	87.3149	2.54972	0.410223	0.972471	0.960837	0.539441	0.184718	0.817367	0.985573	0.241495	0.943463	0.563623	Bacteria	Firmicutes	Clostridia	Clostridiales	NA	NA	NA	38	0	Group I	MAG
FMT-Donor_MAG_00046	1068960	55	29061	33.5941	86.6272	3.30089	0.273402	0.701336	0.996325	0.713891	0	0.0116446	0.0719496	0	0.000192302	0.000171529	Bacteria	NA	NA	NA	NA	NA	NA	42	0	Group IV	MAG
FMT-Donor_MAG_00057	1497737	34	61044	54.6566	86.532	3.30089	0.91545	0.998839	0.998831	0.989712	0.0175702	0.0194082	0.0307908	0.000317674	0.00343723	0.00267032	Bacteria	Firmicutes	Clostridia	Clostridiales	Ruminococcaceae	Ruminococcus	NA	40	0	Group IV	MAG
FMT-Donor_MAG_00044	1523550	69	32819	53.4601	85.8443	2.94118	0.505417	0.994635	0.884698	0.428697	0.731379	0.974067	0.987331	0.157662	0.212096	0.148858	Bacteria	Firmicutes	Clostridia	NA	NA	NA	NA	39	0		MAG
FMT-Donor_MAG_00049	1632275	82	30611	45.6398	85.5163	1.47059	0.999571	0.999689	0.999695	0.999572	0.0852537	0.0903713	0.0788332	0.00127453	0.00438761	0.00109918	Bacteria	Firmicutes	Clostridia	Clostridiales	Ruminococcaceae	Ruminococcus	NA	40	0	Group IV	MAG
FMT-Donor_MAG_00059	1037243	145	8834	26.2954	84.4372	4.73974	0.999779	1	0.999851	0.999979	0.0350695	0.999999	0.998317	0.00279218	0.00275482	0.00210367	Bacteria	NA	NA	NA	NA	NA	NA	38	3	Group II	MAG
FMT-Donor_MAG_00056	1898435	54	50968	32.398	83.7177	3.26915	0.639778	0.966657	0.989135	0.510492	0.0222693	0.0757199	0.0406744	0.00358614	0.0374278	0.0338304	Bacteria	Firmicutes	Clostridia	Clostridiales	NA	NA	NA	42	0	Group IV	MAG
FMT-Donor_MAG_00051	1402897	95	22764	60.9733	83.6543	2.94118	0.498446	0.987198	0.917495	0.751145	0.00913446	0.994319	0.987745	0	0.00109299	0.0022375	Bacteria	Firmicutes	Clostridia	Clostridiales	NA	NA	NA	37	0	Group II	MAG
FMT-Donor_MAG_00069	1168783	154	9472	27.7372	82.9348	7.68091	0.773775	0.654755	0.962603	0.503893	0.36036	0.0477634	0.00315821	0	0.00127266	0	Bacteria	Firmicutes	Clostridia	Clostridiales	Peptostreptococcaceae	Clostridium	NA	35	2		MAG
FMT-Donor_MAG_00063	1640276	67	32137	40.6208	82.9348	1.8303	0.625906	0.909602	0.576872	0.983183	0.0184199	0.0066909	0.00718916	0.00486368	0.445428	0.866451	Bacteria	Firmicutes	Clostridia	Clostridiales	Lachnospiraceae	NA	NA	39	0	Group III	MAG
FMT-Donor_MAG_00058	1924953	45	58459	52.1366	82.4799	2.19001	0.868146	0.999979	0.999691	0.985383	0.819214	0.999947	0.999499	0.00227442	0.0139249	0.0119759	Bacteria	Firmicutes	Clostridia	Clostridiales	Lachnospiraceae	NA	NA	34	0		MAG
FMT-Donor_MAG_00055	1947282	60	50775	49.217	82.1837	1.47059	0.598506	0.996481	0.995201	0.175068	0	0.000541235	0.00280297	0	7.51059e-05	0.000215163	Bacteria	Firmicutes	Clostridia	Clostridiales	NA	NA	NA	39	0	Group IV	MAG
FMT-Donor_MAG_00060	2072894	52	50810	44.1841	81.8874	3.62886	0.938143	0.999484	0.988785	0.996902	0.0192945	0.314974	0.930768	0.00303539	0.0814775	0.0190365	Bacteria	Firmicutes	Clostridia	Clostridiales	Lachnospiraceae	NA	NA	41	0	Group II	MAG
FMT-Donor_MAG_00066	2430075	163	22465	43.503	81.496	4.34829	0.909277	0.996365	0.989423	0.997871	0.035352	0.4076	0.0227037	0.00504136	0.458806	0.0521538	Bacteria	Firmicutes	Clostridia	Clostridiales	Lachnospiraceae	NA	NA	29	0		MAG
FMT-Donor_MAG_00052	2134271	57	62563	58.9176	81.0728	2.54972	0.619701	0.997291	0.994263	0.911852	0.957373	0.927618	0.937923	0.168738	0.775268	0.478218	Bacteria	Firmicutes	Clostridia	Clostridiales	NA	NA	NA	37	0		MAG
FMT-Donor_MAG_00061	1531291	15	142370	57.6831	80.0571	1.47059	0.626444	0.99957	0.99294	0.514795	0.0178005	0.849995	0.97711	0.00246707	0.00286801	0.0159804	Bacteria	Firmicutes	Clostridia	Clostridiales	NA	NA	NA	36	0	Group II	MAG
FMT-Donor_MAG_00067	2722918	211	19935	41.7475	77.7084	3.62886	0.994645	0.997956	0.999067	0.999311	0.883229	0.259754	0.408144	0.0399961	0.817748	0.997542	Bacteria	Firmicutes	Clostridia	Clostridiales	Lachnospiraceae	Roseburia	NA	32	0		MAG
FMT-Donor_MAG_00070	1820837	225	9958	28.9331	77.4757	5.85061	0.61653	0.92101	0.967125	0.466932	0.918672	0.124041	0.146985	0.00173248	0.0108247	0.00322652	Bacteria	Firmicutes	Clostridia	Clostridiales	Peptostreptococcaceae	Clostridium	NA	33	1		MAG
FMT-Donor_MAG_00065	2457411	117	31616	44.4911	77.4757	2.19001	0.403648	0.984302	0.920813	0.593764	0	0.191013	0.00176349	0	0.000175249	0.000756149	Bacteria	Firmicutes	Clostridia	Clostridiales	NA	NA	NA	29	0	Group IV	MAG
FMT-Donor_MAG_00064	1680511	58	42335	43.2035	76.132	1.07914	0.970048	0.923726	0.974088	0.999931	0.0269685	0.0166856	0.0133827	0.00507417	0.0336302	0.0246352	Bacteria	Firmicutes	Clostridia	Clostridiales	NA	NA	NA	39	0	Group IV	MAG
FMT-Donor_MAG_00068	1012764	108	17115	60.8888	76.0686	0.719424	0.953564	0.999842	0.999208	0.756554	0.406296	0.999953	0.998677	0.749541	0.996931	0.788385	Bacteria	Actinobacteria	Actinobacteria	Coriobacteriales	Coriobacteriaceae	NA	NA	33	0		MAG
FMT-Donor_MAG_00073	1749187	361	5103	57.7787	74.9894	3.6606	0.345093	0.884637	0.642053	0.861516	0.00534442	0.377457	0.965776	0	0.0871458	0.002598	Bacteria	Firmicutes	Clostridia	Clostridiales	Ruminococcaceae	NA	NA	27	0	Group II	MAG
FMT-Donor_MAG_00075	1360541	234	6253	44.5541	73.8468	6.57004	0.460092	0.989265	0.355251	0.250255	0.00133432	0.302494	0.128969	0	0.00311329	0.00189679	Bacteria	Firmicutes	Clostridia	Clostridiales	NA	NA	NA	32	3		MAG
FMT-Donor_MAG_00071	1764040	288	6783	45.4192	73.8151	0.359712	0.932239	0.999163	0.992457	0.866105	0.305303	0.912598	0.887709	0.629325	0.991428	0.730936	Bacteria	Firmicutes	Clostridia	Clostridiales	Lachnospiraceae	Blautia	NA	29	0		MAG
FMT-Donor_MAG_00072	1387360	21	74631	52.856	72.4714	2.19001	0.564114	0.979427	0.945438	0.920672	0.0133604	0.861697	0.772361	0.00078292	0.0275582	0.0393736	Bacteria	Firmicutes	Clostridia	Clostridiales	NA	NA	NA	37	0	Group II	MAG
FMT-Donor_MAG_00076	1615437	313	5595	63.6248	71.752	7.28946	0.307461	0.948324	0.939597	0.292721	0.988865	0.997077	0.999276	0.000494066	0.00577398	0.0184048	Bacteria	Firmicutes	Clostridia	Clostridiales	NA	NA	NA	29	1		MAG
FMT-Donor_MAG_00074	2121987	310	7915	58.8402	71.2653	4.38003	0.247844	0.986659	0.780605	0.102652	0.110993	0.566887	0.995232	0	0.00215822	0.00269403	Bacteria	Firmicutes	Clostridia	Clostridiales	NA	NA	NA	27	0	Group II	MAG
FMT-Donor_MAG_00077	2432030	167	21131	37.5037	70.7787	6.92975	0.9997	0.999754	0.999067	0.963764	0.0352987	0.414856	0.110599	0.0412683	0.922111	0.95318	Bacteria	Firmicutes	Clostridia	Clostridiales	Lachnospiraceae	Lachnospira	NA	26	0		MAG
FMT-Donor_MAG_00079	2440004	134	26947	46.2159	60.1883	3.62886	0.460357	0.955333	0.973999	0.352213	0.945022	0.120208	0.0239606	0.00181339	0.00707719	0.00780538	Bacteria	Firmicutes	Clostridia	Clostridiales	Lachnospiraceae	NA	NA	22	2		MAG
FMT-Donor_MAG_00078	3150298	80	57026	59.032	56.2315	1.47059	0.82531	0.996934	0.998321	0.92973	0.00236056	0.759073	0.722346	0.629464	0.995277	0.986473	Bacteria	Bacteroidetes	Bacteroidia	Bacteroidales	Rikenellaceae	Alistipes	NA	13	0		MAG
FMT-Donor_MAG_00080	2092276	313	8063	44.8607	53.3855	3.26915	0.00382542	0.0413881	0.439398	0.997357	0.00041334	0.00084935	0.000555615	0	0.00399775	0.00919339	Bacteria	Firmicutes	Clostridia	Clostridiales	NA	NA	NA	15	0	Group IV	MAG
FMT-Donor_MAG_00083	5222535	310	24249	42.6273	51.4917	4.73974	0.997032	0.999987	0.999963	0.999997	0.0015861	0.869131	0.958609	0.0054335	0.990795	0.999976	Bacteria	Bacteroidetes	Bacteroidia	Bacteroidales	Bacteroidaceae	Bacteroides	NA	11	0	Group I	MAG
FMT-Donor_MAG_00082	2325823	264	12497	42.1542	51.0686	3.62886	0.991557	0.999728	0.999868	0.991841	0.120873	0.998305	0.99449	0.395836	0.997171	0.943047	Bacteria	Firmicutes	Clostridia	Clostridiales	Lachnospiraceae	Blautia	NA	17	0		MAG
FMT-Donor_MAG_00081	2587348	124	31630	26.7133	49.6297	2.90944	0.947362	0.973039	0.905321	0.62996	0.0195497	0.15581	0.000592093	8.45189e-05	0.00486462	0.281328	Bacteria	Firmicutes	Clostridia	Clostridiales	Peptostreptococcaceae	Clostridium	NA	10	0		MAG
FMT-Donor_MAG_00084	4622077	305	20151	41.9684	46.3606	0.719424	0.507269	0.943772	0.891719	0.890327	0.000625216	0.439584	0.252388	0.00759986	0.999807	0.998037	Bacteria	Bacteroidetes	Bacteroidia	Bacteroidales	Bacteroidaceae	Bacteroides	NA	10	0	Group I	MAG
FMT-Donor_MAG_00085	2866223	151	24536	42.4121	46.0008	0.719424	0.959213	0.999007	0.997887	0.998863	0.0197548	0.933955	0.854788	0.0569635	0.998177	0.999993	Bacteria	Bacteroidetes	Bacteroidia	Bacteroidales	Bacteroidaceae	Bacteroides	NA	10	0	Group I	MAG
FMT-Donor_MAG_00087	2216025	289	9432	43.0902	45.6729	3.62886	0.427037	0.938403	0.917636	0.712917	0.0567326	0.384568	0.150439	0.0358388	0.9428	0.392163	Bacteria	Firmicutes	Clostridia	Clostridiales	Lachnospiraceae	Blautia	NA	9	0		MAG
FMT-Donor_MAG_00089	2188838	73	42704	44.2474	43.4829	5.81887	0.992269	0.999564	0.999821	0.999685	0.0236007	0.0094808	0.0166016	0.109446	0.943555	0.515371	Bacteria	Firmicutes	Clostridia	Clostridiales	Lachnospiraceae	NA	NA	10	0	Group III	MAG
FMT-Donor_MAG_00088	5657462	232	40063	42.5853	38.3834	1.07914	0.895085	0.999172	0.98581	0.754932	0.00727911	0.13156	0.120695	0.0597616	0.999628	0.999898	Bacteria	Bacteroidetes	Bacteroidia	Bacteroidales	Bacteroidaceae	Bacteroides	Bacteroides_thetaiotaomicron	6	0	Group III	MAG
FMT-Donor_MAG_00093	2123074	205	13599	58.4338	33.284	1.8303	0.575643	0.981341	0.934368	0.821705	0.181924	0.206645	0.232565	0.058756	0.657878	0.690041	Bacteria	Firmicutes	Clostridia	Clostridiales	Ruminococcaceae	NA	NA	5	0	Group III	MAG
FMT-Donor_MAG_00091	2892808	169	27161	43.3071	32.5963	0.359712	0.885728	0.995971	0.997267	0.997963	0.0132004	0.646503	0.449917	0.144959	0.99679	0.996638	Bacteria	Bacteroidetes	Bacteroidia	Bacteroidales	Bacteroidaceae	Bacteroides	Bacteroides_caccae	8	0	Group I	MAG
FMT-Donor_MAG_00092	2527242	126	25997	45.9245	32.1731	0.719424	0.840945	0.999864	0.999318	0.999843	0.000898135	0.952873	0.927211	0.00409937	0.999956	0.992388	Bacteria	Bacteroidetes	Bacteroidia	Bacteroidales	Bacteroidaceae	Bacteroides	Bacteroides_eggerthii	10	0	Group I	MAG
FMT-Donor_MAG_00094	3026630	240	17504	42.2384	24.9788	1.47059	0.966286	0.999225	0.999098	0.998053	0.00185372	0.0788445	0.0640636	0.104739	0.998078	0.967976	Bacteria	Bacteroidetes	Bacteroidia	Bacteroidales	Bacteroidaceae	Bacteroides	NA	5	0	Group III	MAG
FMT-Donor_Bin_00463	1130020	87	21752	38.9513	10.5269	0.359712	0.896063	0.995844	0.997692	0.997751	0.0097962	0.446976	0.225811	0.0912655	0.99867	0.99718	NA	NA	NA	NA	NA	NA	NA	0	0		Bin
FMT-Donor_Bin_00462	679024	141	5157	44.328	7.22598	0.359712	0.39361	0.745947	0.75098	0.861782	0.000316279	0.833705	0.858222	0.00088745	0.469177	0.947551	NA	NA	NA	NA	NA	NA	NA	0	0		Bin
FMT-Donor_Bin_00461	982937	218	4783	42.8213	7.22598	0	0.366954	0.746912	0.756178	0.839917	0.000672116	0.747223	0.753338	0.000443135	0.409709	0.943271	NA	NA	NA	NA	NA	NA	NA	0	0		Bin
FMT-Donor_Bin_00460	805546	182	4399	47.3139	4.32099	0.617284	0.305149	0.709991	0.78463	0.852748	0.00117268	0.890972	0.939516	0	0.394352	0.944096	NA	NA	NA	NA	NA	NA	NA	0	0		Bin
FMT-Donor_Bin_00459	507404	84	7601	55.1987	4.32099	0.617284	0.709971	0.925172	0.849712	0.841028	0.209494	0.430301	0.610785	0.119866	0.913909	0.87983	NA	NA	NA	NA	NA	NA	NA	0	0		Bin
FMT-Donor_Bin_00458	1706787	297	6295	61.2066	24.9788	5.7554	0.789136	0.936608	0.889735	0.844156	0.252633	0.451312	0.697123	0.0468781	0.890988	0.890241	NA	NA	NA	NA	NA	NA	NA	0	0		Bin
FMT-Donor_Bin_00457	512909	85	7563	41.8751	1.23457	0	0.765522	0.97708	0.783179	0.887911	0	0.113511	0.0227886	0	0.125069	0.274849	NA	NA	NA	NA	NA	NA	NA	0	0		Bin
FMT-Donor_Bin_00456	1880936	207	14473	42.4766	18.8003	0.359712	0.700121	0.895067	0.886472	0.864713	0	0.00914989	0.00629292	0	0.00431564	0.00593549	NA	NA	NA	NA	NA	NA	NA	0	0		Bin
FMT-Donor_Bin_00455	1137010	233	5449	53.4259	6.14685	2.19001	0.394566	0.948617	0.777639	0.156761	0.035319	0.63594	0.561518	0	0.0883241	0.845393	NA	NA	NA	NA	NA	NA	NA	0	0		Bin
FMT-Donor_Bin_00454	1690788	338	5322	61.7752	37.008	1.43885	0.365404	0.970586	0.811123	0.0796811	0.0473042	0.723706	0.59846	0	0.0650935	0.854969	NA	NA	NA	NA	NA	NA	NA	0	0		Bin
FMT-Donor_Bin_00453	158742	24	8988	48.9606	1.23457	0	0.485494	0.985355	0.926879	0.324077	0.147758	0.757102	0.437121	0	0.0903344	0.0745455	NA	NA	NA	NA	NA	NA	NA	0	0		Bin
FMT-Donor_Bin_00452	1876546	58	60930	57.0096	43.1231	1.8303	0.52435	0.985352	0.959662	0.659508	0.000159955	0.675862	0.201788	0	0.000669338	0.000579172	NA	NA	NA	NA	NA	NA	NA	0	0		Bin
FMT-Donor_Bin_00451	581571	130	4493	24.7862	1.43885	0	0.881231	0.955559	0.877765	0.806149	0.992573	0.289353	0.0196258	0.00173926	0.175828	0.00254654	NA	NA	NA	NA	NA	NA	NA	0	0		Bin
FMT-Donor_Bin_00450	480811	43	14915	39.8056	0	0	0.986208	0.999837	0.999025	0.998639	0.00954375	0.830241	0.750335	0.00791877	0.99982	0.999539	NA	NA	NA	NA	NA	NA	NA	0	0		Bin
FMT-Donor_Bin_00449	188547	21	13207	34.6992	1.79856	0	0.990027	0.99972	0.998087	0.971192	0.969353	0.835194	0.741678	0.208761	0.933594	0.778213	NA	NA	NA	NA	NA	NA	NA	0	0		Bin
FMT-Donor_Bin_00448	534314	51	18722	42.704	2.15827	0	0.725569	0.978726	0.938321	0.882549	0.00200426	0.474546	0.460147	0.0118862	0.953061	0.843463	NA	NA	NA	NA	NA	NA	NA	0	0		Bin
FMT-Donor_Bin_00447	227322	42	5476	43.0058	1.23457	0	0.785218	0.979099	0.963476	0.776931	0.194917	0.755584	0.630855	0.319864	0.873019	0.646204	NA	NA	NA	NA	NA	NA	NA	0	0		Bin
FMT-Donor_Bin_00446	267619	15	25690	27.9514	2.15827	0	0.981851	0.99991	0.999408	0.928908	0.00109796	0.969023	0.00277861	0.000703473	0.000715989	0.00448086	NA	NA	NA	NA	NA	NA	NA	0	0		Bin
FMT-Donor_Bin_00445	375700	27	20867	53.7393	2.46914	0	0.812743	0.983872	0.97456	0.970931	0.024646	0.748688	0.991683	0.00251406	0.998258	0.946372	NA	NA	NA	NA	NA	NA	NA	0	0		Bin
FMT-Donor_Bin_00444	527420	1	527420	53.4737	10.1672	10.1672	0.706895	0.996072	0.786574	0.845413	0.00347242	0.999752	0.999693	0	0.532987	0.306133	NA	NA	NA	NA	NA	NA	NA	0	5		Bin
FMT-Donor_Bin_00443	82250	23	3527	51.2926	2.46914	0	0.529759	0.95035	0.858435	0.505868	0.92586	0.878765	0.913227	0	0.0739686	0.132714	NA	NA	NA	NA	NA	NA	NA	0	0		Bin
FMT-Donor_Bin_00442	92557	19	5395	25.7978	0	0	0.603725	0.80632	0.810244	0.842362	0.839907	0.394757	0.0151421	0	0.110958	0.0044779	NA	NA	NA	NA	NA	NA	NA	0	0		Bin
FMT-Donor_Bin_00441	120747	24	4745	29.5493	0	0	0.503186	0.915363	0.81168	0.437204	0.139142	0.432005	0.135018	0	0.0357734	0.333718	NA	NA	NA	NA	NA	NA	NA	0	0		Bin
FMT-Donor_Bin_00440	173339	41	4085	47.5935	0	0	0.338173	0.939083	0.892939	0.505458	0.101951	0.737767	0.936092	0.0475124	0.510107	0.202015	NA	NA	NA	NA	NA	NA	NA	0	0		Bin
FMT-Donor_Bin_00439	49773	5	13678	25.5898	0	0	0.880065	0.999985	0.978265	0.212899	0	0	0	0	0	0	NA	NA	NA	NA	NA	NA	NA	0	0		Bin
FMT-Donor_Bin_00438	33107	6	6093	52.3861	0	0	0.986248	0.999927	0.999375	0.999944	0.00826085	0.943494	0.921476	0.747101	0.988006	0.890066	NA	NA	NA	NA	NA	NA	NA	0	0		Bin
FMT-Donor_Bin_00437	47930	5	10596	51.8893	0	0	0.984685	1	0.999962	1	0.0215175	0.999234	0.994282	0.986334	0.999611	0.99982	NA	NA	NA	NA	NA	NA	NA	0	0		Bin
FMT-Donor_Bin_00436	29322	6	5364	51.5985	0	0	0.986525	0.999969	0.999754	1	0.0138449	0.91325	0.943726	0.972288	0.98992	0.975776	NA	NA	NA	NA	NA	NA	NA	0	0		Bin
FMT-Donor_Bin_00435	25007	3	7736	60.6275	0	0	0.966276	1	1	1	0	0.981492	0.976184	1	0.999972	0.989146	NA	NA	NA	NA	NA	NA	NA	0	0		Bin
FMT-Donor_Bin_00434	13252	3	4106	30.8044	0	0	0.990128	0.999911	0.999822	0.988166	0.0236988	0.999609	0.966104	0	0.952688	0.534768	NA	NA	NA	NA	NA	NA	NA	0	0		Bin
FMT-Donor_Bin_00433	175211	45	3770	55.8002	0	0	0.823847	0.991715	0.979365	0.906892	0.925816	0.977726	0.974116	0.117855	0.33693	0.705333	NA	NA	NA	NA	NA	NA	NA	0	0		Bin
FMT-Donor_Bin_00432	141447	11	16819	40.7559	0	0	0.677348	0.960809	0.891041	0.999959	0.010812	0.738863	0.761636	0.00693288	0.998154	0.999765	NA	NA	NA	NA	NA	NA	NA	0	0		Bin
FMT-Donor_Bin_00431	421243	54	12225	52.4543	0	0	0.930987	0.999227	0.999435	0.994201	0.00343892	0.999811	0.999967	0	0.0506943	0.252556	Bacteria	Firmicutes	Bacilli	Bacillales	Paenibacillaceae	Paenibacillus	NA	1	0		Bin
FMT-Donor_Bin_00430	97581	19	5420	35.2343	0	0	0.996202	0.99999	1	0.992427	0.10078	0.0443409	0.0540217	0.0188904	0.14276	0.0978635	NA	NA	NA	NA	NA	NA	NA	0	0		Bin
FMT-Donor_Bin_00429	138601	31	5299	37.4913	0	0	0.320822	0.871829	0.586746	0.860738	0.0288319	0.809357	0.295616	0.00706292	0.268274	0.15562	NA	NA	NA	NA	NA	NA	NA	0	0		Bin
FMT-Donor_Bin_00428	127097	13	14056	63.2398	0	0	0.303422	0.954926	0.9745	0.246307	0.0444796	0.510357	0.864646	0	0.0585634	0.000729335	NA	NA	NA	NA	NA	NA	NA	0	0		Bin
FMT-Donor_Bin_00427	109435	17	13699	41.5607	0	0	0.77079	0.985211	0.915687	0.779207	0.278159	0.341111	0.286992	0.0808484	0.806347	0.716258	NA	NA	NA	NA	NA	NA	NA	0	0		Bin
FMT-Donor_Bin_00426	119010	15	7109	27.2971	0	0	0.973521	0.998026	0.991244	0.943767	0.0582515	0.16847	0.123147	0	0.0699654	0.0560481	NA	NA	NA	NA	NA	NA	NA	0	0		Bin
FMT-Donor_Bin_00425	85999	14	6002	29.2712	0	0	1	0.999661	0.999154	0.958793	0.0531145	0.464118	0.0755551	0	0.0203698	0.0508227	NA	NA	NA	NA	NA	NA	NA	0	0		Bin
FMT-Donor_Bin_00424	125388	17	8316	43.8251	0	0	0.430845	0.814682	0.979231	0.61894	0	0.0222584	0.00439119	0	0.0244975	0.0292511	NA	NA	NA	NA	NA	NA	NA	0	0		Bin
FMT-Donor_Bin_00423	65423	18	3613	52.5263	0	0	0.644703	0.980573	0.94322	0.753384	0.899224	0.984551	0.997236	0	0.163537	0.241956	NA	NA	NA	NA	NA	NA	NA	0	0		Bin
FMT-Donor_Bin_00422	589795	73	10769	43.2879	0	0	0.969356	0.999366	0.998254	0.996441	0.0131465	0.91555	0.902265	0.0151984	0.999935	0.999801	NA	NA	NA	NA	NA	NA	NA	0	0		Bin
FMT-Donor_Bin_00421	95383	16	8194	44.9891	0	0	0.928057	0.994541	0.993563	0.997297	0.00457426	0.959941	0.938136	0.0329995	0.996914	0.999984	NA	NA	NA	NA	NA	NA	NA	0	0		Bin
FMT-Donor_Bin_00420	139535	19	10280	52.5422	0	0	0.984345	0.998198	0.999669	0.987665	0.138466	0.997568	0.988818	0	0.205699	0.980225	NA	NA	NA	NA	NA	NA	NA	0	0		Bin
FMT-Donor_Bin_00419	377028	58	8401	46.9903	0	0	0.639301	0.974342	0.916855	0.595095	0.930074	0.882774	0.854045	0.0461136	0.298379	0.268435	NA	NA	NA	NA	NA	NA	NA	0	0		Bin
FMT-Donor_Bin_00418	196750	41	4847	45.802	0	0	0.482858	0.89649	0.808684	0.417001	0.0726221	0.37213	0.43517	0.0912131	0.284374	0.827017	NA	NA	NA	NA	NA	NA	NA	0	0		Bin
FMT-Donor_Bin_00417	487500	65	10560	39.8115	0.405081	0.405081	0.817388	0.985061	0.953656	0.70281	0.243998	0.40658	0.360493	0.106032	0.636649	0.449052	NA	NA	NA	NA	NA	NA	NA	0	0		Bin
FMT-Donor_Bin_00416	113627	30	3840	54.7546	0	0	0.311103	0.957832	0.844765	0.205039	0.0662525	0.997292	0.99847	0	0.00671531	0.0113332	NA	NA	NA	NA	NA	NA	NA	0	0		Bin
FMT-Donor_Bin_00415	199965	42	4786	52.2133	0	0	0.999546	0.999974	1	0.999848	0.0858662	0.906253	0.763116	0	0.00274994	0.0366145	NA	NA	NA	NA	NA	NA	NA	0	0		Bin
FMT-Donor_Bin_00414	39686	8	6632	63.9698	0	0	0.284925	0.986672	0.97636	0.340998	0.976009	0.978398	0.992008	0	0.180226	0	NA	NA	NA	NA	NA	NA	NA	0	0		Bin
FMT-Donor_Bin_00413	68101	19	3857	59.7431	0.359712	0.359712	0.516932	0.995	0.947028	0.419375	0.940581	0.989002	0.997744	0	0.0459908	0.0174278	NA	NA	NA	NA	NA	NA	NA	0	0		Bin
FMT-Donor_Bin_00412	27772	4	18436	60.4977	0	0	0.329603	0.947832	0.957392	0.339471	1	0.998745	0.999282	0	0.240552	0.00409525	NA	NA	NA	NA	NA	NA	NA	0	0		Bin
FMT-Donor_Bin_00411	8130	2	5014	29.5187	0	0	0.983694	0.99974	0.97004	0.750983	0	0.933755	0.350931	0	0.893625	0.0484596	NA	NA	NA	NA	NA	NA	NA	0	0		Bin
FMT-Donor_Bin_00410	89085	24	3221	43.6741	0	0	0.458161	0.825981	0.828632	0.500154	0.971969	0.930815	0.847473	0.0235954	0.356389	0.305326	NA	NA	NA	NA	NA	NA	NA	0	0		Bin
FMT-Donor_Bin_00409	112206	35	2945	63.3654	0	0	0.221172	0.918128	0.83404	0.178721	0.782983	0.192091	0.842322	0	0.0242563	0.00326222	NA	NA	NA	NA	NA	NA	NA	0	0		Bin
FMT-Donor_Bin_00408	35303	8	4107	48.2771	0	0	0.715324	0.978282	0.940028	0.835485	0.0175077	0.982472	0.987568	0	0.0248395	0.0649387	NA	NA	NA	NA	NA	NA	NA	0	0		Bin
FMT-Donor_Bin_00407	453142	49	17031	40.675	0	0	0.962484	0.998002	0.994344	0.977195	0.817346	0.417622	0.463763	0.0315672	0.403777	0.26815	NA	NA	NA	NA	NA	NA	NA	0	0		Bin
FMT-Donor_Bin_00406	95843	3	89546	55.6872	0	0	0.478193	0.969712	0.982355	0.789659	0	0.998096	0.98764	0	0.97584	0.606756	NA	NA	NA	NA	NA	NA	NA	0	0		Bin
FMT-Donor_Bin_00405	14746	4	4575	44.1836	0	0	0.252057	0.713802	0.724436	0.913568	0.229115	0.23012	0.238122	0	0	0	NA	NA	NA	NA	NA	NA	NA	0	0		Bin
FMT-Donor_Bin_00404	17685	3	6073	58.4108	0	0	0.344535	0.976049	0.980323	0.265551	0.434566	0.442608	0.92379	0	0.094696	0	NA	NA	NA	NA	NA	NA	NA	0	0		Bin
FMT-Donor_Bin_00403	89567	8	16765	36.2403	0	0	0.991737	0.977924	0.990703	0.999922	0.150328	0.0407254	0.0337934	0.0290827	0.140109	0.0807564	NA	NA	NA	NA	NA	NA	NA	0	0		Bin
FMT-Donor_Bin_00402	57822	14	4638	50.4314	0	0	0.483824	0.844238	0.784313	0.682908	0.931541	0.837423	0.945543	0.0788316	0.862813	0.765787	NA	NA	NA	NA	NA	NA	NA	0	0		Bin
FMT-Donor_Bin_00401	215218	40	6454	45.78	0	0	0.95252	0.997747	0.990031	0.941784	0.972158	0.97033	0.957303	0.249348	0.904604	0.738662	NA	NA	NA	NA	NA	NA	NA	0	0		Bin
FMT-Donor_Bin_00400	152359	31	5083	40.2629	0	0	0.384346	0.890873	0.690796	0.783807	0.225072	0.867886	0.499753	0.0592625	0.65945	0.416959	NA	NA	NA	NA	NA	NA	NA	0	0		Bin
FMT-Donor_Bin_00399	120112	22	7193	49.7624	0	0	0.733424	0.985453	0.966577	0.84176	0.388058	0.935268	0.96449	0.0017493	0.191081	0.938392	NA	NA	NA	NA	NA	NA	NA	0	0		Bin
FMT-Donor_Bin_00398	98765	25	3495	49.2369	0	0	0.456087	0.780767	0.792785	0.405667	0.112806	0.859074	0.9908	0.00895647	0.110594	0.290246	NA	NA	NA	NA	NA	NA	NA	0	0		Bin
FMT-Donor_Bin_00397	43954	9	5287	30.1438	0	0	0.751324	0.914506	0.674989	0.689565	0.0127562	0.232301	0.225691	0.017682	0.888704	0.927564	NA	NA	NA	NA	NA	NA	NA	0	0		Bin
FMT-Donor_Bin_00396	59168	11	4729	37.4204	0	0	0.99775	1	0.999704	0.999856	0.0182422	0.255353	0.215051	0.106382	0.999859	0.997304	NA	NA	NA	NA	NA	NA	NA	0	0		Bin
FMT-Donor_Bin_00395	241392	41	7617	41.3925	0	0	0.593832	0.933132	0.828359	0.99969	0.0570075	0.848727	0.901589	0.332835	0.993423	0.999981	NA	NA	NA	NA	NA	NA	NA	0	0		Bin
FMT-Donor_Bin_00394	236676	55	4035	39.7445	0	0	0.971609	0.998958	0.993188	0.983618	0.458206	0.721256	0.590315	0.454192	0.931505	0.932333	NA	NA	NA	NA	NA	NA	NA	0	0		Bin
FMT-Donor_Bin_00393	206502	37	6127	53.803	0.179856	0	0.483419	0.950578	0.816123	0.818599	0.943484	0.846738	0.76394	0	0.0701879	0.343198	NA	NA	NA	NA	NA	NA	NA	0	0		Bin
FMT-Donor_Bin_00392	328455	38	11399	44.5481	0.179856	0	0.749209	0.977825	0.703719	0.987569	0	0.837757	0.697756	0.00286998	0.996481	0.999051	NA	NA	NA	NA	NA	NA	NA	0	0		Bin
FMT-Donor_Bin_00391	223209	28	11779	36.6986	0.179856	0	0.63805	0.962134	0.888401	0.585893	0.994898	0.938448	0.780525	0.0493924	0.413855	0.163456	NA	NA	NA	NA	NA	NA	NA	0	0		Bin
FMT-Donor_Bin_00390	103124	23	4000	49.1166	0.179856	0	0.576712	0.937953	0.753301	0.643004	0.88736	0.493198	0.720639	0.0470394	0.397202	0.382351	NA	NA	NA	NA	NA	NA	NA	0	0		Bin
FMT-Donor_Bin_00389	62617	19	3183	59.0657	0.179856	0	0.996373	0.999898	0.999975	0.999053	0	0.00263871	0.0328016	0	0	0	Bacteria (root)	NA	NA	NA	NA	NA	NA	1	0		Bin
FMT-Donor_Bin_00388	97562	13	8732	42.2367	0.179856	0	0.997725	0.999961	0.998948	0.893269	0.00767498	0.161596	0.0356391	0.426456	0.557983	0.411788	NA	NA	NA	NA	NA	NA	NA	0	0		Bin
FMT-Donor_Bin_00387	904566	168	5713	41.342	0.225225	0	0.675833	0.956568	0.755273	0.542928	0.00912524	0.198103	0.361991	0.0836169	0.913074	0.895115	Bacteria	Firmicutes	Clostridia	Clostridiales	Lachnospiraceae	NA	NA	1	0		Bin
FMT-Donor_Bin_00386	65484	8	11578	55.7316	0.225225	0	0.65738	0.982982	0.962252	0.642746	0.901278	0.953354	0.951145	0.153179	0.95701	0.600143	NA	NA	NA	NA	NA	NA	NA	0	0		Bin
FMT-Donor_Bin_00385	91430	18	5603	45.7687	0.225225	0	0.271089	0.815868	0.795515	0.545626	0.8132	0.824694	0.843355	0.00487873	0.0750751	0.0210613	NA	NA	NA	NA	NA	NA	NA	0	0		Bin
FMT-Donor_Bin_00384	154449	16	10608	41.3403	0.225225	0	0.758588	0.956571	0.719102	0.452217	0.0533929	0.357387	0.227581	0.0677736	0.548308	0.392164	NA	NA	NA	NA	NA	NA	NA	0	0		Bin
FMT-Donor_Bin_00383	98108	13	26674	53.758	0.359712	0	0.92593	0.997713	0.996893	0.948199	0.770314	0.945412	0.897302	0.379212	0.823907	0.772309	NA	NA	NA	NA	NA	NA	NA	0	0		Bin
FMT-Donor_Bin_00382	685317	124	6070	41.2771	0.359712	0	0.892952	0.995259	0.97787	0.908148	0.0139403	0.327617	0.426445	0.194129	0.999978	0.999751	NA	NA	NA	NA	NA	NA	NA	0	0		Bin
FMT-Donor_Bin_00381	345620	31	23097	51.2962	0.359712	0	0.866449	0.998329	0.991693	0.940883	0.027482	0.995056	0.976674	0	0.122719	0.210331	NA	NA	NA	NA	NA	NA	NA	0	0		Bin
FMT-Donor_Bin_00380	390336	68	6175	46.5011	0.359712	0	0.984002	0.999322	0.998433	0.991774	0.128064	0.980398	0.968139	0.112404	0.915552	0.861694	NA	NA	NA	NA	NA	NA	NA	0	0		Bin
FMT-Donor_Bin_00379	849040	110	10199	43.1249	0.405081	0	0.865151	0.993787	0.996896	0.999536	0.00517559	0.821923	0.636135	0.00150355	0.995896	0.990069	NA	NA	NA	NA	NA	NA	NA	0	0		Bin
FMT-Donor_Bin_00378	139964	29	5186	52.6766	0.405081	0	0.732894	0.993042	0.960879	0.828938	0.782612	0.981761	0.984177	0	0.0997438	0.148695	NA	NA	NA	NA	NA	NA	NA	0	0		Bin
FMT-Donor_Bin_00377	222764	28	11097	37.7214	0.405081	0	0.9896	0.999849	0.99829	0.980384	0.0940268	0.0584926	0.0461741	0.0271345	0.169992	0.0892744	NA	NA	NA	NA	NA	NA	NA	0	0		Bin
FMT-Donor_Bin_00376	522844	85	7448	41.2908	0.539568	0	0.744981	0.970296	0.905251	0.814674	0.322855	0.403854	0.482999	0.149016	0.865643	0.75561	NA	NA	NA	NA	NA	NA	NA	0	0		Bin
FMT-Donor_Bin_00375	409427	50	11634	42.9738	0.539568	0	0.58892	0.82362	0.461744	0.935777	0.0331675	0.938882	0.932875	0.116004	0.771755	0.817737	NA	NA	NA	NA	NA	NA	NA	0	0		Bin
FMT-Donor_Bin_00374	157895	25	8642	45.089	0.625	0	0.982036	0.999034	0.999208	0.99789	0.881838	0.852756	0.834082	0.0111583	0.0614978	0.150868	NA	NA	NA	NA	NA	NA	NA	0	0		Bin
FMT-Donor_Bin_00373	177452	32	6145	45.6458	0.735294	0	0.74947	0.969672	0.93819	0.818996	0.109299	0.689278	0.730732	0.178619	0.647784	0.611963	NA	NA	NA	NA	NA	NA	NA	0	0		Bin
FMT-Donor_Bin_00372	748949	94	10420	38.5713	0.764794	0	0.998939	0.999955	0.999002	0.293787	0.00663346	0.0370172	0.0405095	0.603774	0.774007	0.194981	NA	NA	NA	NA	NA	NA	NA	0	0		Bin
FMT-Donor_Bin_00371	319005	49	8714	41.0037	0.764794	0	0.968262	0.999406	0.998418	0.989561	0.128596	0.536394	0.425153	0.0245687	0.180657	0.138285	NA	NA	NA	NA	NA	NA	NA	0	0		Bin
FMT-Donor_Bin_00370	568159	61	15812	43.0458	0.810163	0	0.656513	0.949387	0.852563	0.987541	0.0347201	0.806661	0.853866	0.277852	0.997356	0.99796	NA	NA	NA	NA	NA	NA	NA	0	0		Bin
FMT-Donor_Bin_00369	370734	44	12539	42.0253	0.899281	0	0.84451	0.974617	0.867642	0.989917	0.011609	0.686783	0.682849	0.0692561	0.989622	0.98646	NA	NA	NA	NA	NA	NA	NA	0	0		Bin
FMT-Donor_Bin_00368	597018	82	10634	41.047	0.91515	0	0.884509	0.982764	0.941598	0.976069	0.0221497	0.462224	0.536956	0.973519	0.908945	0.85575	NA	NA	NA	NA	NA	NA	NA	0	0		Bin
FMT-Donor_Bin_00367	350232	78	4359	41.38	0.94465	0	0.999402	0.999998	0.999951	0.99955	0.0043032	0.350298	0.331109	0.986732	0.999264	0.997913	NA	NA	NA	NA	NA	NA	NA	0	0		Bin
FMT-Donor_Bin_00366	102121	7	29167	41.3759	0.94465	0	0.549779	0.97324	0.984292	0.319184	0.198937	0.10638	0.0356179	0.0178885	0.0540397	0.0359165	NA	NA	NA	NA	NA	NA	NA	0	0		Bin
FMT-Donor_Bin_00365	712891	108	8299	38.1556	0.990019	0	0.991909	0.999657	0.999248	0.981831	0.0963521	0.43762	0.377127	0.256761	0.99795	0.997816	NA	NA	NA	NA	NA	NA	NA	0	0		Bin
FMT-Donor_Bin_00364	138806	33	4427	41.8126	1.03008	0	0.995712	0.999988	0.999952	0.997671	0.934665	0.892398	0.892477	0.429371	0.988463	0.873696	NA	NA	NA	NA	NA	NA	NA	0	0		Bin
FMT-Donor_Bin_00363	327703	65	5407	26.9335	1.03008	0	0.785081	0.60274	0.955439	0.425939	0.391806	0.0474044	0.00142183	0	0.00188712	0.000998743	NA	NA	NA	NA	NA	NA	NA	0	0		Bin
FMT-Donor_Bin_00362	137271	20	10965	27.5744	1.03008	0	0.462511	0.526544	0.967946	0.428427	0.0517813	0.0140174	0.026089	0	0	0.000991594	NA	NA	NA	NA	NA	NA	NA	0	0		Bin
FMT-Donor_Bin_00361	874808	106	11036	40.8693	1.03539	0	0.992553	0.997725	0.99872	0.999842	0.106801	0.216527	0.0995415	0.0240039	0.203281	0.153864	NA	NA	NA	NA	NA	NA	NA	0	0		Bin
FMT-Donor_Bin_00360	733050	82	15253	40.0743	1.09501	0	0.714793	0.969508	0.943818	0.851616	0.00682339	0.398883	0.282634	0.142772	0.999348	0.98095	NA	NA	NA	NA	NA	NA	NA	0	0		Bin
FMT-Donor_Bin_00359	23420	5	4100	57.608	1.12451	0	0.545581	0.961124	0.888294	0.785374	0.177773	0.64184	0.724449	0.0258428	0.122017	0.358211	Bacteria	Firmicutes	Clostridia	Clostridiales	NA	NA	NA	3	0		Bin
FMT-Donor_Bin_00358	310887	44	9644	38.3556	1.14038	0	0.683506	0.987078	0.966507	0.48894	0.0292799	0.20211	0.0715765	0.00776882	0.0586424	0.0630825	NA	NA	NA	NA	NA	NA	NA	0	0		Bin
FMT-Donor_Bin_00357	573318	136	4332	42.0541	1.16457	0	0.496345	0.89802	0.646379	0.458836	0.108451	0.238279	0.271369	0.147588	0.82717	0.877183	NA	NA	NA	NA	NA	NA	NA	0	0		Bin
FMT-Donor_Bin_00356	362596	22	41535	39.5151	1.16987	0	0.97009	0.999307	0.993842	0.982549	0.949689	0.808549	0.79919	0.242214	0.868138	0.668451	NA	NA	NA	NA	NA	NA	NA	0	0		Bin
FMT-Donor_Bin_00355	299275	30	12190	37.5148	1.20994	0	0.849956	0.991288	0.960165	0.77891	0.326591	0.490974	0.393103	0.158532	0.786573	0.707165	NA	NA	NA	NA	NA	NA	NA	0	0		Bin
FMT-Donor_Bin_00354	255801	76	3232	61.1886	1.21524	0	0.445969	0.808928	0.786709	0.545747	0.843074	0.828551	0.712804	0.243523	0.131506	0.656101	NA	NA	NA	NA	NA	NA	NA	0	0		Bin
FMT-Donor_Bin_00353	305852	52	6703	28.9697	1.25531	0	0.919886	0.992071	0.953128	0.757686	0.278723	0.986708	0.742898	0.0279348	0.924079	0.969528	NA	NA	NA	NA	NA	NA	NA	0	0		Bin
FMT-Donor_Bin_00352	437488	74	7249	40.0433	1.30436	0	0.981707	0.995045	0.99457	0.783736	0.0668828	0.186112	0.145664	0.376162	0.820511	0.575125	Bacteria	Firmicutes	Clostridia	Clostridiales	Lachnospiraceae	NA	NA	5	0		Bin
FMT-Donor_Bin_00351	489647	101	5374	60.4173	3.43476	2.08503	0.770153	0.997715	0.997127	0.517109	0.266584	0.999842	0.975506	0.484969	0.945863	0.552699	NA	NA	NA	NA	NA	NA	NA	0	1		Bin
FMT-Donor_Bin_00350	207603	32	7948	41.2819	1.38979	0	0.983468	0.997352	0.985521	0.996526	0.0208023	0.562195	0.685489	0.949388	0.933279	0.894211	NA	NA	NA	NA	NA	NA	NA	0	0		Bin
FMT-Donor_Bin_00349	122938	15	13929	60.4422	1.3951	0	0.638596	0.985636	0.926513	0.778818	0.0743333	0.991721	0.988479	0	0.0204544	0.0711892	NA	NA	NA	NA	NA	NA	NA	0	0		Bin
FMT-Donor_Bin_00348	339029	64	5742	57.2855	1.57496	0	0.317096	0.960497	0.788597	0.398026	0.381495	0.863124	0.494164	0	0.141644	0.032561	NA	NA	NA	NA	NA	NA	NA	0	0		Bin
FMT-Donor_Bin_00347	307553	67	4417	43.3082	1.66039	0	0.354189	0.948489	0.739437	0.405479	0.109873	0.675168	0.20321	0.00843117	0.18432	0.0595386	NA	NA	NA	NA	NA	NA	NA	0	0		Bin
FMT-Donor_Bin_00346	211868	57	3601	46.2613	1.70414	0	0.416214	0.864045	0.810748	0.5021	0.953579	0.602803	0.487445	0.019897	0.321352	0.203794	Bacteria	Tenericutes	Mollicutes	Erysipelotrichales	Erysipelotrichaceae	Solobacterium	NA	2	0		Bin
FMT-Donor_Bin_00345	28452	6	5439	55.212	1.92936	0.179856	0.917373	0.99879	0.999239	0.999896	0.00259798	0.997716	0.997465	0	0.998402	0.999904	Bacteria	Bacteroidetes	Bacteroidia	Bacteroidales	Bacteroidaceae	Bacteroides	Bacteroides_stercoris	5	0		Bin
FMT-Donor_Bin_00344	125254	24	4854	46.2286	1.77068	0	0.491816	0.811653	0.525029	0.943094	0.0609231	0.0413828	0.0355914	0.00872718	0.222304	0.77631	NA	NA	NA	NA	NA	NA	NA	0	0		Bin
FMT-Donor_Bin_00343	296863	54	5805	53.5719	1.92936	0	0.377106	0.888709	0.861692	0.427464	0.0136664	0.759905	0.978121	0	0.100738	0.866703	NA	NA	NA	NA	NA	NA	NA	0	0		Bin
FMT-Donor_Bin_00342	210730	42	5250	44.8849	1.94523	0	0.741055	0.968671	0.879837	0.856853	0.904688	0.618775	0.625165	0.248028	0.875521	0.942299	Bacteria	Firmicutes	Clostridia	Clostridiales	Lachnospiraceae	Coprococcus	NA	1	0		Bin
FMT-Donor_Bin_00341	241943	18	27702	33.7391	1.94523	0	0.942768	0.991307	0.98301	0.998656	0.122024	0.13217	0.0817035	0.0105543	0.0949408	0.0799501	Bacteria	Tenericutes	Mollicutes	NA	NA	NA	NA	1	0		Bin
FMT-Donor_Bin_00340	124706	13	23565	41.3877	1.9906	0	0.811317	0.997425	0.994503	0.774873	0	0.725168	0.262782	0	0.250683	0.164738	NA	NA	NA	NA	NA	NA	NA	0	0		Bin
FMT-Donor_Bin_00339	621890	86	10789	43.097	5.03084	2.90575	0.914509	0.993885	0.982125	0.956681	0.117753	0.772583	0.838146	0.111492	0.823094	0.927997	Bacteria	Firmicutes	Clostridia	Clostridiales	NA	NA	NA	1	1		Bin
FMT-Donor_Bin_00338	962292	125	10354	41.5643	2.35031	0	0.72945	0.966419	0.91353	0.753903	0.157173	0.343688	0.218376	0.0111773	0.180179	0.154963	Bacteria	Firmicutes	Clostridia	Clostridiales	Lachnospiraceae	Blautia	NA	1	0		Bin
FMT-Donor_Bin_00337	72619	6	53019	32.2859	2.6156	0	0.481484	0.998999	0.98633	0.486695	0.385926	0.573816	0.257005	0.0315026	0.517622	0.00162742	NA	NA	NA	NA	NA	NA	NA	0	0		Bin
FMT-Donor_Bin_00336	280711	42	8107	59.9277	2.65041	0	0.3155	0.959176	0.813756	0.383008	0.677146	0.861184	0.631117	0.000165954	0.109762	0.0234254	NA	NA	NA	NA	NA	NA	NA	0	0		Bin
FMT-Donor_Bin_00335	746956	179	3886	39.5869	2.74483	0	0.356322	0.778226	0.874629	0.543682	0.0309975	0.0565913	0.0502481	0.0029883	0.0840315	0.0510605	NA	NA	NA	NA	NA	NA	NA	0	0		Bin
FMT-Donor_Bin_00334	422067	117	3408	37.9621	2.75539	0	0.395529	0.739069	0.736267	0.811215	0	0.46667	0.377655	0	0.406739	0.906905	Bacteria	Bacteroidetes	Bacteroidia	Bacteroidales	Porphyromonadaceae	Butyricimonas	NA	2	0		Bin
FMT-Donor_Bin_00333	440781	90	5196	41.9376	8.21025	5.42536	0.963047	0.998562	0.995898	0.97238	0.0211737	0.539058	0.483765	0.439833	0.999416	0.99724	Bacteria	Bacteroidetes	Bacteroidia	Bacteroidales	Bacteroidaceae	Bacteroides	Bacteroides_thetaiotaomicron	2	7		Bin
FMT-Donor_Bin_00332	1012343	117	12679	41.9249	3.06974	0	0.960178	0.997521	0.99779	0.992558	0.0864785	0.206544	0.166759	0.0995223	0.97592	0.719481	NA	NA	NA	NA	NA	NA	NA	0	0		Bin
FMT-Donor_Bin_00331	159132	32	4407	47.2425	3.08561	0	0.994463	0.999829	0.999508	0.993363	0.198262	0.987016	0.986513	0.0221413	0.381824	0.658746	Bacteria	Firmicutes	Clostridia	Clostridiales	Ruminococcaceae	NA	NA	2	0		Bin
FMT-Donor_Bin_00330	180109	52	3300	61.52	3.11511	0	0.389497	0.854962	0.823463	0.352568	0.131798	0.258927	0.35828	0.423604	0.627716	0.972504	NA	NA	NA	NA	NA	NA	NA	0	0		Bin
FMT-Donor_Bin_00329	695938	61	18078	55.056	3.11511	0	0.912593	0.993802	0.983892	0.906238	0.174415	0.958677	0.982625	0.257813	0.854186	0.759265	NA	NA	NA	NA	NA	NA	NA	0	0		Bin
FMT-Donor_Bin_00328	1247280	181	9088	38.3086	3.76961	0.625	0.776229	0.954548	0.880243	0.931624	0	0.459989	0.433533	0	0.755256	0.823517	NA	NA	NA	NA	NA	NA	NA	0	0		Bin
FMT-Donor_Bin_00327	236351	51	4689	56.5971	3.30553	0	0.421437	0.959786	0.892921	0.312936	0.124041	0.957538	0.830962	0	0.0490995	0.0676907	NA	NA	NA	NA	NA	NA	NA	0	0		Bin
FMT-Donor_Bin_00326	1264330	328	3703	43.4966	3.73485	0.405081	0.342403	0.601144	0.607598	0.912715	0	0.0231627	0.00940481	0	0.109645	0.318926	NA	NA	NA	NA	NA	NA	NA	0	0		Bin
FMT-Donor_Bin_00325	771361	176	4427	39.8596	3.36983	0	0.38755	0.72775	0.760924	0.836544	0.000649719	0.575885	0.482406	0.000316922	0.409188	0.941614	NA	NA	NA	NA	NA	NA	NA	0	0		Bin
FMT-Donor_Bin_00324	310899	58	6132	28.1923	3.42576	0	0.999918	1	0.999867	0.999992	0.02256	0.999984	0.992469	0.00239152	0.000801803	0	Archaea	Euryarchaeota	Methanobacteria	Methanobacteriales	Methanobacteriaceae	Methanobrevibacter	Methanobrevibacter_smithii	1	0		Bin
FMT-Donor_Bin_00323	150373	45	3086	44.6169	3.54969	0	0.35887	0.930997	0.691237	0.146041	0.704729	0.331701	0.368324	0	0.288474	0.120424	NA	NA	NA	NA	NA	NA	NA	0	0		Bin
FMT-Donor_Bin_00322	278889	35	11244	56.9053	3.56025	0	0.404294	0.96275	0.896483	0.353554	0.535618	0.982353	0.973593	0.0474977	0.109176	0.211672	Bacteria	Firmicutes	Clostridia	Clostridiales	Ruminococcaceae	NA	NA	1	0		Bin
FMT-Donor_Bin_00321	529655	67	12113	54.8957	3.87459	0	0.690131	0.981433	0.958339	0.819096	0.451482	0.947317	0.941523	0.160796	0.304103	0.68564	Bacteria	Firmicutes	Clostridia	Clostridiales	NA	NA	NA	6	0		Bin
FMT-Donor_Bin_00320	544178	41	17719	41.0535	4.05081	0	0.916026	0.986819	0.983232	0.998679	0	0.00968985	0.025552	0	0.00134097	0.00244979	NA	NA	NA	NA	NA	NA	NA	0	0		Bin
FMT-Donor_Bin_00319	431518	57	10316	56.3847	4.13462	0	0.314492	0.979403	0.801218	0.268229	0.968639	0.977572	0.990455	0.0790569	0.527854	0.401156	Bacteria	Firmicutes	Clostridia	Clostridiales	Ruminococcaceae	NA	NA	4	0		Bin
FMT-Donor_Bin_00318	228622	69	3127	52.0247	6.4955	1.98529	0.998356	0.99961	0.998192	1	0.00790907	0.42921	0.92365	0.00099333	0.999849	1	Bacteria	Bacteroidetes	Bacteroidia	Bacteroidales	Prevotellaceae	Prevotella	NA	1	0		Bin
FMT-Donor_Bin_00317	557482	116	5334	53.3113	5.16996	0.625	0.695653	0.907551	0.84431	0.603086	0.0699744	0.222629	0.243294	0	0.0382633	0.0511662	NA	NA	NA	NA	NA	NA	NA	0	0		Bin
FMT-Donor_Bin_00316	111070	35	2954	61.7655	5.03084	0	0.306224	0.953368	0.892406	0.197321	0.924634	0.335937	0.9378	0	0.0665988	0.0248907	Bacteria	Firmicutes	Clostridia	Clostridiales	NA	NA	NA	3	0		Bin
FMT-Donor_Bin_00315	717750	138	5789	27.4616	6.83934	1.65508	0.666589	0.630906	0.955997	0.436662	0.299294	0.0459844	0.00187641	0	0.00404227	0	NA	NA	NA	NA	NA	NA	NA	0	0		Bin
FMT-Donor_Bin_00314	111271	28	3698	62.745	5.38529	0.179856	0.381727	0.969722	0.944375	0.333965	0.97805	0.997584	0.998108	0.00511784	0	0.0283468	Bacteria	Firmicutes	Clostridia	Clostridiales	NA	NA	NA	1	0		Bin
FMT-Donor_Bin_00313	25099	5	5383	46.4405	5.48129	0	0.93294	0.999703	0.999005	0.990393	0.929856	0.993688	0.993838	0.0211569	0.154981	0.136426	Bacteria	Firmicutes	Clostridia	Clostridiales	Lachnospiraceae	NA	NA	4	0		Bin
FMT-Donor_Bin_00312	134135	16	12811	57.0635	5.64528	0	0.571376	0.979372	0.918255	0.516394	0.877315	0.884703	0.927809	0.0761204	0.229258	0.230361	Bacteria	Firmicutes	Clostridia	NA	NA	NA	NA	7	0		Bin
FMT-Donor_Bin_00311	660190	147	4514	27.5817	5.67477	0	0.643822	0.930526	0.745681	0.275734	0.0157229	0.0182015	0.00446665	0	0.00216302	0.00262113	NA	NA	NA	NA	NA	NA	NA	0	0		Bin
FMT-Donor_Bin_00310	13625	4	3349	55.3856	5.7254	0	0.997302	1	1	0.999925	0	0.996097	0.996611	0.974568	0.998984	0.99408	Bacteria	Bacteroidetes	Bacteroidia	Bacteroidales	Rikenellaceae	Alistipes	NA	1	0		Bin
FMT-Donor_Bin_00309	487435	103	4840	65.1175	6.97545	1.25	0.252656	0.956913	0.878849	0.145279	0.226574	0.992736	0.895951	0.000162956	0.000542009	0.00360495	NA	NA	NA	NA	NA	NA	NA	0	0		Bin
FMT-Donor_Bin_00308	366838	94	3561	59.8724	5.82513	0	0.977601	0.999589	0.999853	0.999569	0.0227663	0.958329	0.977636	0.143533	0.994967	0.929736	NA	NA	NA	NA	NA	NA	NA	0	0		Bin
FMT-Donor_Bin_00307	1343235	371	3552	42.2172	6.23021	0.179856	0.384889	0.916529	0.712055	0.36861	7.62239e-05	0.340838	0.177013	7.57224e-05	0.123689	0.0381953	NA	NA	NA	NA	NA	NA	NA	0	0		Bin
FMT-Donor_Bin_00306	512857	40	20165	36.3928	6.69123	0.405081	0.994447	0.999911	0.999341	0.96218	0.0657285	0.644632	0.309169	0.00783248	0.130738	0.106228	Bacteria	Firmicutes	Clostridia	Clostridiales	NA	NA	NA	3	0		Bin
FMT-Donor_Bin_00305	644257	134	5235	56.8133	7.65113	1.32023	0.994714	0.999591	0.999535	0.998629	0.330294	0.782565	0.776804	0.111646	0.967933	0.910873	NA	NA	NA	NA	NA	NA	NA	0	0		Bin
FMT-Donor_Bin_00304	204134	14	27799	42.7131	6.6111	0	0.919485	0.997928	0.98526	0.995417	0	0.287691	0.861016	0	0.0507303	0.0175554	Bacteria	Firmicutes	Clostridia	Clostridiales	Lachnospiraceae	NA	NA	2	0		Bin
FMT-Donor_Bin_00303	925888	216	4412	58.5877	8.65009	2.01479	0.352873	0.90495	0.908536	0.515781	0.0309322	0.765204	0.990994	0	0.00542189	0.0476374	Bacteria	Firmicutes	Clostridia	Clostridiales	NA	NA	NA	1	0		Bin
FMT-Donor_Bin_00302	250334	24	15791	53.6611	7.77567	0.804856	0.863773	0.999828	0.999037	0.950342	0.930617	0.999983	0.999879	0	0.0433366	0.0813023	Bacteria	Firmicutes	Clostridia	Clostridiales	Lachnospiraceae	NA	NA	3	0		Bin
FMT-Donor_Bin_00301	424181	100	4389	60.605	8.27981	1.20994	0.337663	0.915864	0.782443	0.539395	0.0234887	0.494969	0.898476	0	0.0226016	0.0539855	NA	NA	NA	NA	NA	NA	NA	0	0		Bin
FMT-Donor_Bin_00300	348500	53	7501	39.2163	7.28449	0	0.928201	0.997127	0.992111	0.884386	0.299631	0.364455	0.331384	0.148317	0.669496	0.59005	Bacteria	Firmicutes	Clostridia	Clostridiales	Lachnospiraceae	Ruminococcus	NA	1	0		Bin
FMT-Donor_Bin_00299	312497	53	7168	59.4603	7.6965	0	0.558263	0.996544	0.96057	0.380903	0.0501499	0.916793	0.997209	0.0281744	0.0803922	0.929585	Bacteria	Firmicutes	Clostridia	Clostridiales	NA	NA	NA	3	0		Bin
FMT-Donor_Bin_00298	513119	86	6659	58.7109	8.3705	0.625	0.314474	0.953145	0.818712	0.408028	0.576738	0.848254	0.576196	0	0.135534	0.0213565	Bacteria	Firmicutes	Clostridia	Clostridiales	Ruminococcaceae	NA	NA	2	0		Bin
FMT-Donor_Bin_00297	199466	37	5681	40.7262	7.81043	0	0.61574	0.922283	0.824445	0.745264	0.332516	0.289417	0.212945	0.144828	0.68038	0.56201	Bacteria	Firmicutes	Bacilli	Lactobacillales	Streptococcaceae	Streptococcus	NA	8	0		Bin
FMT-Donor_Bin_00296	835077	90	12895	40.4083	7.90485	0	0.828155	0.986387	0.961674	0.886215	0.00786619	0.241143	0.201525	0.165415	0.999999	0.999425	Bacteria	Bacteroidetes	Bacteroidia	Bacteroidales	Bacteroidaceae	Bacteroides	NA	10	0		Bin
FMT-Donor_Bin_00295	1181210	116	16197	42.696	8.00089	0	0.754274	0.982474	0.952547	0.765203	0.107584	0.747483	0.786985	0.0202981	0.1706	0.210171	NA	NA	NA	NA	NA	NA	NA	0	0		Bin
FMT-Donor_Bin_00294	276980	55	5360	63.6744	8.32523	0.225225	0.252478	0.962124	0.88589	0.145605	0.418649	0.994612	0.907273	0	0.00102285	0.00322745	NA	NA	NA	NA	NA	NA	NA	0	0		Bin
FMT-Donor_Bin_00293	428078	103	4212	58.0045	8.83156	0.625	0.691472	0.979877	0.88763	0.878343	0.995442	0.969409	0.995489	0.781628	0.98755	0.954121	Bacteria	Firmicutes	Clostridia	Clostridiales	Ruminococcaceae	Faecalibacterium	NA	1	0		Bin
FMT-Donor_Bin_00292	803632	187	4171	49.5253	8.30625	0	0.369525	0.925912	0.812635	0.261046	0.109507	0.747164	0.569949	0	0.10581	0.0428048	Bacteria	Firmicutes	Clostridia	Clostridiales	NA	NA	NA	2	0		Bin
FMT-Donor_Bin_00291	1401355	182	16364	59.5813	8.32518	0	0.652066	0.970839	0.982458	0.960086	0.00107996	0.837925	0.886101	0.091426	0.996476	0.958742	Bacteria	Bacteroidetes	Bacteroidia	Bacteroidales	Rikenellaceae	Alistipes	NA	1	0		Bin
FMT-Donor_Bin_00290	986843	56	29725	41.3275	8.94186	0	0.865145	0.9991	0.999081	0.997782	0.000512133	0.79138	0.64084	0.000983612	0.999854	0.978974	NA	NA	NA	NA	NA	NA	NA	0	0		Bin
FMT-Donor_Bin_00289	435160	106	4221	43.8229	9.39069	0.179856	0.264125	0.846347	0.891881	0.519335	0.0269396	0.311929	0.202301	0	0.00811762	0.00100459	Bacteria	Firmicutes	Clostridia	Clostridiales	NA	NA	NA	2	0		Bin
FMT-Donor_Bin_00288	1122693	223	4945	59.1658	10.0256	0.804856	0.97507	0.999738	0.999695	0.999793	0.0159662	0.883404	0.926265	0.103735	0.947295	0.647271	Bacteria	Bacteroidetes	Bacteroidia	Bacteroidales	Rikenellaceae	Alistipes	NA	3	0		Bin
FMT-Donor_Bin_00287	500851	124	3942	46.3532	9.58579	0	0.86193	0.994126	0.900793	0.976895	0.000379965	0.348703	0.0598223	0.000367787	0.266996	0.681273	Bacteria	Firmicutes	Clostridia	Clostridiales	Lachnospiraceae	NA	NA	1	0		Bin
FMT-Donor_Bin_00286	1112853	133	9734	58.9741	9.59636	0	0.595962	0.979553	0.920284	0.906569	0.302975	0.0579201	0.108651	0.101589	0.233485	0.295024	Bacteria	Firmicutes	Clostridia	Clostridiales	Ruminococcaceae	Faecalibacterium	NA	1	0		Bin
FMT-Donor_Bin_00285	269034	17	180975	58.7153	9.64173	0	0.59404	0.978855	0.940827	0.812094	0.882194	0.950405	0.920961	0.187334	0.391109	0.787196	Bacteria	Firmicutes	Clostridia	Clostridiales	NA	NA	NA	3	0		Bin
FMT-Donor_Bin_00284	392317	96	4017	60.9534	11.8914	1.76538	0.281723	0.968255	0.853251	0.207528	0.771032	0.989853	0.97534	0.000960878	0.00311367	0.0110039	Bacteria	Firmicutes	Clostridia	Clostridiales	Ruminococcaceae	NA	NA	3	1		Bin
FMT-Donor_Bin_00283	771992	176	4552	60.5298	10.9551	0.810163	0.362887	0.900373	0.799296	0.595222	0.0328617	0.668853	0.898717	0	0.0299413	0.0574714	Bacteria	Firmicutes	Clostridia	Clostridiales	Ruminococcaceae	NA	NA	1	0		Bin
FMT-Donor_Bin_00282	799413	60	22702	48.7198	10.6649	0.405081	0.887947	0.998902	0.990525	0.987696	0.0610452	0.472722	0.652575	0	0.14975	0.109457	NA	NA	NA	NA	NA	NA	NA	0	0		Bin
FMT-Donor_Bin_00281	606234	95	7539	42.5068	10.2916	0	0.958996	0.999256	0.994849	0.981016	0.0199564	0.221279	0.174803	0.232145	0.988332	0.879312	Bacteria	Bacteroidetes	Bacteroidia	Bacteroidales	Bacteroidaceae	Bacteroides	NA	1	0		Bin
FMT-Donor_Bin_00280	342581	56	7611	59.2284	10.3558	0	0.921678	0.969626	0.968966	0.825016	0.753223	0.667973	0.771813	0.24502	0.603446	0.519498	Bacteria	Firmicutes	Clostridia	Clostridiales	Ruminococcaceae	NA	NA	4	0		Bin
FMT-Donor_Bin_00279	740302	103	8551	40.0473	10.38	0	0.998615	0.999986	0.999016	0.998067	0.00787724	0.374037	0.364449	0.554884	0.997391	0.998185	Bacteria	Bacteroidetes	Bacteroidia	Bacteroidales	Bacteroidaceae	Bacteroides	NA	9	0		Bin
FMT-Donor_Bin_00278	795461	144	6283	42.3695	10.7457	0.359712	0.620911	0.933964	0.810836	0.584852	0.120671	0.260525	0.296378	0.103093	0.938243	0.660253	Bacteria	Firmicutes	Clostridia	Clostridiales	NA	NA	NA	9	0		Bin
FMT-Donor_Bin_00277	370180	92	3969	49.6045	10.4698	0	0.300795	0.97924	0.729984	0.101169	0.986434	0.945017	0.98149	0	0.70852	0.395008	Bacteria	Firmicutes	Clostridia	Clostridiales	Ruminococcaceae	NA	NA	5	0		Bin
FMT-Donor_Bin_00276	1603830	213	10238	42.7899	10.7299	0.225225	0.997127	0.999302	0.999493	0.987072	0	0.339341	0.23923	0	0.0265308	0.0415286	Bacteria	Firmicutes	Clostridia	Clostridiales	Ruminococcaceae	NA	NA	2	0		Bin
FMT-Donor_Bin_00275	630045	125	5402	60.4222	11.5552	0.94465	0.843117	0.95782	0.929209	0.934281	0.613419	0.611134	0.849191	0.1164	0.945063	0.930726	Bacteria	Firmicutes	Clostridia	Clostridiales	Ruminococcaceae	Faecalibacterium	NA	1	0		Bin
FMT-Donor_Bin_00274	1064879	271	3854	62.0139	11.9504	1.32023	0.286226	0.861769	0.880544	0.724272	0.658918	0.957652	0.915128	0.651533	0.413985	0.978346	Bacteria	Firmicutes	Clostridia	Clostridiales	NA	NA	NA	3	0		Bin
FMT-Donor_Bin_00273	806986	60	25006	40.5114	10.7467	0	0.843291	0.989977	0.918281	0.954932	0.0402702	0.417954	0.43434	0.0943679	0.959824	0.994674	NA	NA	NA	NA	NA	NA	NA	0	0		Bin
FMT-Donor_Bin_00272	1306291	132	14816	37.4222	11.54	0.625	0.668768	0.977064	0.966903	0.617197	0	0.146218	0.0726867	0	0.0492968	0.0609831	NA	NA	NA	NA	NA	NA	NA	0	0		Bin
FMT-Donor_Bin_00271	90724	14	12778	26.0936	11.057	0	0.986934	0.999915	0.996919	0.971175	0.0123077	0.805705	0.538721	0.00784998	0.237578	0.869842	Bacteria	Proteobacteria	Alphaproteobacteria	Rickettsiales	NA	NA	NA	8	0		Bin
FMT-Donor_Bin_00270	169970	20	10823	42.7211	11.2226	0	0.981414	0.996551	0.992646	0.997455	0.751496	0.437123	0.403895	0.0615308	0.615267	0.746149	Bacteria	Firmicutes	Clostridia	Clostridiales	Lachnospiraceae	Roseburia	NA	7	0		Bin
FMT-Donor_Bin_00269	554986	117	5243	60.0781	13.1165	1.66039	0.431271	0.902183	0.877366	0.472662	0.0896898	0.97556	0.793401	0.0341199	0.0663729	0.119142	Bacteria	Firmicutes	Clostridia	Clostridiales	NA	NA	NA	1	0		Bin
FMT-Donor_Bin_00268	497475	105	5079	43.8495	12.1007	0.630307	0.340427	0.912607	0.795259	0.301311	0.745694	0.485846	0.373325	0.0354874	0.227341	0.109771	Bacteria	Firmicutes	Clostridia	Clostridiales	NA	NA	NA	12	0		Bin
FMT-Donor_Bin_00267	696422	81	13172	44.5258	15.1773	3.53075	0.967202	0.999779	0.997928	0.966343	0.164534	0.991937	0.960682	0.015921	0.199813	0.203269	Bacteria	Firmicutes	Clostridia	Clostridiales	Ruminococcaceae	NA	NA	3	2		Bin
FMT-Donor_Bin_00266	808777	127	7210	50.0661	11.7616	0	0.305576	0.98568	0.701896	0.0842441	0.988116	0.953353	0.987049	0.0621655	0.672845	0.4028	Bacteria	Firmicutes	Clostridia	Clostridiales	Ruminococcaceae	NA	NA	3	0		Bin
FMT-Donor_Bin_00265	833602	115	8988	41.3226	11.8158	0	0.631046	0.945317	0.864429	0.657178	0.104673	0.276592	0.182583	0.0834049	0.890803	0.69972	Bacteria	Firmicutes	Clostridia	Clostridiales	Lachnospiraceae	NA	NA	3	0		Bin
FMT-Donor_Bin_00264	120681	15	12105	53.7526	11.8966	0	0.652126	0.970246	0.955856	0.787497	0.143371	0.979451	0.921095	0	0.049438	0.12326	Bacteria	Firmicutes	Clostridia	Clostridiales	NA	NA	NA	10	0		Bin
FMT-Donor_Bin_00263	522445	89	6877	61.1358	12.0305	0	0.370415	0.934496	0.944247	0.541999	0.0927325	0.820391	0.989801	0.0538628	0.0212583	0.153848	Bacteria	Firmicutes	Clostridia	Clostridiales	NA	NA	NA	3	0		Bin
FMT-Donor_Bin_00262	1592812	342	4688	29.1745	13.4461	1.25531	0.426297	0.935508	0.751446	0.366528	0.00509889	0.0117938	0.00401019	0.000124372	0.00311293	0.0015457	Bacteria	Firmicutes	Clostridia	Clostridiales	Peptostreptococcaceae	Clostridium	NA	1	0		Bin
FMT-Donor_Bin_00261	901455	180	5389	62.7227	12.2906	0	0.692327	0.998261	0.996105	0.9862	0.0160023	0.791415	0.999854	0	0.00289154	0.0039199	Bacteria	Firmicutes	Clostridia	Clostridiales	NA	NA	NA	2	0		Bin
FMT-Donor_Bin_00260	434576	106	3748	56.3284	13.2812	0.990019	0.296905	0.914537	0.824231	0.236971	0.137729	0.905137	0.82875	0	0.0521718	0.0420744	Bacteria	Firmicutes	Clostridia	Clostridiales	NA	NA	NA	2	1		Bin
FMT-Donor_Bin_00259	617376	166	3502	56.0055	12.3902	0	0.319667	0.940664	0.739404	0.170424	0.0128206	0.520793	0.972583	0	0.00284317	0.0103397	Bacteria	Firmicutes	Clostridia	Clostridiales	NA	NA	NA	2	0		Bin
FMT-Donor_Bin_00258	1037739	67	24953	39.1696	13.1914	0.625	0.554367	0.427502	0.478936	0.998846	0	0.000353769	6.43785e-05	0	0.0579106	0.0517361	Bacteria	Firmicutes	Clostridia	Clostridiales	Lachnospiraceae	NA	NA	5	0		Bin
FMT-Donor_Bin_00257	308407	32	17159	36.5681	12.6555	0	0.509582	0.977944	0.806322	0.534687	0.785776	0.725391	0.608995	0.124341	0.778685	0.463222	Bacteria	Firmicutes	Clostridia	Clostridiales	NA	NA	NA	8	0		Bin
FMT-Donor_Bin_00256	1328549	106	22040	58.8046	14.0052	1.32023	0.445095	0.975866	0.986252	0.965699	0.0019472	0.87449	0.910639	0.0767156	0.996448	0.947417	Bacteria	Bacteroidetes	Bacteroidia	Bacteroidales	Rikenellaceae	Alistipes	NA	3	0		Bin
FMT-Donor_Bin_00255	396247	76	5698	42.4371	13.9515	1.16987	0.370771	0.944961	0.740576	0.308006	0.0730343	0.247015	0.144879	0.019564	0.601094	0.120535	Bacteria	Firmicutes	Clostridia	Clostridiales	Lachnospiraceae	NA	NA	5	0		Bin
FMT-Donor_Bin_00254	107757	22	5254	43.6785	12.9025	0	0.868456	0.984051	0.931426	0.809415	0.167219	0.302072	0.49354	0.344079	0.997304	0.983207	Bacteria	Firmicutes	Clostridia	Clostridiales	Lachnospiraceae	NA	NA	7	0		Bin
FMT-Donor_Bin_00253	762817	69	17188	40.5669	13.7764	0.804856	0.988156	0.999467	0.998967	0.999355	0.0354892	0.0401126	0.0187585	0.00510695	0.0441057	0.0500637	Bacteria	Firmicutes	Clostridia	Clostridiales	Lachnospiraceae	Ruminococcus	NA	2	0		Bin
FMT-Donor_Bin_00252	969192	102	14468	47.5539	13.0433	0	0.943489	0.998411	0.997346	0.987373	0	0.0357562	0.0239132	0	0.0328086	0.0148937	Bacteria	Firmicutes	Clostridia	Clostridiales	Ruminococcaceae	NA	NA	4	0		Bin
FMT-Donor_Bin_00251	194875	30	23005	27.469	13.1566	0	0.509678	0.761391	0.479817	0.915939	0.00729729	0.0607091	0.0153342	0.00134409	0.0109057	0.00704184	Bacteria	Firmicutes	Clostridia	Clostridiales	NA	NA	NA	3	0		Bin
FMT-Donor_Bin_00250	117930	26	5084	60.9795	13.4225	0	0.389362	0.973843	0.919176	0.273121	0.947498	0.498692	0.979792	0	0.0605461	0.00722267	Bacteria	Firmicutes	Clostridia	Clostridiales	NA	NA	NA	8	0		Bin
FMT-Donor_Bin_00249	379778	90	4026	40.4491	13.4958	0	0.99804	0.999981	0.99997	0.998622	0.944142	0.868703	0.864851	0.283072	0.994874	0.776488	Bacteria	Firmicutes	Clostridia	Clostridiales	Lachnospiraceae	Lachnobacterium	NA	8	0		Bin
FMT-Donor_Bin_00248	999174	228	4552	60.9597	14.8207	1.25	0.999736	0.999999	0.999995	0.999924	0.0276226	1	0.99998	0.000968163	0.116246	0.999144	Bacteria	Firmicutes	Clostridia	Clostridiales	NA	NA	NA	3	0		Bin
FMT-Donor_Bin_00247	444758	68	7790	61.1478	13.7194	0	0.354245	0.95533	0.837693	0.413477	0.766	0.873485	0.721134	0	0.113487	0.0311946	Bacteria	Firmicutes	Clostridia	Clostridiales	Ruminococcaceae	NA	NA	11	0		Bin
FMT-Donor_Bin_00246	696169	114	6437	28.0561	13.8012	0	0.513548	0.892874	0.95697	0.367768	0.797616	0.106448	0.127059	0.00148362	0.00297905	0.000626696	Bacteria	Firmicutes	Clostridia	Clostridiales	Peptostreptococcaceae	Clostridium	NA	5	0		Bin
FMT-Donor_Bin_00245	439487	90	4991	42.3428	15.0783	0.735294	0.997346	0.999842	0.999711	0.999638	0.0714515	0.920259	0.933906	0.190775	0.999807	0.998048	Bacteria	Bacteroidetes	Bacteroidia	Bacteroidales	Prevotellaceae	Prevotella	NA	10	0		Bin
FMT-Donor_Bin_00244	414221	62	8713	60.1979	14.721	0.359712	0.774836	0.990419	0.997216	0.987799	0.00870812	0.949525	0.963587	0.322662	0.994742	0.96375	Bacteria	Bacteroidetes	Bacteroidia	Bacteroidales	Rikenellaceae	Alistipes	NA	6	0		Bin
FMT-Donor_Bin_00243	1486327	126	16541	45.4775	14.3998	0	0.964256	0.996924	0.996951	0.999798	0.347586	0.366635	0.45806	0.0366044	0.941445	0.959913	Bacteria	Firmicutes	Clostridia	Clostridiales	Lachnospiraceae	NA	NA	4	0		Bin
FMT-Donor_Bin_00242	1538593	350	4516	46.4446	14.7753	0	0.95856	0.999436	0.997062	0.999998	0.00201308	0.994491	0.928055	0.00333311	0.989462	0.999876	Bacteria	Bacteroidetes	Bacteroidia	Bacteroidales	Bacteroidaceae	Bacteroides	Bacteroides_stercoris	3	0		Bin
FMT-Donor_Bin_00241	1890264	433	4225	42.4855	20.0482	5.25539	0.522955	0.818398	0.755417	0.693888	0	0.0199111	0.0173396	0	0.026431	0.046603	Bacteria	Firmicutes	Clostridia	Clostridiales	Peptococcaceae	NA	NA	5	0		Bin
FMT-Donor_Bin_00240	520694	151	3294	52.4523	15.8673	0.630307	0.296196	0.950947	0.638565	0.244827	0.204329	0.890586	0.929051	0	0.0271566	0.0228403	Bacteria	Firmicutes	Clostridia	Clostridiales	Ruminococcaceae	NA	NA	5	0		Bin
FMT-Donor_Bin_00239	1073971	268	4028	63.1657	17.3661	2.05486	0.248341	0.962996	0.864451	0.133855	0.938171	0.998559	0.998783	0.000654724	0.00207613	0.0053738	Bacteria	Firmicutes	Clostridia	Clostridiales	NA	NA	NA	5	0		Bin
FMT-Donor_Bin_00238	290553	46	6706	60.4757	15.5265	0	0.448307	0.952588	0.962316	0.667931	0.235224	0.902557	0.99013	0.110013	0.0575279	0.337748	Bacteria	Firmicutes	Clostridia	Clostridiales	NA	NA	NA	6	0		Bin
FMT-Donor_Bin_00237	1044783	289	3528	61.3801	16.126	0.584937	0.241415	0.809293	0.909596	0.267218	0.0204513	0.187485	0.169335	0	0.0137146	0.0173752	NA	NA	NA	NA	NA	NA	NA	0	0		Bin
FMT-Donor_Bin_00236	226678	32	10181	56.9528	15.7311	0.179856	0.913695	0.996617	0.992695	0.95254	0.258609	0.986921	0.992717	0.0863101	0.310571	0.966078	Bacteria	Firmicutes	Clostridia	Clostridiales	NA	NA	NA	15	1		Bin
FMT-Donor_Bin_00235	1305769	235	5978	46.7478	18.8768	3.09024	0.442005	0.834975	0.90231	0.656787	0.114847	0.157591	0.105605	0	0.00324228	0.00143972	Bacteria	Firmicutes	Clostridia	Clostridiales	Lachnospiraceae	NA	NA	4	0		Bin
FMT-Donor_Bin_00234	630008	37	27916	56.2146	16.066	0	0.621312	0.979546	0.953732	0.788666	0.144261	0.990197	0.978567	0.0189714	0.0652825	0.11506	Bacteria	Firmicutes	Clostridia	Clostridiales	NA	NA	NA	7	0		Bin
FMT-Donor_Bin_00233	1578205	358	4366	43.3355	19.2902	3.18467	0.372139	0.927931	0.707568	0.404144	0	0.294766	0.206514	0	0.666312	0.0992688	Bacteria	Firmicutes	Clostridia	Clostridiales	NA	NA	NA	9	0		Bin
FMT-Donor_Bin_00232	510123	12	110416	46.9485	18.4127	2.21052	0.622711	0.996547	0.996832	0.158587	0.00745053	0.00813547	0.0152649	0.0015077	0.00170834	0.00191083	Bacteria	Firmicutes	Clostridia	Clostridiales	NA	NA	NA	4	0		Bin
FMT-Donor_Bin_00231	1069789	99	15776	59.5379	20.4586	4.08026	0.887234	0.999062	0.994618	0.926662	0.085869	0.984599	0.992219	0.0382856	0.1164	0.175027	Bacteria	Firmicutes	Clostridia	Clostridiales	NA	NA	NA	7	0		Bin
FMT-Donor_Bin_00230	1545577	336	4784	45.6009	17.5572	1.16987	0.996336	0.999918	0.999503	0.999937	0.0357278	0.996335	0.992884	0.0173654	0.998321	0.999546	Bacteria	Bacteroidetes	Bacteroidia	Bacteroidales	Bacteroidaceae	Bacteroides	Bacteroides_uniformis	13	0		Bin
FMT-Donor_Bin_00229	337647	69	4267	41.4893	18.1132	1.72001	0.944147	0.995386	0.976167	0.938001	0.596914	0.649534	0.596629	0.264673	0.880343	0.750877	Bacteria	Firmicutes	Clostridia	Clostridiales	Lachnospiraceae	Dorea	NA	11	0		Bin
FMT-Donor_Bin_00228	126789	31	4147	52.4453	16.8784	0	0.464438	0.9668	0.88668	0.352038	0.855034	0.956846	0.968161	0	0.0682079	0.081928	Bacteria	Firmicutes	Clostridia	Clostridiales	Ruminococcaceae	NA	NA	11	0		Bin
FMT-Donor_Bin_00227	380369	114	3232	55.3772	16.9586	0	0.287022	0.787898	0.595539	0.809574	0.0318789	0.204589	0.344126	0	0.082286	0.152802	Bacteria	Proteobacteria	Betaproteobacteria	Burkholderiales	Sutterellaceae	Sutterella	NA	11	0		Bin
FMT-Donor_Bin_00226	683010	143	4796	48.8571	17.4015	0.405081	0.992223	0.999817	0.997298	0.995023	0.083199	0.407706	0.0484034	0.345361	0.961243	0.921194	Bacteria	Firmicutes	Clostridia	Clostridiales	Lachnospiraceae	Blautia	NA	4	0		Bin
FMT-Donor_Bin_00225	922761	232	3918	44.996	20.1427	3.09024	0.327836	0.848875	0.734974	0.723311	0	0.0186727	0.0750613	0	0.110064	0.130298	Bacteria	Firmicutes	Negativicutes	Selenomonadales	Veillonellaceae	NA	NA	5	0		Bin
FMT-Donor_Bin_00224	876336	41	36862	58.0981	18.1136	0.850225	0.710832	0.978966	0.991344	0.703894	0.0254992	0.95174	0.304797	0.0165759	0.0214828	0.0425518	Bacteria	Firmicutes	Clostridia	Clostridiales	NA	NA	NA	5	0		Bin
FMT-Donor_Bin_00223	771437	214	3483	47.4845	20.2914	2.62091	0.276298	0.956637	0.625258	0.153658	0.0337148	0.334806	0.149154	0	0.0160443	0.00720291	Bacteria	Firmicutes	Clostridia	Clostridiales	NA	NA	NA	7	0		Bin
FMT-Donor_Bin_00222	1590126	381	4303	61.158	20.7925	2.97531	0.355175	0.905227	0.856541	0.397211	0.025048	0.985543	0.769196	0	0.0123654	0.0314516	Bacteria	Firmicutes	Clostridia	Clostridiales	NA	NA	NA	5	0		Bin
FMT-Donor_Bin_00221	492595	52	14098	37.7341	17.8979	0	0.998245	0.998606	0.999268	0.982239	0.113201	0.275026	0.0942114	0.0243208	0.619507	0.942648	Bacteria	Firmicutes	Clostridia	Clostridiales	Lachnospiraceae	Lachnospira	NA	8	0		Bin
FMT-Donor_Bin_00220	1249031	287	4266	42.3102	18.4459	0.405081	0.986698	0.999048	0.997173	0.982022	0.0183803	0.477322	0.545176	0.870059	0.999512	0.997106	Bacteria	Bacteroidetes	Bacteroidia	Bacteroidales	Bacteroidaceae	Bacteroides	Bacteroides_ovatus	11	0		Bin
FMT-Donor_Bin_00219	464938	112	4006	42.4457	18.1368	0	0.451506	0.771303	0.656953	0.77497	0.0671691	0.0845931	0.0516142	0.0339922	0.230931	0.28421	Bacteria	Firmicutes	Clostridia	Clostridiales	Lachnospiraceae	NA	NA	9	0		Bin
FMT-Donor_Bin_00218	695126	149	4278	53.356	18.8843	0.359712	0.358534	0.893165	0.833843	0.366314	0.339356	0.988378	0.938437	0	0.0358447	0.0174151	Bacteria	Firmicutes	Clostridia	Clostridiales	NA	NA	NA	6	0		Bin
FMT-Donor_Bin_00217	1264177	226	7097	45.5478	20.1463	1.48053	0.504504	0.768959	0.553121	0.938817	0	0.0954421	0.118808	0	0.221421	0.810306	Bacteria	Firmicutes	Clostridia	Clostridiales	Lachnospiraceae	Pseudobutyrivibrio	NA	2	0		Bin
FMT-Donor_Bin_00216	359423	42	11561	59.0375	18.6991	0	0.599358	0.985955	0.97708	0.85796	0.0894492	0.982635	0.996305	0.0624172	0.0845959	0.913984	Bacteria	Firmicutes	Clostridia	Clostridiales	NA	NA	NA	9	0		Bin
FMT-Donor_Bin_00215	582338	157	3718	56.5849	20.7123	1.94523	0.353182	0.855318	0.850017	0.318751	0.135206	0.348594	0.459623	0.00835991	0.119056	0.0237295	Bacteria	Firmicutes	Clostridia	Clostridiales	NA	NA	NA	4	0		Bin
FMT-Donor_Bin_00214	645478	85	9624	59.3319	22.6222	3.64038	0.651935	0.984605	0.948505	0.898927	0.524552	0.124088	0.235605	0.201653	0.534714	0.617613	Bacteria	Firmicutes	Clostridia	Clostridiales	Ruminococcaceae	NA	NA	5	1		Bin
FMT-Donor_Bin_00213	588748	162	3511	43.8069	20.5468	1.25	0.211246	0.682926	0.745621	0.830571	0.970149	0.969623	0.970293	0	0.00144195	0.00157528	Bacteria	Firmicutes	Clostridia	Clostridiales	Ruminococcaceae	Ruminococcus	NA	12	0		Bin
FMT-Donor_Bin_00212	442967	106	4518	51.3674	19.3013	0	0.382791	0.917503	0.803144	0.405509	0.0386357	0.700973	0.517676	0	0.0301136	0.0452277	Bacteria	Firmicutes	Clostridia	Clostridiales	NA	NA	NA	6	0		Bin
FMT-Donor_Bin_00211	959252	74	26710	51.5866	19.6876	0	0.592602	0.997828	0.949391	0.35456	0.0350937	0.910663	0.974947	0	0.138273	0.107745	Bacteria	Firmicutes	Clostridia	Clostridiales	NA	NA	NA	7	0		Bin
FMT-Donor_Bin_00210	1331785	314	4362	60.3056	23.4655	3.60031	0.970581	0.994543	0.993897	0.990722	0.915085	0.915149	0.981457	0.0880949	0.982647	0.934748	Bacteria	Firmicutes	Clostridia	Clostridiales	Ruminococcaceae	Faecalibacterium	NA	1	0		Bin
FMT-Donor_Bin_00209	760243	147	5570	59.4706	22.5367	2.34501	0.804763	0.992674	0.970715	0.963468	0.78985	0.158717	0.383977	0.430242	0.728668	0.786824	Bacteria	Firmicutes	Clostridia	Clostridiales	Ruminococcaceae	NA	NA	5	0		Bin
FMT-Donor_Bin_00208	1248411	117	14483	40.9758	24.2279	3.82397	0.951097	0.99951	0.996672	0.988015	0.172658	0.396768	0.254481	0.0507979	0.353317	0.189412	Bacteria	Firmicutes	Clostridia	Clostridiales	Lachnospiraceae	Ruminococcus	NA	11	6		Bin
FMT-Donor_Bin_00207	28965	7	3677	56.9801	22.2531	1.54015	0.972387	0.999852	0.999928	0.992659	0.0294295	0.976339	0.968644	0.947631	0.999559	0.989929	Bacteria	Bacteroidetes	Bacteroidia	Bacteroidales	Rikenellaceae	Alistipes	NA	18	1		Bin
FMT-Donor_Bin_00206	1393068	127	17525	60.206	24.6929	3.8656	0.632247	0.985527	0.995058	0.98007	0.00399266	0.927805	0.941885	0.187073	0.998055	0.966977	Bacteria	Bacteroidetes	Bacteroidia	Bacteroidales	Rikenellaceae	Alistipes	NA	4	1		Bin
FMT-Donor_Bin_00205	1533093	136	19614	49.9809	21.0721	0.179856	0.617151	0.968494	0.935512	0.815178	0.162665	0.8403	0.759576	0	0.0333134	0.0661682	Bacteria	Firmicutes	Clostridia	Clostridiales	NA	NA	NA	6	0		Bin
FMT-Donor_Bin_00204	948964	56	28661	48.231	23.1982	1.98529	0.675466	0.982182	0.992782	0.709727	0.074478	0.217041	0.155497	0	0.0844215	0.256977	Bacteria	Firmicutes	Clostridia	Clostridiales	Ruminococcaceae	NA	NA	4	0		Bin
FMT-Donor_Bin_00203	506604	16	93347	44.1314	21.5473	0	0.488293	0.983721	0.917102	0.524581	0.0402529	0.216819	0.0639066	0.00334664	0.0493651	0.0287481	Bacteria	Firmicutes	Clostridia	Clostridiales	NA	NA	NA	14	0		Bin
FMT-Donor_Bin_00202	429915	64	9327	42.2984	21.9229	0.359712	0.441103	0.931042	0.873588	0.427803	0.350797	0.896735	0.640573	0.0264118	0.217168	0.183422	Bacteria	Tenericutes	Mollicutes	Erysipelotrichales	Erysipelotrichaceae	Solobacterium	NA	15	1		Bin
FMT-Donor_Bin_00201	1879228	340	5847	43.2506	22.8511	1.20994	0.494616	0.879892	0.932472	0.467454	0.053904	0.0716342	0.0466084	0.00865091	0.19382	0.212025	Bacteria	Firmicutes	Clostridia	Clostridiales	Lachnospiraceae	Blautia	NA	2	0		Bin
FMT-Donor_Bin_00200	1515845	105	19805	42.891	23.0869	1.20994	0.971166	0.929645	0.977849	0.999778	0	0.00120174	0.00114771	0	0.00160376	0.00111353	Bacteria	Firmicutes	Clostridia	Clostridiales	NA	NA	NA	4	0		Bin
FMT-Donor_Bin_00199	951667	208	4232	57.356	23.0498	0.719424	0.946461	0.998747	0.997786	0.979943	0.0183935	0.987256	0.989526	0	0.19775	0.962771	Bacteria	Firmicutes	Clostridia	Clostridiales	NA	NA	NA	2	0		Bin
FMT-Donor_Bin_00198	380075	60	8568	56.2003	23.367	0.990019	0.375	0.920681	0.840611	0.423548	0.735916	0.668921	0.624335	0.0704436	0.289596	0.16945	Bacteria	Actinobacteria	Actinobacteria	Coriobacteriales	Coriobacteriaceae	NA	NA	13	1		Bin
FMT-Donor_Bin_00197	936956	183	5455	62.4029	22.5231	0	0.830517	0.999721	0.998544	0.985532	0.0232401	0.994076	0.99994	0	0.121223	0.08105	Bacteria	Firmicutes	Clostridia	Clostridiales	NA	NA	NA	8	0		Bin
FMT-Donor_Bin_00196	248143	57	4330	57.6319	22.5743	0	0.351532	0.877523	0.770078	0.348469	0.108065	0.647033	0.609397	0.110087	0.103545	0.785673	Bacteria	Firmicutes	Clostridia	Clostridiales	Ruminococcaceae	NA	NA	16	0		Bin
FMT-Donor_Bin_00195	410136	120	3305	57.7298	25.6123	3.01538	0.999479	1	0.999997	0.999971	0.00998808	0.999974	0.998816	0	0.00154438	0	Bacteria	Firmicutes	Clostridia	Clostridiales	NA	NA	NA	10	0		Bin
FMT-Donor_Bin_00194	1192834	334	3513	47.197	28.7285	5.71115	0.346944	0.883281	0.824709	0.302908	0.707651	0.401924	0.347778	0	0.0618588	0.0267317	Bacteria	Firmicutes	Clostridia	Clostridiales	NA	NA	NA	12	0		Bin
FMT-Donor_Bin_00193	546702	61	12704	50.538	23.0496	0	0.793899	0.992755	0.976859	0.878969	0.051311	0.940205	0.890601	0	0.068632	0.345321	Bacteria	Firmicutes	Clostridia	Clostridiales	NA	NA	NA	12	0		Bin
FMT-Donor_Bin_00192	893748	144	7123	57.3605	25.2173	2.16515	0.670141	0.990529	0.983458	0.889028	0.0231182	0.994954	0.996985	0	0.0689942	0.968907	Bacteria	Firmicutes	Clostridia	Clostridiales	NA	NA	NA	4	0		Bin
FMT-Donor_Bin_00191	1686738	172	13160	60.964	26.5475	3.20054	0.500058	0.986811	0.990711	0.277503	0.021907	0.996321	0.97853	0	0.0208644	0.0458291	Bacteria	Firmicutes	Clostridia	Clostridiales	NA	NA	NA	5	0		Bin
FMT-Donor_Bin_00190	326696	73	4482	56.8417	23.4252	0	0.907043	0.980337	0.987188	0.955721	0.696872	0.98614	0.988248	0.393476	0.900479	0.951765	Bacteria	Firmicutes	Clostridia	Clostridiales	NA	NA	NA	15	0		Bin
FMT-Donor_Bin_00189	1176947	239	5067	47.6513	24.4624	0.990019	0.948243	0.998307	0.998965	0.999675	0.0272012	0.99854	0.998262	0.00167169	0.998847	0.999254	Bacteria	Bacteroidetes	Bacteroidia	Bacteroidales	Porphyromonadaceae	Parabacteroides	Parabacteroides_merdae	3	0		Bin
FMT-Donor_Bin_00188	1343214	92	20505	42.7718	27.768	4.24487	0.960569	0.999515	0.998559	0.998237	0.0711769	0.0493863	0.048617	0.00500148	0.0630954	0.0552557	Bacteria	Firmicutes	Clostridia	Clostridiales	Lachnospiraceae	Ruminococcus	NA	4	0		Bin
FMT-Donor_Bin_00187	1607962	349	4702	58.8786	25.7425	2.21052	0.432836	0.663705	0.653695	0.955983	0.00181271	0.463102	0.556451	0	0.209061	0.8918	Bacteria	Proteobacteria	Deltaproteobacteria	Desulfovibrionales	Desulfovibrionaceae	Desulfovibrio	NA	7	0		Bin
FMT-Donor_Bin_00186	1622505	300	6324	44.7338	25.9225	1.79487	0.700506	0.904473	0.939754	0.972992	0	0.0302048	0.0125157	0	0.330212	0.516384	Bacteria	Firmicutes	Clostridia	Clostridiales	Lachnospiraceae	NA	NA	3	0		Bin
FMT-Donor_Bin_00185	1630042	171	12086	61.3035	27.387	3.08494	0.486204	0.951241	0.820156	0.85462	0.974844	0.885029	0.894854	0.0447735	0.0791259	0.51043	Bacteria	Firmicutes	Clostridia	Clostridiales	NA	NA	NA	8	0		Bin
FMT-Donor_Bin_00184	608896	140	4147	41.4954	26.6388	2.16515	0.944172	0.999179	0.998364	0.852703	0.237886	0.314884	0.353012	0.0787014	0.764764	0.874952	Bacteria	Firmicutes	Clostridia	Clostridiales	Lachnospiraceae	Ruminococcus	NA	7	0		Bin
FMT-Donor_Bin_00183	1080090	245	4353	61.9899	28.3423	3.64038	0.221671	0.967366	0.773303	0.180652	0.655752	0.985743	0.96825	0.000625785	0.0020043	0.00306741	Bacteria	Firmicutes	Clostridia	Clostridiales	NA	NA	NA	3	0		Bin
FMT-Donor_Bin_00182	219429	49	4401	43.1319	26.4036	1.3656	0.377556	0.859162	0.802262	0.562122	0.1077	0.122367	0.161924	0.0118158	0.112982	0.0706528	Bacteria	Firmicutes	Negativicutes	Selenomonadales	Veillonellaceae	Dialister	NA	21	1		Bin
FMT-Donor_Bin_00181	495007	140	3503	48.7135	25.5391	0.405081	0.350817	0.413292	0.479197	0.96131	0	0.956469	0.10281	0	0.221456	0.548642	Bacteria	Firmicutes	Clostridia	Clostridiales	NA	NA	NA	12	0		Bin
FMT-Donor_Bin_00180	1323364	199	7423	43.7475	27.6772	2.35031	0.668527	0.927487	0.887676	0.386713	0.0373062	0.272009	0.194139	0.0339073	0.974164	0.779139	Bacteria	Firmicutes	Clostridia	Clostridiales	Lachnospiraceae	NA	NA	8	0		Bin
FMT-Donor_Bin_00179	312984	61	5790	60.334	25.3481	0	0.332363	0.958231	0.829686	0.432773	0.885019	0.867515	0.834144	0.000505186	0.114271	0.0306766	Bacteria	Firmicutes	Clostridia	Clostridiales	Ruminococcaceae	NA	NA	4	0		Bin
FMT-Donor_Bin_00178	1340824	261	5556	41.2136	26.0516	0.359712	0.388748	0.905057	0.670395	0.803466	0.935125	0.92592	0.719129	0.112685	0.961127	0.748511	Bacteria	Firmicutes	Clostridia	Clostridiales	Lachnospiraceae	Dorea	NA	6	0		Bin
FMT-Donor_Bin_00177	1082890	249	4486	41.8024	33.7099	7.87166	0.994596	0.999455	0.997174	0.997967	0.0324975	0.933662	0.923132	0.568066	0.990271	0.984284	Bacteria	Bacteroidetes	Bacteroidia	Bacteroidales	Bacteroidaceae	Bacteroides	NA	21	4		Bin
FMT-Donor_Bin_00176	971059	26	69298	46.0355	26.5534	0.625	0.718876	0.98141	0.991139	0.710341	0.049213	0.0733665	0.0681688	0.00365953	0.104696	0.293685	Bacteria	Firmicutes	Clostridia	Clostridiales	Ruminococcaceae	NA	NA	9	0		Bin
FMT-Donor_Bin_00175	1262664	234	5698	43.1327	32.6332	6.68961	0.608733	0.920517	0.777775	0.653807	0.118722	0.202738	0.131148	0.0299566	0.36434	0.323124	Bacteria	Firmicutes	Clostridia	Clostridiales	Lachnospiraceae	NA	NA	13	7		Bin
FMT-Donor_Bin_00174	132643	21	7645	42.8337	26.0749	0	0.984667	0.996813	0.998854	0.999946	0.906663	0.817837	0.569974	0.031377	0.979829	0.981005	Bacteria	Firmicutes	Clostridia	Clostridiales	Lachnospiraceae	NA	NA	11	0		Bin
FMT-Donor_Bin_00173	1572530	179	11739	42.1015	30.7834	4.32504	0.937226	0.999448	0.996619	0.949767	0.23458	0.682762	0.327643	0.324039	0.908977	0.7952	Bacteria	Firmicutes	Clostridia	Clostridiales	Lachnospiraceae	Dorea	Dorea_longicatena	5	0		Bin
FMT-Donor_Bin_00172	140343	24	8745	57.2377	26.5101	0	0.372692	0.888616	0.84342	0.476875	0.942218	0.614543	0.600557	0.090498	0.291978	0.208349	Bacteria	Tenericutes	Mollicutes	Erysipelotrichales	Erysipelotrichaceae	Solobacterium	NA	14	0		Bin
FMT-Donor_Bin_00171	817593	85	13055	62.2859	27.2533	0.179856	0.52246	0.961411	0.852224	0.88396	0.983692	0.915883	0.920514	0.0920717	0.120995	0.625184	Bacteria	Firmicutes	Clostridia	Clostridiales	NA	NA	NA	6	0		Bin
FMT-Donor_Bin_00170	457484	48	13523	58.8111	33.1597	5.97549	0.562883	0.986394	0.947549	0.310953	0.11691	0.997035	0.990866	0.123089	0.368546	0.143236	Bacteria	Firmicutes	Clostridia	Clostridiales	Ruminococcaceae	NA	NA	18	6		Bin
FMT-Donor_Bin_00169	1728341	216	10849	41.6859	34.1131	6.08511	0.975414	0.999896	0.999702	0.993009	0.973038	0.93784	0.843882	0.260277	0.938382	0.323331	Bacteria	Firmicutes	Clostridia	Clostridiales	Lachnospiraceae	Dorea	Dorea_longicatena	5	0		Bin
FMT-Donor_Bin_00168	503203	62	9958	60.0521	29.2792	0.405081	0.360991	0.924164	0.799298	0.493836	0.129021	0.567854	0.937121	0.0167229	0.0659895	0.0929424	Bacteria	Firmicutes	Clostridia	Clostridiales	Ruminococcaceae	NA	NA	10	0		Bin
FMT-Donor_Bin_00167	367488	49	8954	42.921	29.8141	0.91515	0.0487019	0.108327	0.497876	0.993905	0.0508503	0.0273677	0.0237183	0.00356857	0.0643867	0.0863118	Bacteria	Firmicutes	Clostridia	Clostridiales	NA	NA	NA	19	0		Bin
FMT-Donor_Bin_00166	948430	200	4993	62.0627	30.4674	0.584937	0.535605	0.996816	0.974836	0.397432	0.0123933	0.935538	0.998375	0	0.0462603	0.952234	Bacteria	Firmicutes	Clostridia	Clostridiales	NA	NA	NA	5	0		Bin
FMT-Donor_Bin_00165	1050106	181	6709	52.1808	31.4832	0.850225	0.450604	0.903118	0.879406	0.315969	0.00840703	0.0279326	0.0143052	0.0738383	0.967427	0.835467	Bacteria	Firmicutes	Clostridia	Clostridiales	Ruminococcaceae	NA	NA	6	0		Bin
FMT-Donor_Bin_00164	823738	197	4210	40.8768	32.4002	1.36029	0.931698	0.996263	0.986224	0.935796	0.973873	0.961078	0.909191	0.407685	0.967674	0.906737	Bacteria	Firmicutes	Clostridia	Clostridiales	Lachnospiraceae	Blautia	NA	16	0		Bin
FMT-Donor_Bin_00163	645481	94	8487	41.4577	31.1701	0	0.983036	0.999006	0.998215	0.994676	0.171973	0.379758	0.314915	0.0842379	0.867398	0.596072	Bacteria	Firmicutes	Clostridia	Clostridiales	Lachnospiraceae	Dorea	NA	14	0		Bin
FMT-Donor_Bin_00162	1411865	133	13815	39.9184	35.1273	3.28966	0.999888	0.999997	0.999996	0.998838	0.0188749	0.999767	0.99959	0.0102283	1	0.984261	Bacteria	Firmicutes	Clostridia	Clostridiales	Ruminococcaceae	NA	NA	11	0		Bin
FMT-Donor_Bin_00161	1843536	284	7948	58.8131	37.2425	5.30076	0.993993	0.99939	0.998069	0.997272	0.515144	0.956263	0.941654	0.208873	0.991396	0.980315	Bacteria	Firmicutes	Clostridia	Clostridiales	Ruminococcaceae	Faecalibacterium	NA	12	0		Bin
FMT-Donor_Bin_00160	534011	155	3325	55.598	32.9355	0.625	0.204875	0.885071	0.810029	0.37303	0.981731	0.773974	0.974524	0.332482	0.76859	0.0631478	Bacteria	Firmicutes	Clostridia	Clostridiales	Ruminococcaceae	NA	NA	16	0		Bin
FMT-Donor_Bin_00159	814950	212	3759	45.8438	32.6438	0	0.339021	0.525376	0.317851	0.971393	0.000274899	0.0260842	0.0190137	0	0.343179	0.988965	Bacteria	Proteobacteria	Alphaproteobacteria	NA	NA	NA	NA	10	0		Bin
FMT-Donor_Bin_00158	1951088	127	20492	58.8025	39.4683	6.46533	0.976672	0.997457	0.988318	0.792785	0.39284	0.987739	0.98763	0.933921	0.949746	0.945067	Bacteria	Firmicutes	Clostridia	Clostridiales	Ruminococcaceae	NA	NA	7	0		Bin
FMT-Donor_Bin_00157	572131	95	6934	41.8574	33.0358	0	0.958117	0.999058	0.995404	0.988071	0.234233	0.56596	0.610322	0.199434	0.948473	0.79662	Bacteria	Firmicutes	Clostridia	Clostridiales	Lachnospiraceae	Lachnobacterium	NA	26	0		Bin
FMT-Donor_Bin_00156	1356675	304	4582	60.4705	36.0146	1.88031	0.292923	0.951014	0.886363	0.201625	0.945443	0.993184	0.995564	0.000172484	0.0197832	0.0226768	Bacteria	Firmicutes	Clostridia	Clostridiales	Ruminococcaceae	NA	NA	7	0		Bin
FMT-Donor_Bin_00155	838037	220	3748	60.3738	38.2701	4.11038	0.656583	0.881087	0.931538	0.262708	0.00570042	0.0708852	0.0610383	0	0.195731	0.824554	Bacteria	Firmicutes	Clostridia	Clostridiales	NA	NA	NA	11	0		Bin
FMT-Donor_Bin_00154	849378	169	4894	41.3417	38.96	4.70364	0.618616	0.947106	0.893256	0.582431	0.318385	0.363221	0.312938	0.128436	0.644543	0.386758	Bacteria	Firmicutes	Clostridia	Clostridiales	NA	NA	NA	22	4		Bin
FMT-Donor_Bin_00153	958817	192	5302	31.3369	39.9543	5.65053	0.999846	1	0.999941	1	0.0269852	0.999957	0.996881	0.00246593	9.73822e-05	0.000336368	Archaea	Euryarchaeota	Methanobacteria	Methanobacteriales	Methanobacteriaceae	Methanobrevibacter	Methanobrevibacter_smithii	24	0		Bin
FMT-Donor_Bin_00152	699269	88	9564	59.5716	35.8698	0.990019	0.84174	0.949227	0.941852	0.694259	0.556352	0.466808	0.592454	0.137796	0.39651	0.306707	Bacteria	Firmicutes	Clostridia	Clostridiales	Ruminococcaceae	NA	NA	18	0		Bin
FMT-Donor_Bin_00151	198426	35	6204	56.7916	36.6815	1.76538	0.938949	0.998814	0.999209	0.983717	0.0959782	0.995892	0.996372	0.0312279	0.250696	0.964676	Bacteria	Firmicutes	Clostridia	Clostridiales	NA	NA	NA	22	1		Bin
FMT-Donor_Bin_00150	311075	41	10148	60.8273	34.9757	0	0.998353	1	0.999983	0.999957	0.480596	0.999888	0.997283	0.125848	0.913314	0.826804	Bacteria	Actinobacteria	Actinobacteria	Coriobacteriales	Coriobacteriaceae	Slackia	NA	25	0		Bin
FMT-Donor_Bin_00149	1024668	235	4343	43.6909	37.4957	2.39038	0.930067	0.998619	0.99676	0.985609	0.927813	0.74807	0.893658	0.27594	0.98423	0.960542	Bacteria	Firmicutes	Clostridia	Clostridiales	Lachnospiraceae	Blautia	NA	8	0		Bin
FMT-Donor_Bin_00148	1250986	255	5250	58.4043	40.2058	4.83975	0.337119	0.90605	0.88117	0.385317	0.0134308	0.77594	0.703314	0	0.00633111	0.0120055	Bacteria	Firmicutes	Clostridia	Clostridiales	NA	NA	NA	13	0		Bin
FMT-Donor_Bin_00147	355576	59	6332	46.0811	35.6054	0	0.315703	0.949486	0.751045	0.189339	0.950675	0.843497	0.872087	0.0991416	0.732289	0.231588	Bacteria	Actinobacteria	Actinobacteria	Coriobacteriales	Coriobacteriaceae	NA	NA	17	0		Bin
FMT-Donor_Bin_00146	1678103	296	6462	56.752	38.4488	2.6451	0.483576	0.965807	0.844259	0.195352	0.00819654	0.521927	0.547395	0	0.0379577	0.0504612	Bacteria	Firmicutes	Clostridia	Clostridiales	NA	NA	NA	12	0		Bin
FMT-Donor_Bin_00145	418309	84	5103	60.2915	37.3112	1.03008	0.999853	1	0.999966	0.99995	0.160568	0.999985	0.999986	0.0503105	0.17493	0.999341	Bacteria	Firmicutes	Clostridia	Clostridiales	NA	NA	NA	15	0		Bin
FMT-Donor_Bin_00144	197680	34	7177	57.0882	36.3814	0	0.376467	0.946868	0.880489	0.294817	0.0970453	0.731342	0.573356	0.0217468	0.0915865	0.0981004	Bacteria	Firmicutes	Clostridia	Clostridiales	NA	NA	NA	23	0		Bin
FMT-Donor_Bin_00143	1691214	340	5364	39.5832	38.3097	1.83494	0.357244	0.903741	0.846195	0.445439	0	0.884222	0.7327	0	0.0870832	0.076242	Bacteria	Tenericutes	Mollicutes	Erysipelotrichales	Erysipelotrichaceae	Solobacterium	NA	10	0		Bin
FMT-Donor_Bin_00142	571617	123	4653	42.7002	37.0011	0	0.97806	0.998619	0.999298	0.999748	0.0223594	0.988133	0.985706	0.00215826	0.998875	0.999452	Bacteria	Bacteroidetes	Bacteroidia	Bacteroidales	Porphyromonadaceae	Parabacteroides	Parabacteroides_merdae	20	0		Bin
FMT-Donor_Bin_00141	1381759	283	5176	52.2047	39.0843	2.05486	0.43899	0.950777	0.790057	0.120939	0.0183058	0.997766	0.996668	0	0.0669935	0.00696572	Bacteria	Firmicutes	Clostridia	Clostridiales	Ruminococcaceae	NA	NA	9	0		Bin
FMT-Donor_Bin_00140	459122	126	3468	57.3587	37.6821	0	0.973144	0.997094	0.99078	0.983392	0.936518	0.937202	0.955596	0.661444	0.962969	0.934513	Bacteria	Firmicutes	Clostridia	Clostridiales	Ruminococcaceae	NA	NA	19	0		Bin
FMT-Donor_Bin_00139	721370	115	6905	44.6723	39.6758	1.03008	0.999754	0.999979	0.999988	0.999972	0.0546415	0.0210906	0.0208696	0.00425361	0.0239561	0.0161612	Bacteria	Firmicutes	Clostridia	Clostridiales	NA	NA	NA	24	0		Bin
FMT-Donor_Bin_00138	1258627	263	5082	44.8951	41.5018	2.46524	0.369934	0.829606	0.891738	0.6722	0.0529236	0.262771	0.159572	0	0.000621562	0.00023254	Bacteria	Firmicutes	Clostridia	Clostridiales	NA	NA	NA	18	0		Bin
FMT-Donor_Bin_00137	253403	41	8493	41.964	45.5832	5.98013	0.631577	0.940481	0.90017	0.642407	0.76873	0.412021	0.416618	0.0705598	0.455162	0.345997	Bacteria	Firmicutes	Clostridia	Clostridiales	Lachnospiraceae	NA	NA	21	1		Bin
FMT-Donor_Bin_00136	1614021	275	6983	56.0552	42.6453	2.75009	0.415466	0.885141	0.832269	0.765241	0.00615442	0.236292	0.678732	0	0.00568594	0.00287687	Bacteria	Firmicutes	Clostridia	Clostridiales	NA	NA	NA	11	0		Bin
FMT-Donor_Bin_00135	555775	61	10795	44.1615	43.9359	3.71061	0.423046	0.8393	0.903828	0.649484	0.191862	0.153131	0.141999	0.00737282	0.0463555	0.0320065	Bacteria	Firmicutes	Negativicutes	Selenomonadales	Veillonellaceae	NA	NA	14	0		Bin
FMT-Donor_Bin_00134	1972171	189	15041	56.9998	43.5044	1.12451	0.741832	0.978731	0.987774	0.723906	0.0121549	0.930152	0.326861	0	0.0195565	0.0780929	Bacteria	Firmicutes	Clostridia	Clostridiales	NA	NA	NA	15	0		Bin
FMT-Donor_Bin_00133	345100	51	7544	55.8437	42.4174	0	0.455176	0.890147	0.789497	0.732404	0.0740635	0.361539	0.444239	0.0279186	0.159557	0.170951	Bacteria	Firmicutes	Clostridia	Clostridiales	NA	NA	NA	21	0		Bin
FMT-Donor_Bin_00132	1419031	310	4778	57.0479	48.1696	5.18053	0.988893	0.999642	0.999417	0.992601	0.992149	0.999542	0.99732	0.84509	0.996332	0.805747	Bacteria	Firmicutes	Clostridia	Clostridiales	Ruminococcaceae	NA	NA	19	1		Bin
FMT-Donor_Bin_00131	1321061	279	4868	44.4451	46.2909	3.14986	0.999607	0.999978	0.999984	0.999999	0.000207284	0.00983083	0.0159572	0.000207284	0.00337635	0.0011672	Bacteria	Firmicutes	Clostridia	Clostridiales	NA	NA	NA	17	0		Bin
FMT-Donor_Bin_00130	564537	140	3997	49.6714	43.5784	0	0.998148	0.999974	0.999477	0.999628	0.101343	0.554007	0.0411896	0.47163	0.989728	0.976539	Bacteria	Firmicutes	Clostridia	Clostridiales	Lachnospiraceae	NA	NA	19	0		Bin
FMT-Donor_Bin_00129	815442	129	7774	34.8171	45.091	1.42986	0.893055	0.99924	0.997042	0.719214	0	0.00149428	0	0	0.000378082	0	Bacteria	NA	NA	NA	NA	NA	NA	18	1		Bin
FMT-Donor_Bin_00128	406840	46	11648	29.0672	45.5174	1.54015	0.957545	0.995698	0.98252	0.807574	0.0847645	0.38855	0.144237	0.00357472	0.1768	0.346339	Bacteria	Firmicutes	Clostridia	Clostridiales	Peptostreptococcaceae	Clostridium	NA	32	0		Bin
FMT-Donor_Bin_00127	139606	19	10701	58.5632	44.4866	0	0.690796	0.99692	0.982661	0.704847	0.122234	0.94625	0.992515	0.0458059	0.0812626	0.981398	Bacteria	Firmicutes	Clostridia	Clostridiales	NA	NA	NA	26	0		Bin
FMT-Donor_Bin_00126	1841284	143	20542	37.3334	47.1269	2.10553	0.975051	0.999149	0.999118	0.991939	0	0.269527	0.130007	0	0.995057	0.319483	Bacteria	Firmicutes	Clostridia	Clostridiales	NA	NA	NA	12	0		Bin
FMT-Donor_Bin_00125	1833899	45	67320	42.8257	48.5558	3.01538	0.960298	0.999655	0.999807	0.998521	0.0218966	0.805184	0.0675805	0.00659157	0.0284727	0.0224426	Bacteria	Firmicutes	Clostridia	Clostridiales	NA	NA	NA	24	0		Bin
FMT-Donor_Bin_00124	452773	49	11391	58.3692	47.7547	1.9906	0.683316	0.993603	0.991789	0.905248	0.0838624	0.997026	0.999812	0.041405	0.0837268	0.992329	Bacteria	Firmicutes	Clostridia	Clostridiales	NA	NA	NA	19	1		Bin
FMT-Donor_Bin_00123	1777542	204	11289	59.8737	47.6449	1.16987	0.933696	0.998847	0.999273	0.927842	0.0228754	0.999901	0.999837	0	0.0158183	0.0540995	Bacteria	Firmicutes	Clostridia	Clostridiales	NA	NA	NA	17	0		Bin
FMT-Donor_Bin_00122	977278	123	9461	59.0736	47.0426	0.405081	0.784009	0.917108	0.908363	0.533597	0.251088	0.241062	0.321513	0.0368678	0.193378	0.19641	Bacteria	Firmicutes	Clostridia	Clostridiales	Ruminococcaceae	NA	NA	21	0		Bin
FMT-Donor_Bin_00121	871944	75	18088	40.1772	51.5693	4.26605	0.8808	0.998614	0.995179	0.908631	0.083324	0.261162	0.294618	0.0124564	0.136673	0.0922425	Bacteria	NA	NA	NA	NA	NA	NA	25	2		Bin
FMT-Donor_Bin_00120	1046712	86	23981	46.5205	47.8488	0	0.630326	0.985694	0.930242	0.598825	0.341988	0.962677	0.940328	0.0409834	0.229999	0.229517	Bacteria	Tenericutes	Mollicutes	Erysipelotrichales	Erysipelotrichaceae	Solobacterium	NA	24	0		Bin
FMT-Donor_Bin_00119	1602689	247	7536	45.9758	49.2044	1.03008	0.995443	0.999855	0.999868	0.978008	0.0151858	0.995964	0.938865	0	0.0133482	0.0775335	Bacteria	Firmicutes	Clostridia	Clostridiales	Ruminococcaceae	NA	NA	17	0		Bin
FMT-Donor_Bin_00118	598063	77	9886	45.1548	49.2131	0	0.719859	0.931564	0.951289	0.980352	0.0490674	0.0414107	0.0301341	0.0103498	0.292397	0.425898	Bacteria	Firmicutes	Clostridia	Clostridiales	Lachnospiraceae	NA	NA	27	0		Bin
FMT-Donor_Bin_00117	1396725	134	13577	47.8037	55.0535	4.83511	0.967816	0.996789	0.999722	0.999899	0.793401	0.670304	0.672747	0.00967242	0.960764	0.968789	Bacteria	Firmicutes	Clostridia	Clostridiales	Lachnospiraceae	NA	NA	25	0		Bin
FMT-Donor_Bin_00116	1079909	44	46765	43.2112	51.9784	1.72001	0.945874	0.999095	0.999893	0.994165	0	0.789438	0.0636521	0	0.00628398	0.00112384	Bacteria	Firmicutes	Clostridia	Clostridiales	NA	NA	NA	19	0		Bin
FMT-Donor_Bin_00115	1907494	128	18823	54.5059	56.1245	4.4906	0.388834	0.958564	0.969411	0.640344	0.795275	0.998626	0.940712	0.0190572	0.039808	0.00574806	Bacteria	Tenericutes	Mollicutes	Erysipelotrichales	Erysipelotrichaceae	Solobacterium	NA	20	1		Bin
FMT-Donor_Bin_00114	767475	73	18673	36.4822	54.0625	1.38979	0.997906	0.999938	0.999955	0.998816	0.141795	0.146217	0.0693646	0.0823337	0.989448	0.294631	Bacteria	Firmicutes	Clostridia	Clostridiales	Ruminococcaceae	NA	NA	31	0		Bin
FMT-Donor_Bin_00113	279154	9	73441	55.511	53.5176	0.735294	0.532577	0.989356	0.960423	0.678285	0.00402817	0.677067	0.210013	0.00417327	0.0635146	0.0778101	Bacteria	Bacteroidetes	Bacteroidia	Bacteroidales	Rikenellaceae	Alistipes	NA	33	0		Bin
FMT-Donor_Bin_00112	1378011	118	17378	54.1691	56.3278	3.51488	0.41529	0.966442	0.877799	0.363579	0.945349	0.95061	0.759706	0	0.734274	0.261904	Bacteria	Actinobacteria	Actinobacteria	Coriobacteriales	Coriobacteriaceae	NA	NA	16	0		Bin

## Sheet: MAGs Portion-covered
Name	D_S01	D_S02	D_S03	D_S04	R01_W0_PRE	R01_W4_POST	R01_W8_POST	R02_W0_PRE	R02_W4_POST	R02_W8_POST	Group (Figure_01)
FMT-Donor_MAG_00002	0.774293	0.99987	0.997451	0.862078	0.00193964	0.658645	0.912313	0.000660373	0.973138	0.678401	Group I
FMT-Donor_MAG_00003	0.777431	0.988282	0.988882	0.973909	0.0308034	0.799036	0.998477	0.00149213	0.997759	0.966075	Group I
FMT-Donor_MAG_00004	0.464785	0.96597	0.991895	0.767453	0.00340202	0.999517	0.989883	0.00300035	0.975864	0.607933	Group I
FMT-Donor_MAG_00005	0.480462	0.991515	0.958345	0.437047	0.0582395	0.983777	0.87697	0.0131105	0.770381	0.547156	Group I
FMT-Donor_MAG_00011	0.737177	0.998728	0.996559	0.992724	0.00640836	0.999549	0.99958	0.0365305	0.993775	0.989016	Group I
FMT-Donor_MAG_00012	0.861322	0.999217	0.997395	0.995669	0.0689012	0.528898	0.442593	0.00785712	0.387932	0.312231	Group I
FMT-Donor_MAG_00015	0.707428	0.890334	0.897587	0.994293	0.00509367	0.515974	0.58922	0.000791983	0.998363	0.999081	Group I
FMT-Donor_MAG_00017	0.624171	0.941192	0.906511	0.999892	0.0168326	0.824409	0.894247	0.00171658	0.999887	0.999844	Group I
FMT-Donor_MAG_00023	0.972184	0.999857	0.9999	0.999941	0.00989497	0.918318	0.74999	0.00148559	0.999453	0.937797	Group I
FMT-Donor_MAG_00025	0.695996	0.998181	0.975965	0.882104	0.0330755	0.807969	0.372561	0.00319171	0.383116	0.465726	Group I
FMT-Donor_MAG_00031	0.839439	0.999738	0.97646	0.985011	0.0016257	0.441415	0.771649	0.000747469	0.950812	0.999741	Group I
FMT-Donor_MAG_00040	0.961244	0.999874	0.999344	0.999759	0.00496849	0.945657	0.921777	0.00270651	0.999768	0.999923	Group I
FMT-Donor_MAG_00050	0.844606	0.999925	0.960325	0.980445	0.0114511	0.999972	0.998866	0.00166748	0.81315	0.56289	Group I
FMT-Donor_MAG_00053	0.410223	0.972471	0.960837	0.539441	0.184718	0.817367	0.985573	0.241495	0.943463	0.563623	Group I
FMT-Donor_MAG_00054	0.998619	0.999793	0.99971	0.999837	0.0863992	0.999811	0.999739	0.0550912	0.999844	0.999798	Group I
FMT-Donor_MAG_00083	0.997032	0.999987	0.999963	0.999997	0.0015861	0.869131	0.958609	0.0054335	0.990795	0.999976	Group I
FMT-Donor_MAG_00084	0.507269	0.943772	0.891719	0.890327	0.000625216	0.439584	0.252388	0.00759986	0.999807	0.998037	Group I
FMT-Donor_MAG_00085	0.959213	0.999007	0.997887	0.998863	0.0197548	0.933955	0.854788	0.0569635	0.998177	0.999993	Group I
FMT-Donor_MAG_00091	0.885728	0.995971	0.997267	0.997963	0.0132004	0.646503	0.449917	0.144959	0.99679	0.996638	Group I
FMT-Donor_MAG_00092	0.840945	0.999864	0.999318	0.999843	0.000898135	0.952873	0.927211	0.00409937	0.999956	0.992388	Group I
FMT-Donor_MAG_00018	0.610157	0.997835	0.993482	0.946628	0.0304263	0.992023	0.964734	0.00314275	0.00379178	0.00218129	Group II
FMT-Donor_MAG_00028	0.686555	0.969253	0.968831	0.76054	0.00938469	0.989245	0.985074	0	0.00140974	0.00275315	Group II
FMT-Donor_MAG_00029	0.580964	0.963869	0.902222	0.30089	0.00121759	0.981259	0.854082	0	0.000459326	0.00093014	Group II
FMT-Donor_MAG_00035	0.980071	0.999747	0.999961	0.99721	0.0161169	0.999201	0.972252	0.000933802	0.000190272	0.00399596	Group II
FMT-Donor_MAG_00051	0.498446	0.987198	0.917495	0.751145	0.00913446	0.994319	0.987745	0	0.00109299	0.0022375	Group II
FMT-Donor_MAG_00059	0.999779	1	0.999851	0.999979	0.0350695	0.999999	0.998317	0.00279218	0.00275482	0.00210367	Group II
FMT-Donor_MAG_00060	0.938143	0.999484	0.988785	0.996902	0.0192945	0.314974	0.930768	0.00303539	0.0814775	0.0190365	Group II
FMT-Donor_MAG_00061	0.626444	0.99957	0.99294	0.514795	0.0178005	0.849995	0.97711	0.00246707	0.00286801	0.0159804	Group II
FMT-Donor_MAG_00072	0.564114	0.979427	0.945438	0.920672	0.0133604	0.861697	0.772361	0.00078292	0.0275582	0.0393736	Group II
FMT-Donor_MAG_00073	0.345093	0.884637	0.642053	0.861516	0.00534442	0.377457	0.965776	0	0.0871458	0.002598	Group II
FMT-Donor_MAG_00074	0.247844	0.986659	0.780605	0.102652	0.110993	0.566887	0.995232	0	0.00215822	0.00269403	Group II
FMT-Donor_MAG_00009	0.722019	0.980417	0.964291	0.999996	0.000628576	0.0372868	0.204541	0.00138326	0.86867	0.999972	Group III
FMT-Donor_MAG_00024	0.981195	0.988159	0.870828	0.999987	0.00010916	0.220529	0.00431256	8.25129e-05	0.995222	0.999841	Group III
FMT-Donor_MAG_00030	0.921046	0.998496	0.993939	0.99959	0.0297585	0.186844	0.197138	0.0057295	0.633768	0.961591	Group III
FMT-Donor_MAG_00063	0.625906	0.909602	0.576872	0.983183	0.0184199	0.0066909	0.00718916	0.00486368	0.445428	0.866451	Group III
FMT-Donor_MAG_00088	0.895085	0.999172	0.98581	0.754932	0.00727911	0.13156	0.120695	0.0597616	0.999628	0.999898	Group III
FMT-Donor_MAG_00089	0.992269	0.999564	0.999821	0.999685	0.0236007	0.0094808	0.0166016	0.109446	0.943555	0.515371	Group III
FMT-Donor_MAG_00093	0.575643	0.981341	0.934368	0.821705	0.181924	0.206645	0.232565	0.058756	0.657878	0.690041	Group III
FMT-Donor_MAG_00094	0.966286	0.999225	0.999098	0.998053	0.00185372	0.0788445	0.0640636	0.104739	0.998078	0.967976	Group III
FMT-Donor_MAG_00016	0.866215	0.999865	0.971522	0.00639017	0.00417036	0.00325668	0.00156129	0	0.000150221	0.000123661	Group IV
FMT-Donor_MAG_00026	0.991489	0.999056	0.980201	0.998883	0.00555462	0.00683109	0.00363508	0.00012384	0.00068645	0.000535546	Group IV
FMT-Donor_MAG_00036	0.906847	0.986825	0.977685	0.999789	0.015796	0.00888542	0.00628813	0.00151476	0.0162369	0.02608	Group IV
FMT-Donor_MAG_00039	0.371999	0.731883	0.981356	0.583725	0	0.00106873	0.000474172	0	0	0	Group IV
FMT-Donor_MAG_00045	0.552284	0.457082	0.514768	0.999629	0.0360926	0.016563	0.0146321	0.00449426	0.0899679	0.0889193	Group IV
FMT-Donor_MAG_00046	0.273402	0.701336	0.996325	0.713891	0	0.0116446	0.0719496	0	0.000192302	0.000171529	Group IV
FMT-Donor_MAG_00049	0.999571	0.999689	0.999695	0.999572	0.0852537	0.0903713	0.0788332	0.00127453	0.00438761	0.00109918	Group IV
FMT-Donor_MAG_00055	0.598506	0.996481	0.995201	0.175068	0	0.000541235	0.00280297	0	7.51059e-05	0.000215163	Group IV
FMT-Donor_MAG_00056	0.639778	0.966657	0.989135	0.510492	0.0222693	0.0757199	0.0406744	0.00358614	0.0374278	0.0338304	Group IV
FMT-Donor_MAG_00057	0.91545	0.998839	0.998831	0.989712	0.0175702	0.0194082	0.0307908	0.000317674	0.00343723	0.00267032	Group IV
FMT-Donor_MAG_00064	0.970048	0.923726	0.974088	0.999931	0.0269685	0.0166856	0.0133827	0.00507417	0.0336302	0.0246352	Group IV
FMT-Donor_MAG_00065	0.403648	0.984302	0.920813	0.593764	0	0.191013	0.00176349	0	0.000175249	0.000756149	Group IV
FMT-Donor_MAG_00080	0.00382542	0.0413881	0.439398	0.997357	0.00041334	0.00084935	0.000555615	0	0.00399775	0.00919339	Group IV
FMT-Donor_MAG_00001	0.441067	0.999111	0.986772	0.551057	0.582886	0.722951	0.507091	0.0741862	0.49658	0.00367654
FMT-Donor_MAG_00006	0.981825	0.99996	0.999678	0.943256	0.00164945	0.972309	0.00310909	0.000762897	0.000640209	0.00317198
FMT-Donor_MAG_00007	0.998769	0.999969	0.999831	0.956383	0.902634	0.903634	0.902463	0.0247488	0.722903	0.854754
FMT-Donor_MAG_00008	0.411962	0.988297	0.988362	0.401619	0.987658	0.992327	0.996102	0.0278616	0.254923	0.0466617
FMT-Donor_MAG_00010	0.799471	0.975669	0.740668	0.752284	0.568019	0.443481	0.40366	0.123421	0.960758	0.892688
FMT-Donor_MAG_00013	0.807167	0.998735	0.875115	0.283219	0.00172485	0.775698	0.00487857	0.000101717	0.756748	0.00914213
FMT-Donor_MAG_00014	0.629669	0.999302	0.986856	0.501284	0.983329	0.994984	0.997655	0.176893	0.717881	0.442158
FMT-Donor_MAG_00019	0.846071	0.999756	0.999355	0.762458	0.922855	0.910714	0.513554	0.0119149	0.895751	0.578116
FMT-Donor_MAG_00020	0.949711	0.99973	0.999455	0.972091	0.0760849	0.859731	0.825742	0.321196	0.909815	0.705231
FMT-Donor_MAG_00021	0.98325	0.999987	0.999837	0.998828	0.072618	0.999522	0.999566	0.472264	0.942621	0.890958
FMT-Donor_MAG_00022	0.687739	0.98736	0.977709	0.773247	0.91241	0.969698	0.901122	0.146627	0.541615	0.739892
FMT-Donor_MAG_00027	0.640472	0.99746	0.984677	0.1811	0.901858	0.888953	0.819742	0.00146583	0.910036	0.293752
FMT-Donor_MAG_00032	0.998209	0.999381	0.973653	0.999989	0.00222533	0.988665	0.00552863	0	0.000494558	0.00192148
FMT-Donor_MAG_00033	0.728047	0.957899	0.873367	0.338245	0.000729941	0.013696	0.00502029	0	0	0.847409
FMT-Donor_MAG_00034	0.992897	0.999723	0.998416	0.991867	0.968173	0.906456	0.905574	0.285712	0.974723	0.854165
FMT-Donor_MAG_00037	0.986501	0.999733	0.998844	0.998859	0.00507478	0.973177	0.964055	0.44793	0.962563	0.998953
FMT-Donor_MAG_00038	0.311714	0.986192	0.808919	0.0498324	0.0139887	0.830811	0.0252091	0	0.0306419	0.0011867
FMT-Donor_MAG_00041	0.67006	0.991647	0.518069	0.649257	0.223394	0.9331	0.867038	0.38941	0.975457	0.760832
FMT-Donor_MAG_00042	0.870868	0.972768	0.921562	0.834937	0.995704	0.401641	0.0183993	0.0034642	0.194275	0.00197983
FMT-Donor_MAG_00043	0.807771	0.999626	0.996684	0.977968	0	0.627709	0.555157	0	0.289665	0.190606
FMT-Donor_MAG_00044	0.505417	0.994635	0.884698	0.428697	0.731379	0.974067	0.987331	0.157662	0.212096	0.148858
FMT-Donor_MAG_00047	0.980188	0.999727	0.996912	0.874241	0.949281	0.9966	0.90257	0.0269162	0.99091	0.987873
FMT-Donor_MAG_00048	0.90828	0.957157	0.522418	0.585327	0.987425	0.0258498	0.00052913	0	0.00458027	0.000430698
FMT-Donor_MAG_00052	0.619701	0.997291	0.994263	0.911852	0.957373	0.927618	0.937923	0.168738	0.775268	0.478218
FMT-Donor_MAG_00058	0.868146	0.999979	0.999691	0.985383	0.819214	0.999947	0.999499	0.00227442	0.0139249	0.0119759
FMT-Donor_MAG_00062	0.479596	0.983196	0.784061	0.553143	0.967469	0.955545	0.941845	0.143746	0.936196	0.579339
FMT-Donor_MAG_00066	0.909277	0.996365	0.989423	0.997871	0.035352	0.4076	0.0227037	0.00504136	0.458806	0.0521538
FMT-Donor_MAG_00067	0.994645	0.997956	0.999067	0.999311	0.883229	0.259754	0.408144	0.0399961	0.817748	0.997542
FMT-Donor_MAG_00068	0.953564	0.999842	0.999208	0.756554	0.406296	0.999953	0.998677	0.749541	0.996931	0.788385
FMT-Donor_MAG_00069	0.773775	0.654755	0.962603	0.503893	0.36036	0.0477634	0.00315821	0	0.00127266	0
FMT-Donor_MAG_00070	0.61653	0.92101	0.967125	0.466932	0.918672	0.124041	0.146985	0.00173248	0.0108247	0.00322652
FMT-Donor_MAG_00071	0.932239	0.999163	0.992457	0.866105	0.305303	0.912598	0.887709	0.629325	0.991428	0.730936
FMT-Donor_MAG_00075	0.460092	0.989265	0.355251	0.250255	0.00133432	0.302494	0.128969	0	0.00311329	0.00189679
FMT-Donor_MAG_00076	0.307461	0.948324	0.939597	0.292721	0.988865	0.997077	0.999276	0.000494066	0.00577398	0.0184048
FMT-Donor_MAG_00077	0.9997	0.999754	0.999067	0.963764	0.0352987	0.414856	0.110599	0.0412683	0.922111	0.95318
FMT-Donor_MAG_00078	0.82531	0.996934	0.998321	0.92973	0.00236056	0.759073	0.722346	0.629464	0.995277	0.986473
FMT-Donor_MAG_00079	0.460357	0.955333	0.973999	0.352213	0.945022	0.120208	0.0239606	0.00181339	0.00707719	0.00780538
FMT-Donor_MAG_00081	0.947362	0.973039	0.905321	0.62996	0.0195497	0.15581	0.000592093	8.45189e-05	0.00486462	0.281328
FMT-Donor_MAG_00082	0.991557	0.999728	0.999868	0.991841	0.120873	0.998305	0.99449	0.395836	0.997171	0.943047
FMT-Donor_MAG_00087	0.427037	0.938403	0.917636	0.712917	0.0567326	0.384568	0.150439	0.0358388	0.9428	0.392163

## Sheet: MAGs Average coverage
Name	D_S01	D_S02	D_S03	D_S04	R01_W0_PRE	R01_W4_POST	R01_W8_POST	R02_W0_PRE	R02_W4_POST	R02_W8_POST	Group (Figure_01)
FMT-Donor_MAG_00002	3.32214	11.8048	6.67813	2.1517	0.00202987	1.21922	2.81955	0.00102538	3.97037	1.27758	Group I
FMT-Donor_MAG_00003	3.52021	5.56549	5.51568	4.40828	0.158324	2.21458	12.4366	0.00225565	8.43654	3.98624	Group I
FMT-Donor_MAG_00004	1.41032	3.66007	5.36978	1.60273	0.0035563	13.1169	5.68414	0.0072353	4.29648	1.164	Group I
FMT-Donor_MAG_00005	1.5526	5.55358	3.69342	0.627879	0.248647	5.1411	2.4698	0.0173629	1.64448	0.892557	Group I
FMT-Donor_MAG_00011	3.03014	8.57071	7.25849	5.76769	0.00720362	19.5263	29.0532	0.147599	6.3137	5.35621	Group I
FMT-Donor_MAG_00012	4.63947	10.7518	8.25339	7.01761	0.663707	1.21367	0.980737	0.0142883	0.832524	0.579157	Group I
FMT-Donor_MAG_00015	2.88063	3.12342	2.99224	6.37573	0.00555984	1.03407	1.28013	0.00214132	11.6456	32.3217	Group I
FMT-Donor_MAG_00017	2.14211	3.4045	2.81323	18.4554	0.0228686	2.60354	5.00443	0.00503637	19.8624	20.7593	Group I
FMT-Donor_MAG_00023	8.52604	14.9717	17.1675	20.565	0.0111497	4.46969	2.48354	0.00505535	11.9705	3.32654	Group I
FMT-Donor_MAG_00025	2.74292	7.43111	4.32538	2.54314	0.206302	1.88922	0.544491	0.00464509	0.700138	0.723703	Group I
FMT-Donor_MAG_00031	3.95337	11.5387	4.80721	4.9717	0.00330997	0.682407	2.24297	0.000747469	3.75612	27.8949	Group I
FMT-Donor_MAG_00040	8.47793	18.7305	11.7341	15.2776	0.00775859	4.7599	6.37869	0.0112972	18.8532	31.7442	Group I
FMT-Donor_MAG_00050	4.16128	12.5779	3.67465	4.27244	0.0122133	29.4129	28.6667	0.00357971	2.00032	0.956926	Group I
FMT-Donor_MAG_00053	1.27444	4.53381	4.06332	0.946154	1.01973	2.14916	7.37205	0.308833	4.66852	1.00519	Group I
FMT-Donor_MAG_00054	20.3649	46.1675	29.038	41.4416	0.0977428	82.0121	68.4616	0.124792	88.1737	59.1103	Group I
FMT-Donor_MAG_00083	15.4203	39.7787	27.8538	50.6882	0.00242822	2.93241	8.30936	0.0106662	7.83677	46.4439	Group I
FMT-Donor_MAG_00084	1.61894	3.44134	2.63204	2.54423	0.000721639	0.755077	0.415676	0.0189055	42.887	9.13041	Group I
FMT-Donor_MAG_00085	7.86035	10.7989	9.67217	10.2775	0.0270584	5.15238	3.85887	0.229484	10.405	59.7354	Group I
FMT-Donor_MAG_00091	6.81983	10.8214	10.9584	10.6983	0.0143857	1.34634	0.835034	0.448144	14.9826	16.3045	Group I
FMT-Donor_MAG_00092	4.69955	17.185	11.2897	22.3682	0.00104975	6.16006	5.8969	0.0079287	28.2367	9.65901	Group I
FMT-Donor_MAG_00018	2.33046	7.75164	6.11825	3.37148	0.418879	6.04467	4.10339	0.0185192	0.240097	0.164419	Group II
FMT-Donor_MAG_00028	2.4847	3.97303	4.16364	1.56824	0.0444654	7.65312	6.25079	0	0.00605171	0.00570013	Group II
FMT-Donor_MAG_00029	1.83332	3.85972	2.68119	0.398746	0.00287084	5.47716	2.40466	0	0.00113877	0.00244028	Group II
FMT-Donor_MAG_00035	9.09867	20.0185	29.3522	7.46631	0.019631	10.9797	4.7202	0.000940351	0.000252724	0.0168451	Group II
FMT-Donor_MAG_00051	1.49574	5.2305	2.92801	1.53482	0.0540362	9.50292	6.74978	0	0.00155662	0.00323206	Group II
FMT-Donor_MAG_00059	49.353	147.745	28.92	33.9283	0.47257	96.0421	12.8651	0.00279679	0.00422918	0.00424019	Group II
FMT-Donor_MAG_00060	6.06888	9.33386	5.23046	6.84697	0.196129	0.438172	5.23761	0.00418768	0.231323	0.11356	Group II
FMT-Donor_MAG_00061	2.23796	9.75555	5.56452	0.812233	0.0907331	2.25409	5.16284	0.00255599	0.0156209	0.0632172	Group II
FMT-Donor_MAG_00072	1.73512	4.329	3.45701	2.74516	0.0584465	2.23349	1.67655	0.00112618	0.0455069	0.0554088	Group II
FMT-Donor_MAG_00073	0.99009	2.37973	1.11929	2.12862	0.0181811	0.547141	5.26154	0	0.100191	0.00425045	Group II
FMT-Donor_MAG_00074	0.645732	4.76554	1.69865	0.135777	0.5613	1.03048	8.15517	0	0.00437182	0.00912517	Group II
FMT-Donor_MAG_00009	3.02524	5.29611	4.2898	49.078	0.00118622	0.055827	0.268097	0.00147422	2.65213	42.9004	Group III
FMT-Donor_MAG_00024	9.0957	5.97292	2.68832	56.7437	0.00010916	0.303224	0.00483731	8.25129e-05	6.72178	27.8612	Group III
FMT-Donor_MAG_00030	5.40399	8.29296	6.48665	12.4525	0.234384	0.249912	0.263294	0.00636884	1.43886	14.2811	Group III
FMT-Donor_MAG_00063	2.18329	2.72594	1.06852	4.56633	0.137128	0.0102843	0.011501	0.00567189	0.837306	2.27828	Group III
FMT-Donor_MAG_00088	5.67398	10.9741	5.7706	2.11785	0.00903026	0.208626	0.215291	0.159043	17.0318	49.5609	Group III
FMT-Donor_MAG_00089	11.6774	13.1266	13.9836	13.4921	0.164856	0.0170127	0.0284061	0.128304	8.86245	0.861592	Group III
FMT-Donor_MAG_00093	2.4917	6.22853	4.14108	2.55911	3.00466	1.20891	0.883498	0.134618	1.77968	2.64354	Group III
FMT-Donor_MAG_00094	8.97837	13.1098	12.2919	9.05976	0.00219921	0.137649	0.121093	0.305687	12.3611	5.37109	Group III
FMT-Donor_MAG_00016	4.6485	15.45	4.01167	0.0116604	0.0914548	0.0288102	0.00830325	0	0.000150221	0.000123661	Group IV
FMT-Donor_MAG_00026	13.348	14.7522	4.64393	10.7751	0.0254216	0.0127867	0.00449984	0.00012384	0.00467557	0.000990719	Group IV
FMT-Donor_MAG_00036	5.17614	5.23293	4.98253	11.8264	0.11853	0.0261913	0.013433	0.00193724	0.124749	0.233054	Group IV
FMT-Donor_MAG_00039	0.95848	1.46705	4.71537	0.95667	0	0.00112969	0.000619727	0	0	0	Group IV
FMT-Donor_MAG_00045	1.94286	1.10644	1.12117	11.9532	0.551488	0.136073	0.139109	0.0075099	0.451748	0.313883	Group IV
FMT-Donor_MAG_00046	0.678572	1.27563	6.1523	1.36663	0	0.0123219	0.0794908	0	0.000265899	0.000264712	Group IV
FMT-Donor_MAG_00049	42.2632	28.5295	27.293	23.7022	1.06879	0.607744	0.880272	0.00222996	0.0276839	0.0201277	Group IV
FMT-Donor_MAG_00055	1.99002	6.70663	6.30099	0.209722	0	0.000575166	0.00370789	0	7.51059e-05	0.000215163	Group IV
FMT-Donor_MAG_00056	2.30574	3.89902	5.34232	0.83281	0.197572	0.166999	0.0538514	0.00724185	0.21649	0.149541	Group IV
FMT-Donor_MAG_00057	5.27165	8.71246	8.69585	5.41144	0.182904	0.162021	0.170725	0.000586514	0.0198403	0.0112079	Group IV
FMT-Donor_MAG_00064	8.29306	3.6855	4.73706	22.1454	0.778076	0.0622104	0.0402953	0.00553908	0.312711	0.143078	Group IV
FMT-Donor_MAG_00065	1.17867	4.52298	2.78365	0.982096	0	0.227502	0.00233168	0	0.00151553	0.000756149	Group IV
FMT-Donor_MAG_00080	0.0136713	0.0529649	0.641464	6.44322	0.00041334	0.00120556	0.000982609	0	0.00789133	0.0451428	Group IV
FMT-Donor_MAG_00001	1.29842	9.45721	4.75637	0.854659	1.02858	1.39787	0.854182	0.0822837	0.73419	0.00421584
FMT-Donor_MAG_00006	8.8564	19.6505	9.51177	3.15985	0.0163009	4.60845	0.00316575	0.000762897	0.00080531	0.0444509
FMT-Donor_MAG_00007	20.0877	22.5992	12.9211	3.56755	17.0064	8.9569	10.8648	0.0313262	1.84302	3.32825
FMT-Donor_MAG_00008	1.23633	5.58149	5.54497	0.55492	106.729	43.7931	44.4058	0.034275	0.314187	0.065722
FMT-Donor_MAG_00010	3.72618	4.77811	1.79321	1.85285	1.5955	0.816143	0.785827	0.145791	17.2083	3.22845
FMT-Donor_MAG_00013	3.78649	8.07919	2.32712	0.368897	0.0151761	1.71491	0.00627823	0.000101717	1.6134	0.0122021
FMT-Donor_MAG_00014	2.26787	11.4693	5.27375	0.765817	14.3486	7.06651	10.081	0.211198	1.45287	0.669196
FMT-Donor_MAG_00019	4.20855	10.5136	9.28326	1.76356	42.4745	7.0794	0.995769	0.0134602	4.16729	1.11467
FMT-Donor_MAG_00020	7.24194	17.9132	13.2764	4.43637	0.727715	2.68729	2.94716	0.433221	4.36521	1.64229
FMT-Donor_MAG_00021	10.1158	38.5261	16.594	9.32415	0.147888	13.59	19.8529	0.738357	26.5809	3.31342
FMT-Donor_MAG_00022	2.53617	4.92131	4.27238	1.6294	4.09686	4.34242	2.82982	0.18352	0.938448	1.52406
FMT-Donor_MAG_00027	2.33991	7.61222	4.92888	0.275588	12.7904	3.58171	2.92016	0.00188533	2.74825	0.437393
FMT-Donor_MAG_00032	16.5125	12.9625	4.31049	32.4348	0.0129879	5.73184	0.00570921	0	0.000499397	0.0114682
FMT-Donor_MAG_00033	2.90707	3.56474	2.28933	0.468571	0.00137578	0.0862246	0.006923	0	0	23.0609
FMT-Donor_MAG_00034	11.9928	14.7485	8.5673	5.73197	15.1303	3.35426	4.19799	0.378308	5.8213	2.47844
FMT-Donor_MAG_00037	10.5885	27.7523	17.3826	13.9605	0.00561717	6.9503	10.5146	0.668193	4.4384	12.6953
FMT-Donor_MAG_00038	0.841605	4.73851	1.79567	0.0567817	0.0692897	2.04065	0.0745015	0	0.0369426	0.00183189
FMT-Donor_MAG_00041	2.69064	6.13351	1.05053	1.29528	0.770968	3.88771	3.31151	0.550205	21.1056	1.76565
FMT-Donor_MAG_00042	4.6394	4.7234	3.08256	2.20179	19.2458	0.584499	0.0208508	0.00357767	0.242384	0.00295281
FMT-Donor_MAG_00043	3.81931	12.2937	7.16588	4.39112	0	1.2915	1.0155	0	0.373188	0.24024
FMT-Donor_MAG_00044	1.47947	6.04258	2.54926	0.604818	1.76236	5.006	6.74027	0.195411	0.281481	0.176307
FMT-Donor_MAG_00047	9.98735	18.4901	8.41436	2.41674	40.8725	22.7499	3.03727	0.0297974	8.77992	7.333
FMT-Donor_MAG_00048	5.78409	4.4272	0.913943	1.0728	11.8334	0.0289682	0.000641387	0	0.00559684	0.000457655
FMT-Donor_MAG_00052	2.19541	7.0249	6.12981	2.7099	10.3952	3.92161	4.48813	0.206366	1.82979	0.836316
FMT-Donor_MAG_00058	4.56646	24.8497	11.4811	4.74084	17.7826	27.9414	20.4298	0.00426728	0.189329	0.0583405
FMT-Donor_MAG_00062	1.63611	4.85314	1.87185	0.993007	115.044	17.7298	7.38567	0.172936	5.96994	1.22718
FMT-Donor_MAG_00066	5.65023	11.3548	6.76308	9.46891	0.178187	0.663917	0.0339445	0.00758855	0.977575	0.15776
FMT-Donor_MAG_00067	13.713	9.52479	12.3938	12.4468	16.8764	0.410105	0.740087	0.0494261	2.66694	19.5437
FMT-Donor_MAG_00068	9.45911	35.5731	30.5743	1.87529	0.612741	134.502	79.0634	2.35328	13.4737	2.20878
FMT-Donor_MAG_00069	3.34163	1.17429	3.65511	0.811243	0.53359	0.0524315	0.0034072	0	0.00127266	0
FMT-Donor_MAG_00070	2.17289	2.84563	3.86272	0.719836	3.34907	0.149151	0.177157	0.00181513	0.0339396	0.00514945
FMT-Donor_MAG_00071	6.97434	15.9758	7.61329	2.72553	3.18217	3.24798	3.28778	1.13912	13.721	1.68017
FMT-Donor_MAG_00075	1.27145	4.81424	0.499046	0.313324	0.00316357	0.420739	0.154443	0	0.00939992	0.00227227
FMT-Donor_MAG_00076	0.816058	3.57605	3.24081	0.388743	25.4338	13.5266	52.2234	0.000586275	0.00788905	0.0240986
FMT-Donor_MAG_00077	32.5013	20.121	11.3247	3.82901	0.0783013	0.687066	0.133528	0.0453837	4.55034	46.4316
FMT-Donor_MAG_00078	4.04302	7.2703	8.76052	3.52408	0.00250721	1.91284	1.71089	4.89693	6.87053	5.45605
FMT-Donor_MAG_00079	1.39173	3.42496	4.16411	0.487013	4.48917	0.148303	0.0322291	0.00208292	0.0366549	0.0209308
FMT-Donor_MAG_00081	6.8527	4.43671	2.73242	1.19514	0.135368	0.182017	0.000592093	8.45189e-05	0.00769686	0.403599
FMT-Donor_MAG_00082	13.1421	38.3333	26.6101	7.08883	2.3447	22.4726	11.8366	0.573406	22.9842	4.6097
FMT-Donor_MAG_00087	1.40684	3.76949	3.10417	1.58604	1.48772	0.805136	0.290547	0.0427768	4.76086	0.660364

## Sheet: CONCOCT 10 Bins
Bins	taxon	total_length	num_contigs	N50	GC_content	percent_complete	percent_redundancy
Bin_1	None	56811178	8377	8312	44.3793	100	1565.47
Bin_2	None	52443111	7910	7814	58.3666	100	1800
Bin_3	None	54656807	5753	14499	41.9998	100	1871.22
Bin_4	None	42136850	5387	11168	57.775	100	1356.12
Bin_5	None	56931216	5183	20062	43.7554	100	1131.65
Bin_6	None	41758573	4802	12442	29.2731	100	1737.41
Bin_7	None	40230965	4770	12918	42.7564	100	794.964
Bin_8	None	45172918	3582	29065	57.8444	100	1542.45
Bin_9	None	19033967	3122	6864	59.0012	100	634.532
Bin_10	None	33466117	2249	26704	44.6459	100	1093.53

## Sheet: MAGs NCBI Blast Groups
MAG	NCBI_Blast	Max_Score_	Total_Score	Query_cover	E_value	Ident	Group
MAG_002	Alistipes finegoldii DSM 17242, complete genome	738	738	0.98	0	0.77	I
MAG_003	Burkholderia stagnalis strain MSMB735WGS chromosome 1, complete sequence	501	501	0.65	2e-137	0.79	I
MAG_004	Alistipes finegoldii DSM 17242, complete genome	960	960	0.97	0	0.82	I
MAG_005	Coriobacteriaceae bacterium 68-1-3, complete genome	767	767	0.94	0	0.77	I
MAG_011	Alistipes finegoldii DSM 17242, complete genome	1232	1232	0.98	0	0.87	I
MAG_012	Faecalibacterium prausnitzii L2/6 draft genome	975	1034	0.92	0	0.81	I
MAG_015	Odoribacter splanchnicus DSM 20712, complete genome	1867	1867	1	0	0.99	I
MAG_017	Bacteroides vulgatus ATCC 8482, complete genome	277	277	0.98	3e-70	0.7	I
MAG_023	Barnesiella viscericola DSM 18177, complete genome	987	987	0.99	0	0.81	I
MAG_025	Coprococcus catus GD/7 draft genome	1916	1916	1	0	0.99	I
MAG_031	Clostridium sp. SY8519 DNA, complete genome	636	636	0.88	5e-178	0.75	I
MAG_040	Parabacteroides distasonis ATCC 8503, complete genome	1755	1755	1	0	0.97	I
MAG_050	Alistipes finegoldii DSM 17242, complete genome	333	333	0.97	4e-87	0.73	I
MAG_053	Ethanoligenens harbinense YUAN-3, complete genome	489	489	0.75	7e-134	0.7	I
MAG_054	Alistipes finegoldii DSM 17242, complete genome	1121	1121	0.98	0	0.85	I
MAG_083	Bacteroides intestinalis recA gene for recombinase A, partial cds, strain: JCM 13265	1147	1147	0.79	0	0.99	I
MAG_084	Bacteroides salyersiae recA gene for recombinase A, partial cds, strain: JCM 12988	1147	1147	0.6	0	0.99	I
MAG_085	Bacteroides massiliensis recA gene for recombinase A, partial cds, strain: JCM 13223	1158	1158	0.6	0	1	I
MAG_091	Bacteroides caecimuris strain I48, complete genome	1230	1230	1	0	0.89	I
MAG_092	Bacteroides cellulosilyticus strain WH2, complete genome	542	542	0.98	5e-150	0.8	I
MAG_018	Coriobacteriaceae bacterium 68-1-3, complete genome	555	555	0.76	1e-153	0.78	II
MAG_028	Ethanoligenens harbinense YUAN-3, complete genome	457	457	0.83	3e-124	0.76	II
MAG_029	Thermoanaerobacterium thermosaccharolyticum M0795, complete genome	272	272	0.72	1e-68	0.74	II
MAG_035	[Clostridium] sordellii genome assembly JGS6382, chromosome : 1	545	545	0.87	7e-151	0.78	II
MAG_051	Azospirillum brasilense strain Az39, complete genome	327	327	0.6	3e-85	0.75	II
MAG_059	Flavobacterium sp. PK15, complete genome	171	171	0.63	3e-38	0.75	II
MAG_060	Butyrivibrio proteoclasticus B316 chromosome 1, complete sequence	544	544	0.87	2e-150	0.77	II
MAG_061	Flavonifractor plautii strain YL31, complete genome	723	723	0.9	0	0.79	II
MAG_072	Clostridium saccharolyticum WM1, complete genome	176	176	0.13	2e-39	0.8	II
MAG_073	Ethanoligenens harbinense YUAN-3, complete genome	544	544	0.72	3e-150	0.78	II
MAG_074	Roseburia hominis A2-183, complete genome	283	283	0.51	6e-72	0.76	II
MAG_009	Castellaniella defragrans 65Phen complete genome	797	797	0.82	0	0.82	III
MAG_024	Gluconobacter oxydans 621H, complete genome	483	483	0.9	5e-132	0.76	III
MAG_030	Eubacterium eligens ATCC 27750, complete genome	824	824	0.9	0	0.82	III
MAG_063	Butyrivibrio fibrisolvens 16/4 draft genome	438	438	0.99	9e-119	0.76	III
MAG_088	Bacteroides thetaiotaomicron strain 7330, complete genome	1784	1784	1	0	0.98	III
MAG_089	Roseburia intestinalis XB6B4 draft genome	754	754	0.87	0	0.81	III
MAG_093	Faecalibacterium prausnitzii SL3/3 draft genome	955	955	0.8	0	0.85	III
MAG_094	Bacteroides caecimuris strain I48, complete genome	1258	1258	1	0	0.89	III
MAG_016	Staphylococcus lugdunensis N920143 complete genome	576	576	0.91	4e-160	0.74	IV
MAG_026	Staphylococcus capitis DNA, complete genome, strain: TW2795	585	630	0.9	7e-163	0.74	IV
MAG_036	Eubacterium eligens ATCC 27750, complete genome	636	636	1	6e-178	0.7	IV
MAG_039	Clostridiales sp. SS3/4 draft genome	273	273	0.85	6e-69	0.67	IV
MAG_045	Coprococcus catus GD/7 draft genome	1012	1102	0.99	0	0.73	IV
MAG_046	Enterococcus saccharolyticus recA gene for RecA recombinase, strain CCUG 27643T	502	502	0.84	7e-138	0.73	IV
MAG_049	Ruminococcus champanellensis type strain 18P13T draft genome	1020	1099	0.93	0	0.74	IV
MAG_055	Ruminococcus champanellensis type strain 18P13T draft genome	450	450	0.69	4e-122	0.73	IV
MAG_056	Eubacterium eligens ATCC 27750, complete genome	733	733	0.87	0	0.78	IV
MAG_057	Ruminococcus champanellensis type strain 18P13T draft genome	2116	2116	1	0	0.98	IV
MAG_064	Ruminococcus sp. SR1/5 draft genome	410	410	0.97	2e-110	0.76	IV
MAG_065	Clostridium pasteurianum strain M150B, complete genome	156	156	0.52	7e-34	0.71	IV
MAG_080	Uncultured bacterium CSP1-7 CD WWE3 genomic sequence	86.1	86.1	0.61	2e-12	0.69	IV
