# Supplementary material for: Tracking microbial colonization in fecal microbiota transplantation experiments via genome-resolved metagenomics
Source: Microbiome. 2017 May 4;5:50. doi: 10.1186/s40168-017-0270-x (PMC5418705; doi:10.1186/s40168-017-0270-x)
Supplement: Supplementary file 6 — The canonical correspondence analysis (CCA) of 500 functions and 107 sub-systems. (XLSX 240 kb) [file 40168_2017_270_MOESM6_ESM.xlsx]

## Sheet: Subcategory functions summary
Function	MAG_01	MAG_02	MAG_03	MAG_04	MAG_05	MAG_06	MAG_07	MAG_08	MAG_09	MAG_10	MAG_11	MAG_12	MAG_13	MAG_14	MAG_15	MAG_16	MAG_17	MAG_18	MAG_19	MAG_20	MAG_21	MAG_22	MAG_23	MAG_24	MAG_25	MAG_26	MAG_27	MAG_28	MAG_29	MAG_30	MAG_31	MAG_32	MAG_33	MAG_34	MAG_35	MAG_36	MAG_37	MAG_38	MAG_39	MAG_40	MAG_41	MAG_42	MAG_43	MAG_44	MAG_45	MAG_46	MAG_47	MAG_48	MAG_49
ABC transporters	0	1	14	0	4	1	15	12	7	8	0	11	1	16	0	0	0	0	5	6	5	15	0	2	14	1	1	5	8	0	0	1	0	0	1	0	10	9	0	0	7	9	6	10	9	0	5	7	1
ATP synthases	8	0	0	0	0	0	0	0	0	8	7	0	0	0	7	0	6	0	0	8	8	7	0	0	0	0	0	0	8	0	0	0	0	8	0	0	0	0	0	7	8	0	8	0	0	0	7	8	0
Adhesion	1	0	1	0	0	1	1	0	0	1	0	1	0	1	0	0	0	1	1	0	1	1	0	0	1	0	1	1	0	1	1	0	1	1	1	0	1	1	0	0	1	1	0	0	0	0	1	1	1
Alanine, serine, and glycine	14	22	18	23	15	3	9	20	13	17	23	10	3	17	24	2	14	13	10	28	8	4	27	4	17	2	23	8	22	9	6	4	3	14	4	9	7	17	5	26	7	3	8	7	9	3	18	14	7
Amino Acids and Derivatives	0	1	0	0	1	0	0	0	2	0	0	2	0	2	0	0	0	0	0	1	0	0	0	0	2	0	1	0	1	0	0	0	0	0	0	0	1	0	0	0	1	0	0	0	1	0	0	3	0
Aminosugars	0	0	4	0	2	0	0	5	0	8	0	2	0	9	0	0	0	0	2	9	6	0	6	2	3	0	0	4	0	0	0	0	0	0	0	0	0	6	3	3	4	3	5	0	8	0	0	0	0
Arginine; urea cycle, polyamines	24	20	6	21	29	0	39	22	18	22	18	40	0	5	50	0	29	21	39	41	32	11	31	12	48	0	37	34	7	45	22	0	0	32	0	18	34	5	26	24	25	31	25	25	15	8	0	62	9
Aromatic amino acids and derivatives	43	47	19	12	44	0	26	35	13	38	23	24	0	18	47	0	46	29	38	23	33	2	24	5	24	0	30	26	22	42	29	0	0	41	0	29	37	30	20	50	24	5	17	26	32	0	34	29	17
Bacteriocins, ribosomally synthesized antibacterial peptides	0	0	0	0	0	0	0	0	8	0	0	0	0	0	1	0	0	0	0	0	0	0	0	0	0	0	0	0	0	0	0	0	0	0	0	0	0	0	0	7	0	0	0	0	0	0	0	0	0
Biotin	5	24	5	24	5	1	5	3	0	7	3	12	1	4	24	0	24	4	7	7	4	4	13	1	6	0	12	7	5	7	8	1	1	5	1	7	10	0	22	14	6	1	5	5	7	0	2	8	1
Branched-chain amino acids	16	15	15	15	15	0	15	14	4	13	14	16	0	15	15	0	16	4	15	15	15	0	15	0	15	0	15	0	0	15	12	0	0	13	0	15	0	4	11	16	13	0	3	15	15	0	14	16	13
CO2 fixation	0	0	0	0	0	0	0	0	0	0	0	1	0	1	0	0	0	0	0	0	0	0	0	0	0	0	9	0	0	0	0	0	0	0	0	0	0	0	0	0	0	0	0	0	0	0	0	0	0
CRISPs	8	0	0	3	10	0	3	0	5	0	0	6	6	4	7	0	0	2	0	0	5	0	3	0	15	0	3	0	4	0	0	3	0	5	0	5	0	4	0	0	4	0	0	0	0	0	0	17	4
Capsular and extracellular polysacchrides	7	15	4	11	13	3	12	0	13	21	10	25	7	38	30	2	12	18	17	19	19	0	17	15	2	8	13	1	1	18	23	9	2	7	19	29	5	10	0	21	29	1	7	17	8	12	29	33	3
Carbohydrates	0	0	0	0	0	0	2	0	0	3	0	0	0	3	0	0	0	0	2	0	0	0	0	0	0	0	0	0	0	2	2	0	0	2	0	2	0	0	0	0	3	0	0	0	3	0	0	0	0
Cation transporters	3	3	3	3	2	2	3	4	3	1	1	6	3	4	4	2	1	2	3	1	1	3	3	3	4	2	4	1	3	7	2	3	4	6	3	2	5	2	3	4	4	4	1	1	5	4	1	9	1
Cell Division and Cell Cycle	13	17	15	17	17	15	20	13	16	21	16	15	21	11	18	13	18	23	21	19	14	15	17	24	20	15	15	13	15	19	0	22	19	14	19	19	13	16	12	24	20	17	15	11	20	14	0	20	11
Cell Wall and Capsule	35	16	14	15	32	12	36	30	51	36	14	35	36	33	34	12	34	36	36	15	15	36	14	19	16	10	38	13	10	16	9	34	33	37	34	11	9	11	33	34	26	11	11	12	7	14	10	40	8
Central carbohydrate metabolism	49	55	35	43	34	16	49	38	27	47	34	43	21	47	46	15	43	23	35	40	35	20	37	27	45	19	38	30	32	48	16	26	22	47	25	40	29	25	22	75	36	36	25	25	23	18	28	33	12
Checkpoint control	2	0	0	0	0	0	0	0	0	2	0	0	0	0	0	0	0	0	0	0	2	2	0	0	2	0	2	0	0	2	0	0	0	2	0	0	0	2	0	0	2	0	0	2	2	0	0	0	0
Coenzyme A	13	15	8	15	14	2	14	4	6	5	14	5	1	5	14	0	15	5	7	8	0	4	14	1	7	0	11	3	7	4	4	0	2	15	0	14	11	0	4	16	8	6	4	7	5	0	7	13	7
Cofactors, Vitamins, Prosthetic Groups, Pigments	6	6	5	6	5	3	12	10	7	12	4	7	3	6	9	3	9	5	13	13	7	5	7	2	13	4	9	5	5	9	6	0	1	10	3	10	0	4	8	7	14	9	3	5	5	3	4	8	8
Cold shock	1	1	0	1	1	0	2	2	0	1	1	0	0	0	1	1	0	0	2	1	1	0	0	1	1	1	1	0	0	1	0	0	0	0	0	0	1	0	0	1	1	0	0	0	1	1	2	0	0
DNA Metabolism	8	4	5	4	2	3	3	3	14	9	8	3	3	3	11	3	12	2	7	11	3	3	13	5	3	3	7	2	3	6	6	10	3	3	3	7	8	5	3	4	8	3	9	3	10	3	3	3	3
DNA recombination	3	3	3	3	3	3	0	4	3	0	4	3	4	3	3	0	3	3	0	0	3	3	3	4	0	3	3	3	3	0	0	4	4	3	3	0	3	0	0	0	0	3	3	0	0	0	0	0	0
DNA repair	43	34	45	40	39	32	50	35	52	44	42	38	39	36	45	30	36	40	50	49	32	43	39	43	45	36	45	31	26	44	37	38	28	46	39	42	26	26	35	49	47	27	35	21	30	33	40	44	26
DNA replication	6	5	4	5	4	3	25	4	5	4	6	4	4	4	5	5	6	3	4	24	4	4	8	5	5	23	3	4	3	4	1	24	2	6	4	4	3	2	2	6	22	3	25	3	4	3	25	7	2
DNA uptake, competence	3	2	3	2	3	4	3	2	3	3	2	3	4	0	2	3	2	3	3	3	0	3	2	3	3	3	2	0	4	3	3	4	3	3	4	0	0	2	3	2	3	3	3	4	0	3	2	5	3
Denitrification	0	0	0	0	0	0	0	0	4	0	0	0	0	0	0	0	0	0	0	0	0	0	0	0	0	0	0	0	0	0	0	0	0	0	0	0	0	0	0	0	0	0	0	0	0	0	0	0	0
Detoxification	6	8	10	7	5	6	8	7	8	9	4	9	5	10	7	4	8	8	8	5	8	6	7	8	9	6	9	6	8	10	5	4	4	5	6	8	7	5	2	8	10	5	8	4	10	3	6	9	6
Di- and oligosaccharides	5	9	33	13	0	3	5	22	0	40	20	12	0	28	6	0	21	4	54	46	17	0	16	3	11	1	0	2	4	4	13	0	0	14	0	8	0	10	3	9	35	25	22	0	21	0	23	51	19
Dormancy and Sporulation	15	2	9	1	3	12	40	1	1	4	1	4	12	3	2	6	2	2	34	14	3	3	2	2	3	7	8	5	7	44	3	11	16	16	19	25	2	5	17	2	5	4	6	10	9	15	4	25	1
Electron accepting reactions	0	13	0	8	19	0	2	1	4	12	8	2	1	2	8	0	4	13	2	2	8	5	6	1	4	0	6	0	2	2	0	1	2	2	0	5	3	4	0	6	7	0	0	0	0	1	2	6	11
Electron donating reactions	6	38	3	39	18	0	9	2	22	1	20	2	0	10	42	0	38	13	11	13	3	2	48	7	14	0	6	1	7	6	6	0	0	0	0	7	8	7	6	31	11	6	8	4	7	0	1	2	1
Fatty Acids, Lipids, and Isoprenoids	0	0	0	0	3	0	5	0	0	0	0	5	0	0	0	0	0	0	5	5	0	0	0	2	10	0	6	0	7	0	5	0	0	0	0	0	0	0	0	1	0	0	0	5	5	0	0	4	0
Fatty acids	0	12	0	12	10	10	2	6	25	12	0	15	9	0	0	0	13	9	2	12	11	12	0	11	17	0	3	12	3	0	3	10	0	0	10	0	9	9	11	11	12	0	0	2	3	0	12	12	0
Fermentation	15	9	8	6	12	11	14	15	0	18	4	11	11	15	10	2	7	2	25	28	13	0	2	4	23	4	24	7	17	17	12	3	9	13	11	6	12	12	9	17	13	0	9	18	14	2	8	19	10
Flagellar motility in Prokaryota	0	0	0	0	0	0	21	0	0	0	0	0	0	0	0	0	0	0	5	0	0	0	0	5	0	0	0	0	0	38	5	0	0	0	0	52	0	0	0	0	0	0	0	0	20	0	0	0	0
Folate and pterines	16	32	13	30	31	1	21	27	36	21	28	17	4	13	11	0	29	15	23	35	12	5	30	3	34	0	20	0	11	13	8	0	3	20	0	12	7	13	0	41	23	4	3	5	13	1	18	33	0
Glutamine, glutamate, aspartate, asparagine; ammonia assimilation	11	10	9	11	14	0	13	10	12	13	10	20	0	11	13	1	13	10	14	16	14	8	11	0	12	0	12	10	8	9	9	0	2	14	3	13	9	12	9	15	12	11	12	7	10	0	13	14	13
Gram-Negative cell wall components	0	15	0	12	1	0	0	0	41	0	14	0	0	0	19	0	13	1	0	0	0	0	15	20	1	0	0	0	0	0	0	0	0	1	0	0	13	3	0	14	0	0	0	0	0	0	0	1	0
Gram-Positive cell wall components	7	0	0	0	2	2	0	1	0	2	0	5	7	0	0	4	1	0	7	5	4	0	2	0	8	4	0	0	0	0	5	2	3	5	3	0	0	1	0	2	7	1	0	0	0	5	7	12	3
Heat shock	14	12	13	12	12	0	14	0	14	13	12	14	10	0	0	9	11	12	14	13	0	15	12	12	0	11	11	13	0	12	0	11	12	13	0	13	0	0	12	12	13	0	13	13	0	0	0	15	0
Histidine Metabolism	8	10	0	10	10	0	11	9	10	11	10	11	0	11	4	0	10	10	11	11	10	0	10	0	11	0	11	11	0	8	0	0	0	0	0	10	9	10	0	14	8	0	0	9	9	0	11	11	11
Invasion and intracellular resistance	14	14	8	14	14	6	12	15	9	13	12	10	12	8	11	6	11	11	14	11	12	11	12	5	17	5	9	12	8	8	14	9	5	10	8	10	5	11	11	7	10	5	5	15	14	2	4	8	9
Iron acquisition and metabolism	0	2	3	1	0	0	0	1	1	0	2	0	0	0	1	0	2	0	0	0	0	0	2	0	0	0	0	0	0	0	0	4	0	0	0	0	1	0	0	3	0	15	0	0	4	0	0	0	0
Isoprenoids	24	22	6	24	15	0	17	24	6	15	16	0	0	0	14	0	16	15	16	6	0	13	22	0	18	0	14	0	3	0	14	0	0	0	2	16	0	9	3	8	0	0	13	0	17	1	6	6	13
Lipoic acid	0	3	0	3	0	0	0	1	1	0	2	0	0	0	2	0	0	0	0	1	0	0	1	0	0	0	1	0	1	0	0	0	0	0	0	0	0	0	1	3	0	0	0	0	0	0	0	0	0
Lysine, threonine, methionine, and cysteine	32	27	35	31	41	0	38	36	31	44	13	39	4	40	31	0	38	31	43	39	35	14	21	2	39	0	33	21	31	32	26	2	2	41	4	26	21	30	22	39	24	2	18	20	9	2	12	48	6
Membrane Transport	10	5	11	5	2	0	8	10	9	10	5	10	0	12	8	0	9	0	9	0	7	7	6	8	0	0	0	10	7	11	0	0	0	12	0	9	0	0	0	7	16	0	8	11	15	0	8	16	0
Metabolism of Aromatic Compounds	1	1	0	1	0	0	0	1	0	1	1	0	0	0	1	0	1	0	0	1	0	0	1	0	0	0	0	0	1	0	0	0	0	0	0	0	0	0	0	0	0	0	0	0	0	0	0	0	0
Metabolism of central aromatic intermediates	1	1	0	1	0	0	0	1	1	1	1	0	0	0	1	0	1	0	0	1	0	0	1	0	0	0	0	0	1	0	0	0	0	0	0	0	2	0	0	0	0	0	0	0	0	0	0	0	0
Miscellaneous	4	6	2	5	7	4	6	5	9	5	4	7	4	6	5	3	6	4	7	6	6	1	7	8	8	4	3	5	6	6	3	4	5	5	4	3	7	3	1	6	8	2	1	6	2	5	5	5	2
Monosaccharides	35	24	33	11	0	4	14	15	3	52	11	15	1	32	14	6	45	0	17	27	26	9	14	7	29	3	13	13	12	29	17	3	9	31	6	24	11	32	8	36	26	10	19	10	42	3	15	17	11
Motility and Chemotaxis	0	0	0	0	0	0	13	0	0	4	0	0	0	0	0	0	0	0	14	0	0	0	0	0	3	0	0	0	0	13	0	0	0	0	0	14	0	0	0	0	0	8	0	0	16	0	0	1	0
NAD and NADP	8	9	8	10	8	0	9	10	9	8	10	8	0	11	10	0	11	10	9	12	9	7	9	5	11	6	11	10	6	11	9	0	6	10	0	12	10	7	8	8	9	6	10	10	7	11	11	10	9
Nitrogen Metabolism	9	5	3	4	8	0	8	7	9	9	2	6	0	10	6	0	5	7	9	9	10	6	2	0	9	0	0	5	0	6	7	0	3	9	1	9	4	4	8	9	8	1	5	7	4	0	5	9	9
Nucleosides and Nucleotides	5	4	8	4	6	3	6	10	10	6	4	7	3	9	6	3	6	4	6	4	6	8	6	7	7	6	7	5	8	6	5	3	5	5	4	4	7	2	4	4	6	5	6	4	4	6	6	8	5
One-carbon Metabolism	5	23	5	21	6	3	5	5	4	21	7	6	3	18	7	0	5	6	19	6	19	4	19	2	21	3	6	0	4	6	3	0	3	5	3	6	0	6	5	23	8	1	4	6	5	0	17	4	6
Organic acids	0	0	8	0	0	0	0	2	2	2	7	0	0	3	3	0	3	3	3	7	2	3	3	0	6	0	0	3	5	4	0	0	0	0	0	0	3	3	2	13	2	0	0	3	0	0	4	3	0
Organic sulfur assimilation	0	0	4	0	0	0	0	0	6	0	0	0	0	0	0	0	0	0	0	5	1	7	0	0	0	0	0	1	0	1	0	0	0	0	0	0	6	5	0	0	0	0	1	1	0	0	0	5	0
Osmotic stress	1	1	0	2	0	1	1	2	1	0	2	3	1	0	2	0	0	0	0	0	1	2	1	2	1	0	2	1	1	1	0	1	1	0	2	1	3	1	1	5	3	0	0	0	0	0	0	0	1
Oxidative stress	6	18	8	16	12	5	13	8	6	5	14	10	14	12	27	9	16	7	6	6	6	3	5	17	13	8	13	2	10	1	4	16	7	12	12	4	10	3	7	22	3	9	2	9	2	14	1	3	1
Pathogenicity islands	0	0	0	0	0	0	0	0	0	0	0	0	0	0	0	0	0	0	0	0	0	0	0	0	0	0	0	0	0	0	0	0	0	0	0	0	0	0	0	0	0	1	0	0	0	0	0	0	0
Peripheral pathways for catabolism of aromatic compounds	1	1	1	1	1	0	2	1	1	2	1	1	0	1	1	0	1	2	2	2	0	0	1	0	2	0	1	0	0	1	0	0	0	1	0	1	3	1	1	1	0	1	1	1	1	0	2	1	1
Periplasmic Stress	1	3	0	3	1	1	0	0	4	0	3	0	0	0	2	0	2	1	0	0	0	0	2	3	0	0	0	0	1	0	0	1	0	0	0	0	1	0	1	3	0	0	1	0	0	0	0	0	0
Phages, Prophages	11	2	3	1	7	4	11	0	1	0	3	2	11	2	3	2	2	0	0	6	0	2	2	2	0	9	4	0	3	0	0	4	1	11	9	1	2	4	1	3	1	0	2	0	2	2	0	12	13
Phospholipids	12	1	12	1	10	9	14	0	1	14	17	15	0	15	1	0	1	0	16	15	12	1	14	10	17	0	1	1	0	10	0	10	0	11	9	12	0	1	0	1	18	11	12	0	11	0	14	17	0
Phosphorus Metabolism	22	23	22	22	24	0	22	23	26	23	5	20	3	25	29	0	19	22	22	21	22	25	20	13	23	0	24	16	21	0	19	0	2	18	0	4	17	21	20	26	22	5	17	23	5	2	7	24	12
Plant Hormones	4	4	0	0	4	0	0	0	0	4	0	0	0	0	4	0	4	0	4	0	4	0	0	0	0	0	4	0	0	4	4	0	0	4	0	0	4	0	0	4	4	0	0	0	0	0	4	0	0
Plant-Prokaryote DOE project	4	0	5	0	0	3	5	9	7	3	0	5	5	5	8	4	8	11	5	6	4	2	9	9	4	5	5	5	0	5	0	0	3	5	4	5	0	4	4	0	5	2	5	4	5	0	4	5	0
Polysaccharides	6	3	6	4	0	4	7	6	0	7	3	6	2	6	3	0	5	0	7	6	5	2	5	5	6	0	0	5	4	6	6	3	2	6	2	8	0	4	0	8	7	6	6	0	6	0	7	8	4
Potassium metabolism	2	14	6	13	7	1	7	8	14	5	13	7	0	10	10	2	13	8	8	9	6	6	13	7	7	3	7	3	7	7	7	1	1	5	0	8	11	6	4	9	6	2	5	2	2	2	3	6	2
Programmed Cell Death and Toxin-antitoxin Systems	4	3	0	5	6	2	4	1	5	5	5	3	1	5	4	2	6	3	6	5	5	3	4	0	4	0	9	4	0	5	5	0	0	4	0	2	0	7	0	6	3	4	2	6	1	0	0	6	3
Proline and 4-hydroxyproline	0	6	7	6	6	0	6	7	5	6	6	6	0	6	4	0	6	7	6	11	6	6	6	0	6	0	6	6	6	6	0	0	0	6	0	6	5	5	0	7	6	0	6	0	6	0	6	6	6
Protein and nucleoprotein secretion system, Type IV	0	0	0	0	0	0	8	0	0	7	0	0	0	0	0	0	0	0	7	0	9	0	0	0	8	0	0	0	0	0	8	0	0	0	0	0	0	0	0	0	0	0	0	0	0	0	7	9	0
Protein biosynthesis	90	91	93	94	107	100	62	92	114	97	61	90	109	70	52	76	90	97	61	79	40	61	95	75	56	67	40	33	35	38	36	77	60	84	80	37	58	70	41	39	74	56	38	31	37	25	36	40	50
Protein degradation	11	11	18	10	6	9	9	15	19	16	11	9	12	9	13	5	12	5	9	14	16	13	12	18	12	6	15	10	18	10	9	11	10	11	11	10	9	14	11	15	10	11	12	12	10	8	11	11	9
Protein folding	11	14	12	13	14	9	12	4	21	10	14	11	11	12	16	5	14	12	12	12	4	10	14	14	12	6	10	12	5	12	11	11	10	12	5	10	10	11	10	16	12	1	10	5	12	1	10	10	11
Protein processing and modification	9	15	9	12	15	7	18	6	15	7	16	9	3	14	25	4	12	17	12	17	8	6	18	6	12	4	9	6	8	10	10	8	6	14	2	13	9	6	8	21	12	16	9	1	11	4	7	17	5
Protein secretion system, Type II	0	0	0	0	5	0	2	0	0	2	0	0	0	0	0	0	0	0	2	2	0	0	0	0	2	3	2	0	0	2	0	0	0	0	0	2	0	0	0	0	0	0	0	0	2	0	0	0	0
Protein translocation across cytoplasmic membrane	0	4	5	4	3	3	3	2	5	3	4	3	3	3	4	3	4	4	3	3	3	3	4	1	3	3	0	3	3	3	0	3	3	3	3	3	3	3	3	4	3	3	3	3	3	2	3	3	3
Purines	10	26	19	15	30	7	24	35	27	37	27	25	5	28	25	4	17	22	29	34	27	19	26	6	30	4	12	23	34	14	14	3	3	10	5	12	22	23	5	39	20	9	11	10	25	5	15	15	26
Pyridoxine	6	7	6	7	8	0	5	7	1	9	7	6	0	7	8	0	7	8	6	8	6	0	7	0	6	0	4	5	0	7	7	0	0	8	0	6	4	7	6	8	3	0	6	7	7	0	7	6	6
Pyrimidines	20	9	10	9	10	0	10	11	17	0	10	21	0	21	10	0	21	10	11	9	12	0	10	8	11	0	25	11	11	7	0	0	0	10	0	11	11	0	0	18	10	0	12	0	10	0	0	17	9
Quinone cofactors	0	8	0	4	7	0	0	0	2	0	7	0	0	0	6	0	6	0	0	0	0	0	6	0	0	0	0	0	0	0	0	0	0	0	0	0	0	0	0	6	0	0	0	0	0	0	0	0	0
Quorum sensing and biofilm formation	0	0	8	0	0	0	0	0	0	0	0	0	0	0	0	0	0	0	0	0	0	0	0	0	0	0	0	0	0	0	0	0	0	0	0	0	0	0	0	0	0	0	0	0	0	0	0	0	0
RNA Metabolism	1	0	0	0	0	1	0	0	0	0	1	0	1	0	0	0	0	0	0	1	0	0	0	1	0	0	0	0	0	0	0	1	0	0	1	0	0	0	0	0	0	0	0	1	1	0	0	0	0
RNA processing and modification	37	71	44	64	39	35	48	24	59	60	71	48	41	48	76	63	71	29	78	50	42	30	74	71	84	66	42	38	44	70	26	45	63	45	63	65	30	34	26	74	44	38	40	20	68	34	47	43	18
Regulation and Cell signaling	6	8	6	6	1	4	7	8	12	9	7	7	3	12	7	1	9	6	6	8	6	7	8	7	14	4	7	1	6	6	1	4	3	7	4	5	4	5	2	9	6	5	8	5	1	1	7	8	7
Regulation of virulence	4	0	0	0	0	0	0	0	0	0	0	0	0	0	0	0	0	0	0	0	0	0	0	0	0	0	0	0	0	0	0	0	0	0	0	0	0	0	0	0	0	0	0	0	0	0	0	0	2
Resistance to antibiotics and toxic compounds	15	27	16	23	14	2	14	20	20	20	20	11	8	18	28	8	24	15	16	16	15	15	26	19	16	9	21	11	14	11	11	8	3	13	8	13	12	19	10	29	13	12	12	17	13	5	16	20	10
Respiration	2	3	1	3	6	0	2	0	22	1	2	2	1	4	3	0	3	1	2	1	0	1	2	3	1	1	4	1	1	0	1	2	1	0	1	0	1	1	0	6	8	7	1	1	4	1	0	0	0
Riboflavin, FMN, FAD	1	5	1	5	23	0	25	2	22	1	25	1	1	1	26	0	26	1	1	24	1	1	23	1	21	1	24	1	1	1	11	1	1	1	0	1	22	1	1	23	1	0	1	1	1	0	0	25	9
Secondary Metabolism	0	0	0	0	0	0	0	0	0	0	0	0	0	0	0	0	0	0	0	0	0	0	0	0	0	0	0	0	0	0	0	0	0	0	0	0	0	0	0	0	0	0	0	0	0	0	0	0	0
Selenoproteins	0	0	0	0	4	0	0	0	0	0	0	0	0	0	0	0	0	0	0	12	0	0	0	0	0	0	0	0	0	0	0	0	0	0	0	0	0	0	0	0	0	0	0	0	0	0	0	0	0
Siderophores	0	0	0	0	0	0	0	0	0	0	0	0	0	0	0	0	0	0	0	0	0	0	0	0	0	0	0	0	0	0	0	0	0	0	0	0	0	0	0	0	0	4	0	0	0	0	0	0	0
Sodium Ion-Coupled Energetics	3	2	0	3	0	0	2	0	0	3	6	0	0	3	4	0	0	0	2	2	0	0	5	0	3	0	0	3	0	4	2	0	0	3	0	2	1	0	3	7	1	2	3	0	2	0	0	0	3
Spore DNA protection	4	0	2	0	0	2	4	0	0	2	0	2	2	0	0	4	0	0	4	2	2	2	0	0	2	2	2	4	2	2	2	2	4	2	2	4	0	5	3	0	2	0	0	2	0	0	2	2	0
Stress Response	3	2	2	1	5	1	2	2	10	6	2	3	0	2	2	0	2	2	4	2	3	1	2	5	2	1	1	2	2	3	3	0	0	2	0	3	4	4	2	6	3	5	1	0	4	0	1	2	2
Sugar alcohols	0	0	4	7	0	0	4	3	6	0	14	4	0	5	10	0	0	0	3	0	8	0	0	0	9	0	2	0	0	3	0	0	0	0	0	0	0	4	2	7	5	0	0	3	5	0	0	4	0
Sulfur Metabolism	1	7	3	10	1	2	1	3	5	7	9	1	2	3	10	1	9	3	3	3	4	0	9	2	3	2	1	4	1	2	5	2	2	3	2	2	2	7	4	14	5	2	4	1	3	1	4	3	3
TRAP transporters	2	0	5	0	0	0	0	0	2	0	0	1	0	0	0	0	0	0	0	2	0	0	0	0	3	0	0	0	0	0	0	0	0	0	0	2	3	0	0	2	1	0	0	0	0	0	0	0	0
Tetrapyrroles	0	0	0	0	3	0	0	0	11	0	0	14	0	13	14	0	0	3	0	14	0	0	0	0	0	0	0	0	0	0	0	0	0	23	0	0	0	0	0	13	0	21	0	0	0	0	0	0	0
Transcription	24	13	19	14	14	21	24	12	18	20	14	21	21	19	17	17	13	13	26	22	17	18	15	17	24	18	23	19	17	20	20	19	18	24	20	22	17	21	17	11	22	16	18	17	18	17	16	21	9
Triacylglycerols	2	1	1	2	0	0	2	1	1	2	0	2	0	2	1	0	0	0	2	3	2	2	2	0	2	0	2	0	0	2	0	0	2	1	1	2	0	0	0	2	3	1	2	2	2	0	2	2	2
Uni- Sym- and Antiporters	1	2	1	3	1	0	1	1	1	2	3	1	0	1	4	0	4	2	1	2	1	1	3	0	1	0	1	1	1	2	1	0	0	1	0	1	1	1	0	4	1	0	1	1	1	0	1	1	0
[truncated: 43 more columns]

## Sheet: Wilcoxon test summary
Function	p-values	p-values (corrected)	Effect size	Note	Group I: mean rel. freq. (%)	Group I: std. dev. (%)	Group II: mean rel. freq. (%)	Group II: std. dev. (%)	Group III: mean rel. freq. (%)	Group III: std. dev. (%)	Group IV: mean rel. freq. (%)	Group IV: std. dev. (%)	NA: mean rel. freq. (%)	NA: std. dev. (%)	MAG_02	MAG_02: parent seq. count	MAG_02: rel. freq. (%)	MAG_03	MAG_03: parent seq. count	MAG_03: rel. freq. (%)	MAG_04	MAG_04: parent seq. count	MAG_04: rel. freq. (%)	MAG_05	MAG_05: parent seq. count	MAG_05: rel. freq. (%)	MAG_11	MAG_11: parent seq. count	MAG_11: rel. freq. (%)	MAG_12	MAG_12: parent seq. count	MAG_12: rel. freq. (%)	MAG_15	MAG_15: parent seq. count	MAG_15: rel. freq. (%)	MAG_17	MAG_17: parent seq. count	MAG_17: rel. freq. (%)	MAG_23	MAG_23: parent seq. count	MAG_23: rel. freq. (%)	MAG_25	MAG_25: parent seq. count	MAG_25: rel. freq. (%)	MAG_31	MAG_31: parent seq. count	MAG_31: rel. freq. (%)	MAG_40	MAG_40: parent seq. count
Quinone cofactors	1.40005e-10	1.40005e-10	0.511852		0.457887	0.328702	0	0	0.0879146	0.171772	0	0	0.0181159	0.113134	8	1027	0.778968	0	813	0	4	942	0.424628	7	935	0.748663	7	892	0.784753	0	917	0	6	1098	0.546448	6	1082	0.554529	6	1023	0.58651	0	1092	0	0	582	0	6	1223
Dormancy and Sporulation	3.82461e-07	3.82461e-07	0.116113		0.429596	0.754609	1.08765	0.97758	0.873415	1.58609	7.69231	0.922327	1.41409	1.18085	2	1027	0.194742	9	813	1.10701	1	942	0.106157	3	935	0.320856	1	892	0.112108	4	917	0.436205	2	1098	0.182149	2	1082	0.184843	2	1023	0.195503	3	1092	0.274725	3	582	0.515464	2	1223
Electron donating reactions	2.51417e-06	2.51417e-06	0.391879		2.90661	1.46335	1.09532	1.40236	1.70767	0.69324	0.652525	0.61933	0.893773	0.822885	38	1027	3.7001	3	813	0.369004	39	942	4.14013	18	935	1.92513	20	892	2.24215	2	917	0.218103	42	1098	3.82514	38	1082	3.51201	48	1023	4.69208	14	1092	1.28205	6	582	1.03093	31	1223
Gram-Negative cell wall components	1.12298e-05	1.12298e-05	0.254906		0.81404	0.650752	0.0123183	0.0389539	0.937203	1.53985	0	0	0.126209	0.419522	15	1027	1.46056	0	813	0	12	942	1.27389	1	935	0.106952	14	892	1.56951	0	917	0	19	1098	1.73042	13	1082	1.20148	15	1023	1.46628	1	1092	0.0915751	0	582	0	14	1223
Periplasmic Stress	5.39054e-05	5.39054e-05	0.266468		0.168584	0.124391	0.0882688	0.134619	0.198775	0.178802	0.0143246	0.0496219	0.0371861	0.0869739	3	1027	0.292113	0	813	0	3	942	0.318471	1	935	0.106952	3	892	0.336323	0	917	0	2	1098	0.182149	2	1082	0.184843	2	1023	0.195503	0	1092	0	0	582	0	3	1223
Iron acquisition and metabolism	5.64276e-05	5.64276e-05	0.012648		0.156467	0.110078	0.0770706	0.194886	0.0844759	0.12372	0.040808	0.141363	0.10425	0.450828	2	1027	0.194742	3	813	0.369004	1	942	0.106157	0	935	0	2	892	0.224215	0	917	0	1	1098	0.0910747	2	1082	0.184843	2	1023	0.195503	0	1092	0	0	582	0	3	1223
Transcription	8.59681e-05	8.59681e-05	0.247053		1.55779	0.746515	2.79335	0.863142	1.84602	0.814497	3.01137	1.221	2.54194	0.84817	13	1027	1.26582	19	813	2.33702	14	942	1.4862	14	935	1.49733	14	892	1.56951	21	917	2.29008	17	1098	1.54827	13	1082	1.20148	15	1023	1.46628	24	1092	2.1978	20	582	3.43643	11	1223
Alanine, serine, and glycine	0.000130373	0.000130373	0.221842		2.07183	0.609511	1.8523	0.798596	1.13075	0.440567	0.989658	0.251916	1.5239	0.790369	22	1027	2.14216	18	813	2.21402	23	942	2.44161	15	935	1.60428	23	892	2.57848	10	917	1.09051	24	1098	2.18579	14	1082	1.2939	27	1023	2.6393	17	1092	1.55678	6	582	1.03093	26	1223
Uni- Sym- and Antiporters	0.000255062	0.000255062	0.311194		0.271058	0.105648	0.101261	0.0967083	0.167371	0.0949243	0.099857	0.100593	0.135813	0.0801228	2	1027	0.194742	1	813	0.123001	3	942	0.318471	1	935	0.106952	3	892	0.336323	1	917	0.109051	4	1098	0.364299	4	1082	0.369686	3	1023	0.293255	1	1092	0.0915751	1	582	0.171821	4	1223
ABC transporters	0.000295278	0.000295278	0.196023		0.30705	0.540435	1.24539	0.962237	0.467309	0.441776	0.400796	0.646498	0.954982	0.706791	1	1027	0.097371	14	813	1.72202	0	942	0	4	935	0.427807	0	892	0	11	917	1.19956	0	1098	0	0	1082	0	0	1023	0	14	1092	1.28205	0	582	0	0	1223
Lipoic acid	0.000329259	0.000329259	0.270529		0.165923	0.139865	0.0619497	0.110913	0.0642166	0.0920238	0.0143246	0.0496219	0.028729	0.0621838	3	1027	0.292113	0	813	0	3	942	0.318471	0	935	0	2	892	0.224215	0	917	0	2	1098	0.182149	0	1082	0	1	1023	0.0977517	0	1092	0	0	582	0	3	1223
Folate and pterines	0.000436158	0.000436158	0.201189		2.93218	0.891547	1.49637	1.13288	1.8478	1.08478	1.11776	1.39782	1.93915	1.18928	32	1027	3.11587	13	813	1.59902	30	942	3.18471	31	935	3.31551	28	892	3.13901	17	917	1.85387	11	1098	1.00182	29	1082	2.68022	30	1023	2.93255	34	1092	3.11355	8	582	1.37457	41	1223
Plant-Prokaryote DOE project	0.000437269	0.000437269	0.204184		0.310903	0.359343	0.864615	0.349216	0.603739	0.435373	0.734372	0.374035	0.505483	0.298284	0	1027	0	5	813	0.615006	0	942	0	0	935	0	0	892	0	5	917	0.545256	8	1098	0.728597	8	1082	0.739372	9	1023	0.879765	4	1092	0.3663	0	582	0	0	1223
Detoxification	0.000442577	0.000442577	0.212512		0.793025	0.288717	1.30188	0.431464	0.959996	0.188232	1.12984	0.428615	0.928313	0.218395	8	1027	0.778968	10	813	1.23001	7	942	0.7431	5	935	0.534759	4	892	0.44843	9	917	0.981461	7	1098	0.637523	8	1082	0.739372	7	1023	0.684262	9	1092	0.824176	5	582	0.859107	8	1223
Cell Division and Cell Cycle	0.00077777	0.00077777	0.140813		1.75868	0.514356	2.56554	1.03649	2.08174	1.03067	2.88072	0.904586	2.31277	0.910969	17	1027	1.65531	15	813	1.84502	17	942	1.80467	17	935	1.81818	16	892	1.79372	15	917	1.63577	18	1098	1.63934	18	1082	1.66359	17	1023	1.66178	20	1092	1.8315	0	582	0	24	1223
Organic acids	0.000854605	0.000854605	0.221482		0.444476	0.365272	0.255859	0.270118	0.401684	0.265549	0.0286492	0.0992437	0.203446	0.204972	0	1027	0	8	813	0.98401	0	942	0	0	935	0	7	892	0.784753	0	917	0	3	1098	0.273224	3	1082	0.277264	3	1023	0.293255	6	1092	0.549451	0	582	0	13	1223
Spore DNA protection	0.00146161	0.00146161	0.174311		0.073758	0.138821	0.384763	0.23937	0.167021	0.179323	0.383875	0.376935	0.274299	0.236928	0	1027	0	2	813	0.246002	0	942	0	0	935	0	0	892	0	2	917	0.218103	0	1098	0	0	1082	0	0	1023	0	2	1092	0.18315	2	582	0.343643	0	1223
Protein translocation across cytoplasmic membrane	0.00203936	0.00203936	0.150706		0.347576	0.161201	0.592126	0.13894	0.398989	0.143773	0.480403	0.244477	0.38556	0.180404	4	1027	0.389484	5	813	0.615006	4	942	0.424628	3	935	0.320856	4	892	0.44843	3	917	0.327154	4	1098	0.364299	4	1082	0.369686	4	1023	0.391007	3	1092	0.274725	0	582	0	4	1223
DNA repair	0.00269594	0.00269594	0.139314		4.1918	0.692731	5.68472	1.9367	5.20469	0.906593	6.05447	2.57147	4.97324	1.21024	34	1027	3.31061	45	813	5.53506	40	942	4.24628	39	935	4.17112	42	892	4.70852	38	917	4.14395	45	1098	4.09836	36	1082	3.32717	39	1023	3.81232	45	1092	4.12088	37	582	6.35739	49	1223
Sodium Ion-Coupled Energetics	0.00275383	0.00275383	0.201479		0.369887	0.248348	0.0770294	0.168767	0.26527	0.227239	0.24412	0.246624	0.135304	0.164476	2	1027	0.194742	0	813	0	3	942	0.318471	0	935	0	6	892	0.672646	0	917	0	4	1098	0.364299	0	1082	0	5	1023	0.488759	3	1092	0.274725	2	582	0.343643	7	1223
Potassium metabolism	0.00344437	0.00344437	0.121924		1.03453	0.263183	0.733774	0.373293	0.968576	0.257533	0.701372	0.44868	0.696456	0.44272	14	1027	1.36319	6	813	0.738007	13	942	1.38004	7	935	0.748663	13	892	1.4574	7	917	0.763359	10	1098	0.910747	13	1082	1.20148	13	1023	1.27077	7	1092	0.641026	7	582	1.20275	9	1223
Metabolism of Aromatic Compounds	0.00454538	0.00454538	0.134654		0.0641546	0.0547943	0.0504908	0.08371	0.0308976	0.0568704	0	0	0.0221087	0.0511781	1	1027	0.097371	0	813	0	1	942	0.106157	0	935	0	1	892	0.112108	0	917	0	1	1098	0.0910747	1	1082	0.0924214	1	1023	0.0977517	0	1092	0	0	582	0	0	1223
Invasion and intracellular resistance	0.00673017	0.00673017	0.154213		1.10899	0.621715	1.67981	0.488737	0.919078	0.337332	1.66035	0.657621	1.29535	0.530301	14	1027	1.36319	8	813	0.98401	14	942	1.4862	14	935	1.49733	12	892	1.34529	10	917	1.09051	11	1098	1.00182	11	1082	1.01664	12	1023	1.17302	17	1092	1.55678	14	582	2.4055	7	1223
One-carbon Metabolism	0.00688743	0.00688743	0.167543		1.27238	0.704736	0.746361	0.414052	0.418939	0.212209	0.658432	0.372	0.870686	0.589869	23	1027	2.23953	5	813	0.615006	21	942	2.2293	6	935	0.641711	7	892	0.784753	6	917	0.654308	7	1098	0.637523	5	1082	0.462107	19	1023	1.85728	21	1092	1.92308	3	582	0.515464	23	1223
Nucleosides and Nucleotides	0.00789088	0.00789088	0.111785		0.615669	0.183957	0.956965	0.253564	0.775609	0.246549	0.822114	0.459794	0.8147	0.271566	4	1027	0.389484	8	813	0.98401	4	942	0.424628	6	935	0.641711	4	892	0.44843	7	917	0.763359	6	1098	0.546448	6	1082	0.554529	6	1023	0.58651	7	1092	0.641026	5	582	0.859107	4	1223
Metabolism of central aromatic intermediates	0.00982198	0.00982198	0.0955292		0.0641546	0.0547943	0.0504908	0.08371	0.04294	0.0592049	0	0	0.0298247	0.0678231	1	1027	0.097371	0	813	0	1	942	0.106157	0	935	0	1	892	0.112108	0	917	0	1	1098	0.0910747	1	1082	0.0924214	1	1023	0.0977517	0	1092	0	0	582	0	0	1223
Resistance to antibiotics and toxic compounds	0.0110579	0.0110579	0.101719		2.3694	0.570293	2.27145	0.288097	2.20109	0.895484	1.95879	0.390264	1.87625	0.704547	27	1027	2.62902	16	813	1.96802	23	942	2.44161	14	935	1.49733	20	892	2.24215	11	917	1.19956	28	1098	2.55009	24	1082	2.21811	26	1023	2.54154	16	1092	1.4652	11	582	1.89003	29	1223
Coenzyme A	0.012058	0.012058	0.136515		1.26137	0.372871	0.606646	0.517578	0.711339	0.519236	0.732703	0.731527	0.898183	0.542348	15	1027	1.46056	8	813	0.98401	15	942	1.59236	14	935	1.49733	14	892	1.56951	5	917	0.545256	14	1098	1.27505	15	1082	1.38632	14	1023	1.36852	7	1092	0.641026	4	582	0.687285	16	1223
Riboflavin, FMN, FAD	0.0127725	0.0127725	0.109469		1.36681	0.997012	0.246605	0.460133	0.864585	1.06095	0.61673	1.24506	0.694583	0.944554	5	1027	0.486855	1	813	0.123001	5	942	0.530786	23	935	2.45989	25	892	2.80269	1	917	0.109051	26	1098	2.36794	26	1082	2.40296	23	1023	2.24829	21	1092	1.92308	11	582	1.89003	23	1223
Biotin	0.0144917	0.0144917	0.196627		1.46172	0.887631	0.585634	0.41353	0.912681	0.770172	0.770648	1.0427	0.625554	0.383929	24	1027	2.3369	5	813	0.615006	24	942	2.54777	5	935	0.534759	3	892	0.336323	12	917	1.30862	24	1098	2.18579	24	1082	2.21811	13	1023	1.27077	6	1092	0.549451	8	582	1.37457	14	1223
Protein degradation	0.017971	0.017971	0.180158		1.28939	0.349797	2.29457	1.00711	1.40283	0.718845	1.69061	0.498436	1.57448	0.591226	11	1027	1.07108	18	813	2.21402	10	942	1.06157	6	935	0.641711	11	892	1.23318	9	917	0.981461	13	1098	1.18397	12	1082	1.10906	12	1023	1.17302	12	1092	1.0989	9	582	1.54639	15	1223
Adhesion	0.0208458	0.0208458	0.129838		0.0247724	0.0513111	0.0925283	0.0857352	0.078033	0.0638943	0.0523373	0.079433	0.0950348	0.0805773	0	1027	0	1	813	0.123001	0	942	0	0	935	0	0	892	0	1	917	0.109051	0	1098	0	0	1082	0	0	1023	0	1	1092	0.0915751	1	582	0.171821	0	1223
Sulfur Metabolism	0.021628	0.021628	0.147814		0.76371	0.387766	0.485699	0.302998	0.670848	0.488731	0.502583	0.215415	0.42351	0.293563	7	1027	0.681597	3	813	0.369004	10	942	1.06157	1	935	0.106952	9	892	1.00897	1	917	0.109051	10	1098	0.910747	9	1082	0.831793	9	1023	0.879765	3	1092	0.274725	5	582	0.859107	14	1223
Bacteriocins, ribosomally synthesized antibacterial peptides	0.0216888	0.0216888	0.136542		0.0997005	0.22629	0	0	0.181445	0.315075	0	0	0.00906892	0.0566354	0	1027	0	0	813	0	0	942	0	0	935	0	0	892	0	0	917	0	1	1098	0.0910747	0	1082	0	0	1023	0	0	1092	0	0	582	0	7	1223
Flagellar motility in Prokaryota	0.0279088	0.0279088	0.144745		0.0429553	0.187238	0.0737898	0.233344	1.73007	2.2381	1.053	2.05808	0.315081	1.02492	0	1027	0	0	813	0	0	942	0	0	935	0	0	892	0	0	917	0	0	1098	0	0	1082	0	0	1023	0	0	1092	0	5	582	0.859107	0	1223
Triacylglycerols	0.0297753	0.0297753	0.116364		0.100166	0.125127	0.079798	0.134569	0.127754	0.111569	0.185603	0.179542	0.20973	0.152408	1	1027	0.097371	1	813	0.123001	2	942	0.212314	0	935	0	0	892	0	2	917	0.218103	1	1098	0.0910747	0	1082	0	2	1023	0.195503	2	1092	0.18315	0	582	0	2	1223
Denitrification	0.032797	0.032797	0.115385		0	0	0	0	0.0481696	0.127445	0	0	0	0	0	1027	0	0	813	0	0	942	0	0	935	0	0	892	0	0	917	0	0	1098	0	0	1082	0	0	1023	0	0	1092	0	0	582	0	0	1223
Miscellaneous	0.0328054	0.0328054	0.119046		0.562452	0.17474	0.756213	0.258788	0.874715	0.233386	0.706868	0.391275	0.592372	0.252639	6	1027	0.584226	2	813	0.246002	5	942	0.530786	7	935	0.748663	4	892	0.44843	7	917	0.763359	5	1098	0.455373	6	1082	0.554529	7	1023	0.684262	8	1092	0.732601	3	582	0.515464	6	1223
Motility and Chemotaxis	0.0392628	0.0392628	0.146836		0.0137363	0.059875	0	0	0.410154	0.714435	0.714948	1.09524	0.206748	0.460021	0	1027	0	0	813	0	0	942	0	0	935	0	0	892	0	0	917	0	0	1098	0	0	1082	0	0	1023	0	3	1092	0.274725	0	582	0	0	1223
Checkpoint control	0.0559661	0.0559661	0.0992861		0.00915751	0.0399167	0.0295159	0.0933376	0.0585055	0.101364	0.0992953	0.151186	0.0988314	0.135631	0	1027	0	0	813	0	0	942	0	0	935	0	0	892	0	0	917	0	0	1098	0	0	1082	0	0	1023	0	2	1092	0.18315	0	582	0	0	1223
DNA uptake, competence	0.0565134	0.0565134	0.0812871		0.259969	0.145834	0.470519	0.330802	0.319138	0.159097	0.465001	0.341522	0.373921	0.235073	2	1027	0.194742	3	813	0.369004	2	942	0.212314	3	935	0.320856	2	892	0.224215	3	917	0.327154	2	1098	0.182149	2	1082	0.184843	2	1023	0.195503	3	1092	0.274725	3	582	0.515464	2	1223
ATP synthases	0.0620425	0.0620425	0.0853623		0.315314	0.362226	0.42431	0.71364	0	0	0.212133	0.497499	0.484503	0.506698	0	1027	0	0	813	0	0	942	0	0	935	0	7	892	0.784753	0	917	0	7	1098	0.637523	6	1082	0.554529	0	1023	0	0	1092	0	0	582	0	7	1223
Phages, Prophages	0.0725549	0.0725549	0.134992		0.252459	0.183516	0.686655	0.677089	0.413664	0.433988	0.857287	0.768626	0.390441	0.467101	2	1027	0.194742	3	813	0.369004	1	942	0.106157	7	935	0.748663	3	892	0.336323	2	917	0.218103	3	1098	0.273224	2	1082	0.184843	2	1023	0.195503	0	1092	0	0	582	0	3	1223
Electron accepting reactions	0.0731759	0.0731759	0.059352		0.669041	0.464881	0.39352	0.590504	0.355039	0.27377	0.428511	0.647001	0.396494	0.337639	13	1027	1.26582	0	813	0	8	942	0.849257	19	935	2.03209	8	892	0.896861	2	917	0.218103	8	1098	0.728597	4	1082	0.369686	6	1023	0.58651	4	1092	0.3663	0	582	0	6	1223
Isoprenoids	0.0739401	0.0739401	0.0889316		1.51112	0.755884	0.619747	0.94175	0.926882	1.07281	0.820823	0.957123	0.925052	0.929176	22	1027	2.14216	6	813	0.738007	24	942	2.54777	15	935	1.60428	16	892	1.79372	0	917	0	14	1098	1.27505	16	1082	1.47874	22	1023	2.15054	18	1092	1.64835	14	582	2.4055	8	1223
Osmotic stress	0.0757313	0.0757313	0.0951547		0.147052	0.194816	0.114	0.142047	0.268793	0.240608	0.0388988	0.0727136	0.126572	0.163161	1	1027	0.097371	0	813	0	2	942	0.212314	0	935	0	2	892	0.224215	3	917	0.327154	2	1098	0.182149	0	1082	0	1	1023	0.0977517	1	1092	0.0915751	0	582	0	5	1223
Branched-chain amino acids	0.0922466	0.0922466	0.0888197		1.33792	0.616338	0.469011	0.75065	0.744133	0.93008	1.0147	1.04191	1.10853	0.856769	15	1027	1.46056	15	813	1.84502	15	942	1.59236	15	935	1.60428	14	892	1.56951	16	917	1.74482	15	1098	1.36612	16	1082	1.47874	15	1023	1.46628	15	1092	1.37363	12	582	2.06186	16	1223
Phospholipids	0.100311	0.100311	0.101198		0.66258	0.645581	0.477103	0.816833	0.838099	0.743028	0.751688	0.88774	1.21762	0.945067	1	1027	0.097371	12	813	1.47601	1	942	0.106157	10	935	1.06952	17	892	1.90583	15	917	1.63577	1	1098	0.0910747	1	1082	0.0924214	14	1023	1.36852	17	1092	1.55678	0	582	0	1	1223
RNA processing and modification	0.103653	0.103653	0.0872499		6.35702	1.08951	7.75112	4.83651	7.46427	2.57399	7.63021	4.73837	5.57019	2.06198	71	1027	6.91334	44	813	5.41205	64	942	6.79406	39	935	4.17112	71	892	7.95964	48	917	5.23446	76	1098	6.92168	71	1082	6.56192	74	1023	7.23363	84	1092	7.69231	26	582	4.46735	74	1223
Carbohydrates	0.115123	0.115123	0.0599374		0.0171821	0.0748952	0.067713	0.145077	0.140101	0.162641	0.113874	0.17635	0.0989406	0.173379	0	1027	0	0	813	0	0	942	0	0	935	0	0	892	0	0	917	0	0	1098	0	0	1082	0	0	1023	0	0	1092	0	2	582	0.343643	0	1223
Respiration	0.116203	0.116203	0.0298044		0.303575	0.144078	0.274092	0.280186	0.456043	0.647297	0.176307	0.210252	0.304886	0.442705	3	1027	0.292113	1	813	0.123001	3	942	0.318471	6	935	0.641711	2	892	0.224215	2	917	0.218103	3	1098	0.273224	3	1082	0.277264	2	1023	0.195503	1	1092	0.0915751	1	582	0.171821	6	1223
Regulation of virulence	0.126255	0.126255	0.073403		0	0	0	0	0	0	0.0604504	0.141769	0.0111235	0.0694661	0	1027	0	0	813	0	0	942	0	0	935	0	0	892	0	0	917	0	0	1098	0	0	1082	0	0	1023	0	0	1092	0	0	582	0	0	1223
Oxidative stress	0.130335	0.130335	0.0522293		1.46683	0.588838	1.15776	0.860876	1.1653	1.01388	1.33523	1.22788	0.98925	0.692136	18	1027	1.75268	8	813	0.98401	16	942	1.69851	12	935	1.28342	14	892	1.56951	10	917	1.09051	27	1098	2.45902	16	1082	1.47874	5	1023	0.488759	13	1092	1.19048	4	582	0.687285	22	1223
Membrane Transport	0.131705	0.131705	0.0733246		0.668387	0.387859	0.966013	0.883852	1.23884	0.591085	0.496122	0.765711	0.872139	0.759829	5	1027	0.486855	11	813	1.35301	5	942	0.530786	2	935	0.213904	5	892	0.560538	10	917	1.09051	8	1098	0.728597	9	1082	0.831793	6	1023	0.58651	0	1092	0	0	582	0	7	1223
Lysine, threonine, methionine, and cysteine	0.135594	0.135594	0.0818073		3.17335	0.913568	3.36193	1.8803	2.95613	1.5798	1.95165	1.55265	3.14982	1.47144	27	1027	2.62902	35	813	4.30504	31	942	3.29087	41	935	4.38503	13	892	1.4574	39	917	4.253	31	1098	2.82332	38	1082	3.51201	21	1023	2.05279	39	1092	3.57143	26	582	4.46735	39	1223
Cofactors, Vitamins, Prosthetic Groups, Pigments	0.152671	0.152671	0.0419719		0.842856	0.327927	0.772518	0.524004	0.804037	0.460069	1.07995	0.539976	0.896297	0.384295	6	1027	0.584226	5	813	0.615006	6	942	0.636943	5	935	0.534759	4	892	0.44843	7	917	0.763359	9	1098	0.819672	9	1082	0.831793	7	1023	0.684262	13	1092	1.19048	6	582	1.03093	7	1223
Gram-Positive cell wall components	0.154615	0.154615	0.0800422		0.151227	0.25331	0.271852	0.388246	0.168074	0.305618	0.442404	0.542937	0.395697	0.39635	0	1027	0	0	813	0	0	942	0	2	935	0.213904	0	892	0	5	917	0.545256	0	1098	0	1	1082	0.0924214	2	1023	0.195503	8	1092	0.732601	5	582	0.859107	2	1223
NAD and NADP	0.166933	0.166933	0.0438728		1.00256	0.246295	1.13166	0.682526	1.02319	0.479026	1.35842	0.897462	1.0772	0.391257	9	1027	0.876339	8	813	0.98401	10	942	1.06157	8	935	0.855615	10	892	1.12108	8	917	0.87241	10	1098	0.910747	11	1082	1.01664	9	1023	0.879765	11	1092	1.00733	9	582	1.54639	8	1223
DNA Metabolism	0.167143	0.167143	0.0615468		0.696957	0.398206	0.776506	0.620603	0.97939	0.494856	0.967823	0.431193	0.699642	0.386469	4	1027	0.389484	5	813	0.615006	4	942	0.424628	2	935	0.213904	8	892	0.896861	3	917	0.327154	11	1098	1.00182	12	1082	1.10906	13	1023	1.27077	3	1092	0.274725	6	582	1.03093	4	1223
Selenoproteins	0.195549	0.195549	0.0788775		0.0213904	0.0932385	0	0	0	0	0	0	0.192195	0.469775	0	1027	0	0	813	0	0	942	0	4	935	0.427807	0	892	0	0	917	0	0	1098	0	0	1082	0	0	1023	0	0	1092	0	0	582	0	0	1223
Capsular and extracellular polysacchrides	0.227347	0.227347	0.0501575		1.51015	0.896193	1.04803	1.24902	2.19007	1.16546	1.68243	1.29936	1.61423	1.16824	15	1027	1.46056	4	813	0.492005	11	942	1.16773	13	935	1.39037	10	892	1.12108	25	917	2.72628	30	1098	2.73224	12	1082	1.10906	17	1023	1.66178	2	1092	0.18315	23	582	3.95189	21	1223
Organic sulfur assimilation	0.229831	0.229831	0.0348816		0.0851329	0.279535	0.0158378	0.0500836	0.0865728	0.189501	0.0178476	0.0618258	0.124884	0.269786	0	1027	0	4	813	0.492005	0	942	0	0	935	0	0	892	0	0	917	0	0	1098	0	0	1082	0	0	1023	0	0	1092	0	0	582	0	0	1223
Cation transporters	0.249097	0.249097	0.0513719		0.324316	0.160771	0.568472	0.421647	0.503219	0.241977	0.49897	0.295449	0.497704	0.408113	3	1027	0.292113	3	813	0.369004	3	942	0.318471	2	935	0.213904	1	892	0.112108	6	917	0.654308	4	1098	0.364299	1	1082	0.0924214	3	1023	0.293255	4	1092	0.3663	2	582	0.343643	4	1223
Protein secretion system, Type II	0.258022	0.258022	0.0294529		0.0358955	0.12119	0.0763942	0.24158	0.122828	0.178073	0.119108	0.21006	0.082841	0.129651	0	1027	0	0	813	0	0	942	0	5	935	0.534759	0	892	0	0	917	0	0	1098	0	0	1082	0	0	1023	0	2	1092	0.18315	0	582	0	0	1223
Fatty acids	0.263359	0.263359	0.0481582		0.816253	0.676206	1.24419	0.900225	0.857851	0.872416	0.516545	0.879448	0.911575	0.878498	12	1027	1.16845	0	813	0	12	942	1.27389	10	935	1.06952	0	892	0	15	917	1.63577	0	1098	0	13	1082	1.20148	0	1023	0	17	1092	1.55678	3	582	0.515464	11	1223
Purines	0.3007	0.3007	0.0471529		2.64982	0.828864	2.70155	1.36103	1.91697	0.524133	2.28402	1.2598	2.68896	1.12972	26	1027	2.53165	19	813	2.33702	15	942	1.59236	30	935	3.20856	27	892	3.02691	25	917	2.72628	25	1098	2.27687	17	1082	1.57116	26	1023	2.54154	30	1092	2.74725	14	582	2.4055	39	1223
Protein biosynthesis	0.30918	0.30918	0.0364076		6.30153	3.05841	8.10606	4.41458	5.35596	3.65398	8.14702	5.0929	7.43268	4.76022	91	1027	8.86076	93	813	11.4391	94	942	9.97877	107	935	11.4439	61	892	6.83857	90	917	9.81461	52	1098	4.73588	90	1082	8.31793	95	1023	9.28641	56	1092	5.12821	36	582	6.18557	39	1223
Di- and oligosaccharides	0.330742	0.330742	0.065375		1.40278	0.987143	1.18454	1.36745	2.36683	2.0403	1.94168	1.61955	2.19256	1.71319	9	1027	0.876339	33	813	4.05904	13	942	1.38004	0	935	0	20	892	2.24215	12	917	1.30862	6	1098	0.546448	21	1082	1.94085	16	1023	1.56403	11	1092	1.00733	13	582	2.23368	9	1223
Regulation and Cell signaling	0.343487	0.343487	0.0550038		0.769156	0.286427	0.829965	0.315361	0.790809	0.249221	0.616513	0.402911	0.825452	0.253637	8	1027	0.778968	6	813	0.738007	6	942	0.636943	1	935	0.106952	7	892	0.784753	7	917	0.763359	7	1098	0.637523	9	1082	0.831793	8	1023	0.782014	14	1092	1.28205	1	582	0.171821	9	1223
Monosaccharides	0.344628	0.344628	0.0519781		2.56261	1.45266	1.60922	1.03198	2.96052	1.51187	2.56659	2.11499	2.40262	1.19202	24	1027	2.3369	33	813	4.05904	11	942	1.16773	0	935	0	11	892	1.23318	15	917	1.63577	14	1098	1.27505	45	1082	4.15896	14	1023	1.36852	29	1092	2.65568	17	582	2.92096	36	1223
Stress Response	0.34942	0.34942	0.0390878		0.261748	0.126095	0.418941	0.262308	0.439652	0.29301	0.370203	0.289709	0.332578	0.32138	2	1027	0.194742	2	813	0.246002	1	942	0.106157	5	935	0.534759	2	892	0.224215	3	917	0.327154	2	1098	0.182149	2	1082	0.184843	2	1023	0.195503	2	1092	0.18315	3	582	0.515464	6	1223
Tetrapyrroles	0.380643	0.380643	0.0442775		0.263901	0.499499	0.486874	0.9726	0.432638	0.820991	0	0	0.484665	0.970644	0	1027	0	0	813	0	0	942	0	3	935	0.320856	0	892	0	14	917	1.52672	14	1098	1.27505	0	1082	0	0	1023	0	0	1092	0	0	582	0	13	1223
Cold shock	0.381584	0.381584	0.0289808		0.0689471	0.0711533	0.0606438	0.133843	0.0867533	0.0721909	0.117185	0.120872	0.0804929	0.086507	1	1027	0.097371	0	813	0	1	942	0.106157	1	935	0.106952	1	892	0.112108	0	917	0	1	1098	0.0910747	0	1082	0	0	1023	0	1	1092	0.0915751	0	582	0	1	1223
Fermentation	0.385859	0.385859	0.0454368		1.15734	0.596394	1.64123	1.14853	1.33118	0.776879	1.56707	0.822034	1.58891	0.869507	9	1027	0.876339	8	813	0.98401	6	942	0.636943	12	935	1.28342	4	892	0.44843	11	917	1.19956	10	1098	0.910747	7	1082	0.64695	2	1023	0.195503	23	1092	2.10623	12	582	2.06186	17	1223
DNA recombination	0.397224	0.397224	0.0437436		0.28642	0.176629	0.253049	0.288516	0.203869	0.226094	0.134738	0.252835	0.307712	0.336108	3	1027	0.292113	3	813	0.369004	3	942	0.318471	3	935	0.320856	4	892	0.44843	3	917	0.327154	3	1098	0.273224	3	1082	0.277264	3	1023	0.293255	0	1092	0	0	582	0	0	1223
Sugar alcohols	0.397771	0.397771	0.0177968		0.374257	0.558345	0.206091	0.651717	0.216609	0.240162	0.217813	0.306441	0.27704	0.354375	0	1027	0	4	813	0.492005	7	942	0.7431	0	935	0	14	892	1.56951	4	917	0.436205	10	1098	0.910747	0	1082	0	0	1023	0	9	1092	0.824176	0	582	0	7	1223
Pyridoxine	0.405313	0.405313	0.0331741		0.766956	0.24869	0.681741	0.530603	0.523537	0.429058	0.674751	0.475466	0.608222	0.371222	7	1027	0.681597	6	813	0.738007	7	942	0.7431	8	935	0.855615	7	892	0.784753	6	917	0.654308	8	1098	0.728597	7	1082	0.64695	7	1023	0.684262	6	1092	0.549451	7	582	1.20275	8	1223
Heat shock	0.426253	0.426253	0.0348811		0.568382	0.642023	0.816985	1.11538	0.945081	0.781679	1.05379	1.17581	0.979136	0.905867	12	1027	1.16845	13	813	1.59902	12	942	1.27389	12	935	1.28342	12	892	1.34529	14	917	1.52672	0	1098	0	11	1082	1.01664	12	1023	1.17302	0	1092	0	0	582	0	12	1223
TRAP transporters	0.437587	0.437587	0.0357351		0.0702223	0.15039	0.0318421	0.100693	0.0634083	0.0828009	0.0189233	0.0655521	0.0919677	0.172061	0	1027	0	5	813	0.615006	0	942	0	0	935	0	0	892	0	1	917	0.109051	0	1098	0	0	1082	0	0	1023	0	3	1092	0.274725	0	582	0	2	1223
Cell Wall and Capsule	0.44939	0.44939	0.0416165		2.27773	0.975019	2.82879	1.63358	2.59169	1.0515	2.48062	1.47222	3.01729	1.65298	16	1027	1.55794	14	813	1.72202	15	942	1.59236	32	935	3.42246	14	892	1.56951	35	917	3.81679	34	1098	3.09654	34	1082	3.14233	14	1023	1.36852	16	1092	1.4652	9	582	1.54639	34	1223
DNA replication	0.455732	0.455732	0.0839543		0.513352	0.145035	0.689219	0.360089	0.558425	0.109048	1.08026	1.34133	1.14695	1.16186	5	1027	0.486855	4	813	0.492005	5	942	0.530786	4	935	0.427807	6	892	0.672646	4	917	0.436205	5	1098	0.455373	6	1082	0.554529	8	1023	0.782014	5	1092	0.457875	1	582	0.171821	6	1223
Pyrimidines	0.471964	0.471964	0.0512348		1.27097	0.616458	0.66463	0.899866	0.859745	0.735286	0.869665	0.817582	0.939313	0.834075	9	1027	0.876339	10	813	1.23001	9	942	0.955414	10	935	1.06952	10	892	1.12108	21	917	2.29008	10	1098	0.910747	21	1082	1.94085	10	1023	0.977517	11	1092	1.00733	0	582	0	18	1223
Arginine; urea cycle, polyamines	0.481615	0.481615	0.0374354		2.32812	1.26558	2.42695	1.71749	3.19199	1.5238	2.51365	1.72993	3.02612	1.8459	20	1027	1.94742	6	813	0.738007	21	942	2.2293	29	935	3.1016	18	892	2.01794	40	917	4.36205	50	1098	4.55373	29	1082	2.68022	31	1023	3.0303	48	1092	4.3956	22	582	3.78007	24	1223
Histidine Metabolism	0.487281	0.487281	0.0417329		0.835431	0.487914	0.521866	0.884688	0.923537	0.580006	0.747921	0.852897	0.981712	0.73678	10	1027	0.97371	0	813	0	10	942	1.06157	10	935	1.06952	10	892	1.12108	11	917	1.19956	4	1098	0.364299	10	1082	0.924214	10	1023	0.977517	11	1092	1.00733	0	582	0	14	1223
Nitrogen Metabolism	0.501864	0.501864	0.0366409		0.600071	0.267094	0.537548	0.465038	0.63699	0.39081	0.794345	0.655285	0.722746	0.366405	5	1027	0.486855	3	813	0.369004	4	942	0.424628	8	935	0.855615	2	892	0.224215	6	917	0.654308	6	1098	0.546448	5	1082	0.462107	2	1023	0.195503	9	1092	0.824176	7	582	1.20275	9	1223
Aromatic amino acids and derivatives	0.525269	0.525269	0.0365598		3.54931	1.23345	2.82376	1.97481	2.64927	1.33593	2.9648	1.745	2.80552	1.62737	47	1027	4.57644	19	813	2.33702	12	942	1.27389	44	935	4.70588	23	892	2.57848	24	917	2.61723	47	1098	4.28051	46	1082	4.25139	24	1023	2.34604	24	1092	2.1978	29	582	4.98282	50	1223
Phosphorus Metabolism	0.52645	0.52645	0.0364993		2.18667	0.810552	1.93354	1.38726	2.52303	1.15076	1.80499	1.47737	2.40363	1.27625	23	1027	2.23953	22	813	2.70603	22	942	2.33546	24	935	2.56684	5	892	0.560538	20	917	2.18103	29	1098	2.64117	19	1082	1.75601	20	1023	1.95503	23	1092	2.10623	19	582	3.2646	26	1223
Amino Acids and Derivatives	0.589331	0.589331	0.0262814		0.0443838	0.0669338	0.0301076	0.0638748	0.0419675	0.0737406	0.010202	0.0353408	0.037348	0.0705193	1	1027	0.097371	0	813	0	0	942	0	1	935	0.106952	0	892	0	2	917	0.218103	0	1098	0	0	1082	0	0	1023	0	2	1092	0.18315	0	582	0	0	1223
Polysaccharides	0.621361	0.621361	0.0162245		0.618488	0.348706	0.692475	0.521693	0.797544	0.378698	0.72161	0.530354	0.65522	0.307388	3	1027	0.292113	6	813	0.738007	4	942	0.424628	0	935	0	3	892	0.336323	6	917	0.654308	3	1098	0.273224	5	1082	0.462107	5	1023	0.488759	6	1092	0.549451	6	582	1.03093	8	1223
Siderophores	0.62177	0.62177	0.0250295		0	0	0	0	0	0	0	0	0.0268254	0.12587	0	1027	0	0	813	0	0	942	0	0	935	0	0	892	0	0	917	0	0	1098	0	0	1082	0	0	1023	0	0	1092	0	0	582	0	0	1223
Pathogenicity islands	0.635204	0.635204	0.033155		0.00555556	0.0242161	0	0	0.0214408	0.0567271	0	0	0.0114513	0.0408769	0	1027	0	0	813	0	0	942	0	0	935	0	0	892	0	0	917	0	0	1098	0	0	1082	0	0	1023	0	0	1092	0	0	582	0	0	1223
CO2 fixation	0.642989	0.642989	0.0160196		0.00545256	0.0237672	0	0	0.0178827	0.0473131	0	0	0.0315703	0.164393	0	1027	0	0	813	0	0	942	0	0	935	0	0	892	0	1	917	0.109051	0	1098	0	0	1082	0	0	1023	0	0	1092	0	0	582	0	0	1223
Plant Hormones	0.658827	0.658827	0.0173205		0.229367	0.219413	0.209831	0.352036	0.159564	0.209323	0.128689	0.303933	0.164671	0.229014	4	1027	0.389484	0	813	0	0	942	0	4	935	0.427807	0	892	0	0	917	0	4	1098	0.364299	4	1082	0.369686	0	1023	0	0	1092	0	4	582	0.687285	4	1223
Protein processing and modification	0.683256	0.683256	0.0163573		1.46322	0.470234	1.3028	0.706293	1.28732	0.266709	1.31756	0.413375	1.31688	0.484205	15	1027	1.46056	9	813	1.10701	12	942	1.27389	15	935	1.60428	16	892	1.79372	9	917	0.981461	25	1098	2.27687	12	1082	1.10906	18	1023	1.75953	12	1092	1.0989	10	582	1.71821	21	1223
Proline and 4-hydroxyproline	0.691023	0.691023	0.0149229		0.539834	0.233077	0.481566	0.551485	0.423835	0.344174	0.590003	0.447292	0.570792	0.393918	6	1027	0.584226	7	813	0.861009	6	942	0.636943	6	935	0.641711	6	892	0.672646	6	917	0.654308	4	1098	0.364299	6	1082	0.554529	6	1023	0.58651	6	1092	0.549451	0	582	0	7	1223
Central carbohydrate metabolism	0.737488	0.737488	0.039576		4.94334	1.3954	4.85364	1.46635	4.38058	0.840527	4.59585	1.26608	4.39912	0.919486	55	1027	5.3554	35	813	4.30504	43	942	4.56476	34	935	3.63636	34	892	3.81166	43	917	4.6892	46	1098	4.18944	43	1082	3.97412	37	1023	3.61681	45	1092	4.12088	16	582	2.74914	75	1223
Protein and nucleoprotein secretion system, Type IV	0.771537	0.771537	0.0124301		0.105359	0.331974	0.132822	0.420019	0.274522	0.477935	0.136013	0.471164	0.152641	0.339984	0	1027	0	0	813	0	0	942	0	0	935	0	0	892	0	0	917	0	0	1098	0	0	1082	0	0	1023	0	8	1092	0.732601	8	582	1.37457	0	1223
RNA Metabolism	0.779196	0.779196	0.0242928		0.00560538	0.0244333	0.0331979	0.0709509	0.0200965	0.0531702	0.0220181	0.0518008	0.0259108	0.0652851	0	1027	0	0	813	0	0	942	0	0	935	0	1	892	0.112108	0	917	0	0	1098	0	0	1082	0	0	1023	0	0	1092	0	0	582	0	0	1223
Quorum sensing and biofilm formation	0.828125	0.828125	0.0180369		0.0492005	0.21446	0	0	0	0	0	0	0.021322	0.133156	0	1027	0	8	813	0.98401	0	942	0	0	935	0	0	892	0	0	917	0	0	1098	0	0	1082	0	0	1023	0	0	1092	0	0	582	0	0	1223
Secondary Metabolism	0.861376	0.861376	0.0142857		0	0	0	0	0	0	0	0	0.00265675	0.0165914	0	1027	0	0	813	0	0	942	0	0	935	0	0	892	0	0	917	0	0	1098	0	0	1082	0	0	1023	0	0	1092	0	0	582	0	0	1223
Peripheral pathways for catabolism of aromatic compounds	0.872633	0.872633	0.0123085		0.104892	0.0506452	0.115915	0.110879	0.109749	0.116226	0.101883	0.102782	0.129019	0.116139	1	1027	0.097371	1	813	0.123001	1	942	0.106157	1	935	0.106952	1	892	0.112108	1	917	0.109051	1	1098	0.0910747	1	1082	0.0924214	1	1023	0.0977517	2	1092	0.18315	0	582	0	1	1223
Protein folding	0.933968	0.933968	0.0123918		1.36913	0.463324	1.43128	0.514387	1.44742	0.544198	1.35494	0.673212	1.2785	0.565882	14	1027	1.36319	12	813	1.47601	13	942	1.38004	14	935	1.49733	14	892	1.56951	11	917	1.19956	16	1098	1.45719	14	1082	1.2939	14	1023	1.36852	12	1092	1.0989	11	582	1.89003	16	1223
Aminosugars	0.941549	0.941549	0.00691709		0.246063	0.301881	0.280351	0.492855	0.355241	0.398944	0.33144	0.501645	0.309661	0.380941	0	1027	0	4	813	0.492005	0	942	0	2	935	0.213904	0	892	0	2	917	0.218103	0	1098	0	0	1082	0	6	1023	0.58651	3	1092	0.274725	0	582	0	3	1223
Glutamine, glutamate, aspartate, asparagine; ammonia assimilation	0.958526	0.958526	0.0162595		1.38565	0.291638	1.3671	0.61329	1.28396	0.608672	1.15514	0.826012	1.3573	0.588819	10	1027	0.97371	9	813	1.10701	11	942	1.16773	14	935	1.49733	10	892	1.12108	20	917	2.18103	13	1098	1.18397	13	1082	1.20148	11	1023	1.07527	12	1092	1.0989	9	582	1.54639	15	1223
CRISPs	0.969842	0.969842	0.00330844		0.217335	0.394208	0.265986	0.411203	0.317502	0.676595	0.273143	0.351397	0.260284	0.48549	0	1027	0	0	813	0	3	942	0.318471	10	935	1.06952	0	892	0	6	917	0.654308	7	1098	0.637523	0	1082	0	3	1023	0.293255	15	1092	1.37363	0	582	0	0	1223
Fatty Acids, Lipids, and Isoprenoids	0.973827	0.973827	0.0147264		0.184563	0.334692	0.239279	0.404959	0.0999301	0.177443	0.170541	0.312449	0.141819	0.260671	0	1027	0	0	813	0	0	942	0	3	935	0.320856	0	892	0	5	917	0.545256	0	1098	0	0	1082	0	0	1023	0	10	1092	0.915751	5	582	0.859107	1	1223
Programmed Cell Death and Toxin-antitoxin Systems	0.996884	0.996884	0.0210151		0.415391	0.191901	0.591563	0.675952	0.446994	0.314096	0.512115	0.495272	0.437641	0.299775	3	1027	0.292113	0	813	0	5	942	0.530786	6	935	0.641711	5	892	0.560538	3	917	0.327154	4	1098	0.364299	6	1082	0.554529	4	1023	0.391007	4	1092	0.3663	5	582	0.859107	6	1223
[truncated: 241 more columns]
